# Supplementary material for: Landscape attributes governing local transmission of an endemic zoonosis: Rabies virus in domestic dogs
Source: Mol Ecol. 2018 Jan 29;27(3):773–88. doi: 10.1111/mec.14470 (PMC5900915; doi:10.1111/mec.14470)
Supplement: Supplementary file 2 [file MEC-27-773-s002.zip]

Archive with 8 entries (5 files):
- exampleXmls/
- exampleXmls/example_discreteMDS_dogPresence_k5.xml
- __MACOSX/
- __MACOSX/exampleXmls/
- __MACOSX/exampleXmls/._example_discreteMDS_dogPresence_k5.xml
- exampleXmls/example_glmDiffuusion_k10.xml
- __MACOSX/exampleXmls/._example_glmDiffuusion_k10.xml
- __MACOSX/._exampleXmls
