# Supplementary material for: Landscape attributes governing local transmission of an endemic zoonosis: Rabies virus in domestic dogs
Source: Mol Ecol. 2018 Jan 29;27(3):773–88. doi: 10.1111/mec.14470 (PMC5900915; doi:10.1111/mec.14470)
Supplement: Supplementary file 2 [file MEC-27-773-s002.zip › exampleXmls/example_discreteMDS_dogPresence_k5.xml]

<?xml version="1.0" standalone="yes"?>

<!-- Generated by BEAUTi v1.8.1                                              -->
<!--       by Alexei J. Drummond, Andrew Rambaut and Marc A. Suchard         -->
<!--       Department of Computer Science, University of Auckland and        -->
<!--       Institute of Evolutionary Biology, University of Edinburgh        -->
<!--       David Geffen School of Medicine, University of California, Los Angeles-->
<!--       http://beast.bio.ed.ac.uk/                                        -->
<beast>

	<!-- The list of taxa to be analysed (can also include dates/ages).          -->
	<!-- ntax=152                                                                -->
	<taxa id="taxa">
		<taxon id="RV2483_2008-09-28">
			<date value="2008.74043715847" direction="forwards" units="years"/>
			<attr name="dog5">
				c3
			</attr>
		</taxon>
		<taxon id="RV2489_2009-01-17">
			<date value="2009.0438356164384" direction="forwards" units="years"/>
			<attr name="dog5">
				c3
			</attr>
		</taxon>
		<taxon id="RV2490_2008-08-07">
			<date value="2008.5983606557377" direction="forwards" units="years"/>
			<attr name="dog5">
				c3
			</attr>
		</taxon>
		<taxon id="RV2491_2008-08-02">
			<date value="2008.5846994535518" direction="forwards" units="years"/>
			<attr name="dog5">
				c3
			</attr>
		</taxon>
		<taxon id="RV2493_2008-07-31">
			<date value="2008.5792349726776" direction="forwards" units="years"/>
			<attr name="dog5">
				c3
			</attr>
		</taxon>
		<taxon id="RV2500_2008-11-23">
			<date value="2008.8934426229507" direction="forwards" units="years"/>
			<attr name="dog5">
				c3
			</attr>
		</taxon>
		<taxon id="RV2501_2004-02-14">
			<date value="2004.120218579235" direction="forwards" units="years"/>
			<attr name="dog5">
				c1
			</attr>
		</taxon>
		<taxon id="RV3128_2012-06-16">
			<date value="2012.4562841530055" direction="forwards" units="years"/>
			<attr name="dog5">
				c4
			</attr>
		</taxon>
		<taxon id="RV3117_2012-05-12">
			<date value="2012.360655737705" direction="forwards" units="years"/>
			<attr name="dog5">
				c4
			</attr>
		</taxon>
		<taxon id="RV2793_2011-01-02">
			<date value="2011.0027397260274" direction="forwards" units="years"/>
			<attr name="dog5">
				c5
			</attr>
		</taxon>
		<taxon id="RV2858_2011-02-21">
			<date value="2011.1397260273973" direction="forwards" units="years"/>
			<attr name="dog5">
				c5
			</attr>
		</taxon>
		<taxon id="RV2867_2011-05-22">
			<date value="2011.386301369863" direction="forwards" units="years"/>
			<attr name="dog5">
				c1
			</attr>
		</taxon>
		<taxon id="RV2870_2011-06-01">
			<date value="2011.4136986301369" direction="forwards" units="years"/>
			<attr name="dog5">
				c3
			</attr>
		</taxon>
		<taxon id="RV2873_2011-06-20">
			<date value="2011.4657534246576" direction="forwards" units="years"/>
			<attr name="dog5">
				c4
			</attr>
		</taxon>
		<taxon id="RV2879_2011-06-10">
			<date value="2011.4383561643835" direction="forwards" units="years"/>
			<attr name="dog5">
				c3
			</attr>
		</taxon>
		<taxon id="RV2893_2011-08-01">
			<date value="2011.5808219178082" direction="forwards" units="years"/>
			<attr name="dog5">
				c5
			</attr>
		</taxon>
		<taxon id="RV2890_2011-08-03">
			<date value="2011.5863013698631" direction="forwards" units="years"/>
			<attr name="dog5">
				c5
			</attr>
		</taxon>
		<taxon id="RV2891_2011-08-10">
			<date value="2011.6054794520549" direction="forwards" units="years"/>
			<attr name="dog5">
				c1
			</attr>
		</taxon>
		<taxon id="RV2895_2011-08-18">
			<date value="2011.627397260274" direction="forwards" units="years"/>
			<attr name="dog5">
				c4
			</attr>
		</taxon>
		<taxon id="RV2882_2011-07-23">
			<date value="2011.5561643835617" direction="forwards" units="years"/>
			<attr name="dog5">
				c1
			</attr>
		</taxon>
		<taxon id="RV2892_2011-08-12">
			<date value="2011.6109589041096" direction="forwards" units="years"/>
			<attr name="dog5">
				c1
			</attr>
		</taxon>
		<taxon id="RV2906_2011-09-08">
			<date value="2011.6849315068494" direction="forwards" units="years"/>
			<attr name="dog5">
				c1
			</attr>
		</taxon>
		<taxon id="RV3114_2012-05-06">
			<date value="2012.344262295082" direction="forwards" units="years"/>
			<attr name="dog5">
				c4
			</attr>
		</taxon>
		<taxon id="RV2883_2011-07-23">
			<date value="2011.5561643835617" direction="forwards" units="years"/>
			<attr name="dog5">
				c4
			</attr>
		</taxon>
		<taxon id="RV2878_2011-07-03">
			<date value="2011.5013698630137" direction="forwards" units="years"/>
			<attr name="dog5">
				c4
			</attr>
		</taxon>
		<taxon id="RV2885_2011-07-24">
			<date value="2011.558904109589" direction="forwards" units="years"/>
			<attr name="dog5">
				c3
			</attr>
		</taxon>
		<taxon id="RV2887_2011-07-25">
			<date value="2011.5616438356165" direction="forwards" units="years"/>
			<attr name="dog5">
				c3
			</attr>
		</taxon>
		<taxon id="RV2889_2011-08-03">
			<date value="2011.5863013698631" direction="forwards" units="years"/>
			<attr name="dog5">
				c3
			</attr>
		</taxon>
		<taxon id="RV3131_2012-07-07">
			<date value="2012.5136612021859" direction="forwards" units="years"/>
			<attr name="dog5">
				c4
			</attr>
		</taxon>
		<taxon id="RV3135_2012-07-19">
			<date value="2012.5464480874316" direction="forwards" units="years"/>
			<attr name="dog5">
				c3
			</attr>
		</taxon>
		<taxon id="RV3064_2013-01-02">
			<date value="2013.0027397260274" direction="forwards" units="years"/>
			<attr name="dog5">
				c4
			</attr>
		</taxon>
		<taxon id="RV3048_2012-09-17">
			<date value="2012.7103825136612" direction="forwards" units="years"/>
			<attr name="dog5">
				c3
			</attr>
		</taxon>
		<taxon id="RV3049_2012-10-04">
			<date value="2012.7568306010928" direction="forwards" units="years"/>
			<attr name="dog5">
				c4
			</attr>
		</taxon>
		<taxon id="RV3110_2012-04-30">
			<date value="2012.327868852459" direction="forwards" units="years"/>
			<attr name="dog5">
				c4
			</attr>
		</taxon>
		<taxon id="RV3134_2012-07-19">
			<date value="2012.5464480874316" direction="forwards" units="years"/>
			<attr name="dog5">
				c4
			</attr>
		</taxon>
		<taxon id="RV3150_2012-03-24">
			<date value="2012.2267759562842" direction="forwards" units="years"/>
			<attr name="dog5">
				c4
			</attr>
		</taxon>
		<taxon id="RV3137_2012-07-21">
			<date value="2012.551912568306" direction="forwards" units="years"/>
			<attr name="dog5">
				c4
			</attr>
		</taxon>
		<taxon id="RV3136_2012-07-16">
			<date value="2012.5382513661202" direction="forwards" units="years"/>
			<attr name="dog5">
				c4
			</attr>
		</taxon>
		<taxon id="RV2894_2011-08-15">
			<date value="2011.6191780821919" direction="forwards" units="years"/>
			<attr name="dog5">
				c5
			</attr>
		</taxon>
		<taxon id="RV3052_2012-11-13">
			<date value="2012.8661202185792" direction="forwards" units="years"/>
			<attr name="dog5">
				c5
			</attr>
		</taxon>
		<taxon id="RV3053_2012-11-10">
			<date value="2012.8579234972678" direction="forwards" units="years"/>
			<attr name="dog5">
				c5
			</attr>
		</taxon>
		<taxon id="RV3113_2012-05-06">
			<date value="2012.344262295082" direction="forwards" units="years"/>
			<attr name="dog5">
				c4
			</attr>
		</taxon>
		<taxon id="RV3084_2013-08-22">
			<date value="2013.6383561643836" direction="forwards" units="years"/>
			<attr name="dog5">
				c3
			</attr>
		</taxon>
		<taxon id="RV3115_2012-05-11">
			<date value="2012.3579234972678" direction="forwards" units="years"/>
			<attr name="dog5">
				c4
			</attr>
		</taxon>
		<taxon id="RV3119_2012-05-17">
			<date value="2012.3743169398906" direction="forwards" units="years"/>
			<attr name="dog5">
				c4
			</attr>
		</taxon>
		<taxon id="RV3067_2013-02-25">
			<date value="2013.150684931507" direction="forwards" units="years"/>
			<attr name="dog5">
				c2
			</attr>
		</taxon>
		<taxon id="RV3051_2012-10-12">
			<date value="2012.77868852459" direction="forwards" units="years"/>
			<attr name="dog5">
				c4
			</attr>
		</taxon>
		<taxon id="RV3082_2013-09-03">
			<date value="2013.6712328767123" direction="forwards" units="years"/>
			<attr name="dog5">
				c4
			</attr>
		</taxon>
		<taxon id="RV3111_2012-04-29">
			<date value="2012.3251366120219" direction="forwards" units="years"/>
			<attr name="dog5">
				c2
			</attr>
		</taxon>
		<taxon id="RV3066_2013-02-23">
			<date value="2013.145205479452" direction="forwards" units="years"/>
			<attr name="dog5">
				c2
			</attr>
		</taxon>
		<taxon id="RV2786_2010-06-20">
			<date value="2010.4657534246576" direction="forwards" units="years"/>
			<attr name="dog5">
				c1
			</attr>
		</taxon>
		<taxon id="RV2797_2011-01-30">
			<date value="2011.0794520547945" direction="forwards" units="years"/>
			<attr name="dog5">
				c2
			</attr>
		</taxon>
		<taxon id="RV2798_2011-01-31">
			<date value="2011.0821917808219" direction="forwards" units="years"/>
			<attr name="dog5">
				c2
			</attr>
		</taxon>
		<taxon id="RV2888_2011-07-29">
			<date value="2011.572602739726" direction="forwards" units="years"/>
			<attr name="dog5">
				c3
			</attr>
		</taxon>
		<taxon id="RV2859_2011-03-01">
			<date value="2011.1616438356164" direction="forwards" units="years"/>
			<attr name="dog5">
				c5
			</attr>
		</taxon>
		<taxon id="RV2868_2011-06-06">
			<date value="2011.427397260274" direction="forwards" units="years"/>
			<attr name="dog5">
				c1
			</attr>
		</taxon>
		<taxon id="RV2880_2011-07-02">
			<date value="2011.4986301369863" direction="forwards" units="years"/>
			<attr name="dog5">
				c1
			</attr>
		</taxon>
		<taxon id="RV2897_2011-09-02">
			<date value="2011.668493150685" direction="forwards" units="years"/>
			<attr name="dog5">
				c1
			</attr>
		</taxon>
		<taxon id="RV3088_2013-04-25">
			<date value="2013.3123287671233" direction="forwards" units="years"/>
			<attr name="dog5">
				c1
			</attr>
		</taxon>
		<taxon id="RV2796_2011-01-19">
			<date value="2011.0493150684931" direction="forwards" units="years"/>
			<attr name="dog5">
				c1
			</attr>
		</taxon>
		<taxon id="RV3123_2012-04-26">
			<date value="2012.3169398907103" direction="forwards" units="years"/>
			<attr name="dog5">
				c2
			</attr>
		</taxon>
		<taxon id="RV3129_2012-06-25">
			<date value="2012.48087431694" direction="forwards" units="years"/>
			<attr name="dog5">
				c5
			</attr>
		</taxon>
		<taxon id="RV3130_2012-06-28">
			<date value="2012.4890710382513" direction="forwards" units="years"/>
			<attr name="dog5">
				c5
			</attr>
		</taxon>
		<taxon id="RV3145_2012-08-08">
			<date value="2012.6010928961748" direction="forwards" units="years"/>
			<attr name="dog5">
				c5
			</attr>
		</taxon>
		<taxon id="RV3073_2013-02-18">
			<date value="2013.131506849315" direction="forwards" units="years"/>
			<attr name="dog5">
				c3
			</attr>
		</taxon>
		<taxon id="RV3085_2013-09-06">
			<date value="2013.6794520547944" direction="forwards" units="years"/>
			<attr name="dog5">
				c1
			</attr>
		</taxon>
		<taxon id="RV2909_2011-11-12">
			<date value="2011.86301369863" direction="forwards" units="years"/>
			<attr name="dog5">
				c2
			</attr>
		</taxon>
		<taxon id="RV3138_2012-07-16">
			<date value="2012.5382513661202" direction="forwards" units="years"/>
			<attr name="dog5">
				c1
			</attr>
		</taxon>
		<taxon id="RV3050_2012-09-02">
			<date value="2012.6693989071039" direction="forwards" units="years"/>
			<attr name="dog5">
				c1
			</attr>
		</taxon>
		<taxon id="RV3070_2013-02-27">
			<date value="2013.1561643835616" direction="forwards" units="years"/>
			<attr name="dog5">
				c1
			</attr>
		</taxon>
		<taxon id="RV3132_2012-04-02">
			<date value="2012.2513661202186" direction="forwards" units="years"/>
			<attr name="dog5">
				c2
			</attr>
		</taxon>
		<taxon id="RV2789_2010-10-22">
			<date value="2010.805479452055" direction="forwards" units="years"/>
			<attr name="dog5">
				c4
			</attr>
		</taxon>
		<taxon id="RV2794_2011-01-12">
			<date value="2011.0301369863014" direction="forwards" units="years"/>
			<attr name="dog5">
				c1
			</attr>
		</taxon>
		<taxon id="RV2896_2011-08-19">
			<date value="2011.6301369863013" direction="forwards" units="years"/>
			<attr name="dog5">
				c4
			</attr>
		</taxon>
		<taxon id="RV2792_2011-01-07">
			<date value="2011.0164383561644" direction="forwards" units="years"/>
			<attr name="dog5">
				c5
			</attr>
		</taxon>
		<taxon id="RV2799_2011-01-29">
			<date value="2011.0767123287671" direction="forwards" units="years"/>
			<attr name="dog5">
				c1
			</attr>
		</taxon>
		<taxon id="RV3075_2013-01-31">
			<date value="2013.0821917808219" direction="forwards" units="years"/>
			<attr name="dog5">
				c5
			</attr>
		</taxon>
		<taxon id="RV2900_2011-09-27">
			<date value="2011.7369863013698" direction="forwards" units="years"/>
			<attr name="dog5">
				c2
			</attr>
		</taxon>
		<taxon id="RV2903_2011-10-05">
			<date value="2011.7589041095891" direction="forwards" units="years"/>
			<attr name="dog5">
				c2
			</attr>
		</taxon>
		<taxon id="RV3103_2011-12-10">
			<date value="2011.9397260273972" direction="forwards" units="years"/>
			<attr name="dog5">
				c5
			</attr>
		</taxon>
		<taxon id="RV3104_2011-12-22">
			<date value="2011.972602739726" direction="forwards" units="years"/>
			<attr name="dog5">
				c5
			</attr>
		</taxon>
		<taxon id="RV3151_2012-01-07">
			<date value="2012.016393442623" direction="forwards" units="years"/>
			<attr name="dog5">
				c5
			</attr>
		</taxon>
		<taxon id="RV3105_2012-03-22">
			<date value="2012.22131147541" direction="forwards" units="years"/>
			<attr name="dog5">
				c2
			</attr>
		</taxon>
		<taxon id="RV3107_2012-04-09">
			<date value="2012.2704918032787" direction="forwards" units="years"/>
			<attr name="dog5">
				c2
			</attr>
		</taxon>
		<taxon id="RV3122_2012-05-14">
			<date value="2012.3661202185792" direction="forwards" units="years"/>
			<attr name="dog5">
				c5
			</attr>
		</taxon>
		<taxon id="RV3124_2012-05-07">
			<date value="2012.3469945355191" direction="forwards" units="years"/>
			<attr name="dog5">
				c2
			</attr>
		</taxon>
		<taxon id="RV3109_2012-04-12">
			<date value="2012.27868852459" direction="forwards" units="years"/>
			<attr name="dog5">
				c2
			</attr>
		</taxon>
		<taxon id="RV3092_2011-12-16">
			<date value="2011.9561643835616" direction="forwards" units="years"/>
			<attr name="dog5">
				c4
			</attr>
		</taxon>
		<taxon id="RV3093_2011-12-22">
			<date value="2011.972602739726" direction="forwards" units="years"/>
			<attr name="dog5">
				c4
			</attr>
		</taxon>
		<taxon id="RV3078_2013-05-26">
			<date value="2013.3972602739725" direction="forwards" units="years"/>
			<attr name="dog5">
				c4
			</attr>
		</taxon>
		<taxon id="RV2485_2008-09-28">
			<date value="2008.74043715847" direction="forwards" units="years"/>
			<attr name="dog5">
				c3
			</attr>
		</taxon>
		<taxon id="RV2866_2011-04-15">
			<date value="2011.2849315068493" direction="forwards" units="years"/>
			<attr name="dog5">
				c1
			</attr>
		</taxon>
		<taxon id="RV2503_2009-02-15">
			<date value="2009.123287671233" direction="forwards" units="years"/>
			<attr name="dog5">
				c4
			</attr>
		</taxon>
		<taxon id="RV2767_2009-09-12">
			<date value="2009.695890410959" direction="forwards" units="years"/>
			<attr name="dog5">
				c4
			</attr>
		</taxon>
		<taxon id="RV2862_2011-05-11">
			<date value="2011.3561643835617" direction="forwards" units="years"/>
			<attr name="dog5">
				c1
			</attr>
		</taxon>
		<taxon id="RV2861_2011-05-11">
			<date value="2011.3561643835617" direction="forwards" units="years"/>
			<attr name="dog5">
				c4
			</attr>
		</taxon>
		<taxon id="RV2902_2011-09-24">
			<date value="2011.7287671232878" direction="forwards" units="years"/>
			<attr name="dog5">
				c4
			</attr>
		</taxon>
		<taxon id="RV3087_2013-09-06">
			<date value="2013.6794520547944" direction="forwards" units="years"/>
			<attr name="dog5">
				c3
			</attr>
		</taxon>
		<taxon id="RV2492_2007-11-03">
			<date value="2007.8383561643836" direction="forwards" units="years"/>
			<attr name="dog5">
				c4
			</attr>
		</taxon>
		<taxon id="RV2495_2008-07-12">
			<date value="2008.5273224043715" direction="forwards" units="years"/>
			<attr name="dog5">
				c3
			</attr>
		</taxon>
		<taxon id="RV2898_2011-09-18">
			<date value="2011.7123287671234" direction="forwards" units="years"/>
			<attr name="dog5">
				c2
			</attr>
		</taxon>
		<taxon id="RV2901_2011-09-22">
			<date value="2011.7232876712328" direction="forwards" units="years"/>
			<attr name="dog5">
				c2
			</attr>
		</taxon>
		<taxon id="RV3097_2012-01-19">
			<date value="2012.049180327869" direction="forwards" units="years"/>
			<attr name="dog5">
				c2
			</attr>
		</taxon>
		<taxon id="RV3146_2012-05-26">
			<date value="2012.3989071038252" direction="forwards" units="years"/>
			<attr name="dog5">
				c3
			</attr>
		</taxon>
		<taxon id="RV3098_2012-01-26">
			<date value="2012.068306010929" direction="forwards" units="years"/>
			<attr name="dog5">
				c2
			</attr>
		</taxon>
		<taxon id="RV2788_2010-08-05">
			<date value="2010.5917808219178" direction="forwards" units="years"/>
			<attr name="dog5">
				c4
			</attr>
		</taxon>
		<taxon id="RV2795_2011-01-16">
			<date value="2011.041095890411" direction="forwards" units="years"/>
			<attr name="dog5">
				c1
			</attr>
		</taxon>
		<taxon id="RV2791_2010-11-08">
			<date value="2010.8520547945207" direction="forwards" units="years"/>
			<attr name="dog5">
				c1
			</attr>
		</taxon>
		<taxon id="RV3102_2012-03-08">
			<date value="2012.1830601092897" direction="forwards" units="years"/>
			<attr name="dog5">
				c3
			</attr>
		</taxon>
		<taxon id="RV3127_2012-06-11">
			<date value="2012.4426229508197" direction="forwards" units="years"/>
			<attr name="dog5">
				c4
			</attr>
		</taxon>
		<taxon id="RV2800_2011-02-17">
			<date value="2011.1287671232876" direction="forwards" units="years"/>
			<attr name="dog5">
				c4
			</attr>
		</taxon>
		<taxon id="RV3096_2012-01-30">
			<date value="2012.0792349726776" direction="forwards" units="years"/>
			<attr name="dog5">
				c2
			</attr>
		</taxon>
		<taxon id="RV2497_2007-06-22">
			<date value="2007.4712328767123" direction="forwards" units="years"/>
			<attr name="dog5">
				c1
			</attr>
		</taxon>
		<taxon id="RV3058_2013-01-18">
			<date value="2013.0465753424658" direction="forwards" units="years"/>
			<attr name="dog5">
				c5
			</attr>
		</taxon>
		<taxon id="RV3059_2013-01-11">
			<date value="2013.027397260274" direction="forwards" units="years"/>
			<attr name="dog5">
				c5
			</attr>
		</taxon>
		<taxon id="RV3060_2013-01-04">
			<date value="2013.0082191780823" direction="forwards" units="years"/>
			<attr name="dog5">
				c5
			</attr>
		</taxon>
		<taxon id="RV3061_2013-01-08">
			<date value="2013.0191780821917" direction="forwards" units="years"/>
			<attr name="dog5">
				c5
			</attr>
		</taxon>
		<taxon id="RV3074_2013-02-01">
			<date value="2013.0849315068492" direction="forwards" units="years"/>
			<attr name="dog5">
				c5
			</attr>
		</taxon>
		<taxon id="RV3072_2013-04-10">
			<date value="2013.2712328767122" direction="forwards" units="years"/>
			<attr name="dog5">
				c1
			</attr>
		</taxon>
		<taxon id="RV2790_2010-11-01">
			<date value="2010.8328767123287" direction="forwards" units="years"/>
			<attr name="dog5">
				c1
			</attr>
		</taxon>
		<taxon id="RV2863_2011-04-19">
			<date value="2011.295890410959" direction="forwards" units="years"/>
			<attr name="dog5">
				c1
			</attr>
		</taxon>
		<taxon id="RV2875_2011-06-29">
			<date value="2011.490410958904" direction="forwards" units="years"/>
			<attr name="dog5">
				c1
			</attr>
		</taxon>
		<taxon id="RV2877_2011-06-30">
			<date value="2011.4931506849316" direction="forwards" units="years"/>
			<attr name="dog5">
				c1
			</attr>
		</taxon>
		<taxon id="RV3099_2012-01-19">
			<date value="2012.049180327869" direction="forwards" units="years"/>
			<attr name="dog5">
				c3
			</attr>
		</taxon>
		<taxon id="RV3090_2011-11-25">
			<date value="2011.8986301369864" direction="forwards" units="years"/>
			<attr name="dog5">
				c3
			</attr>
		</taxon>
		<taxon id="RV3153_2012-01-23">
			<date value="2012.0601092896175" direction="forwards" units="years"/>
			<attr name="dog5">
				c3
			</attr>
		</taxon>
		<taxon id="RV3068_2013-04-11">
			<date value="2013.2739726027398" direction="forwards" units="years"/>
			<attr name="dog5">
				c3
			</attr>
		</taxon>
		<taxon id="RV3091_2011-12-05">
			<date value="2011.9260273972602" direction="forwards" units="years"/>
			<attr name="dog5">
				c3
			</attr>
		</taxon>
		<taxon id="RV3101_2012-03-06">
			<date value="2012.1775956284152" direction="forwards" units="years"/>
			<attr name="dog5">
				c3
			</attr>
		</taxon>
		<taxon id="RV2881_2011-07-07">
			<date value="2011.5123287671233" direction="forwards" units="years"/>
			<attr name="dog5">
				c3
			</attr>
		</taxon>
		<taxon id="RV2907_2011-10-16">
			<date value="2011.7890410958903" direction="forwards" units="years"/>
			<attr name="dog5">
				c3
			</attr>
		</taxon>
		<taxon id="RV3063_2013-01-08">
			<date value="2013.0191780821917" direction="forwards" units="years"/>
			<attr name="dog5">
				c3
			</attr>
		</taxon>
		<taxon id="RV3086_2013-09-06">
			<date value="2013.6794520547944" direction="forwards" units="years"/>
			<attr name="dog5">
				c3
			</attr>
		</taxon>
		<taxon id="RV3079_2013-07-18">
			<date value="2013.5424657534247" direction="forwards" units="years"/>
			<attr name="dog5">
				c3
			</attr>
		</taxon>
		<taxon id="RV3080_2013-07-17">
			<date value="2013.5397260273974" direction="forwards" units="years"/>
			<attr name="dog5">
				c3
			</attr>
		</taxon>
		<taxon id="RV3133_2012-07-04">
			<date value="2012.5054644808743" direction="forwards" units="years"/>
			<attr name="dog5">
				c3
			</attr>
		</taxon>
		<taxon id="RV3121_2012-05-28">
			<date value="2012.4043715846994" direction="forwards" units="years"/>
			<attr name="dog5">
				c2
			</attr>
		</taxon>
		<taxon id="RV3125_2012-06-06">
			<date value="2012.4289617486338" direction="forwards" units="years"/>
			<attr name="dog5">
				c2
			</attr>
		</taxon>
		<taxon id="RV2886_2011-07-21">
			<date value="2011.5506849315068" direction="forwards" units="years"/>
			<attr name="dog5">
				c3
			</attr>
		</taxon>
		<taxon id="RV3094_2011-12-21">
			<date value="2011.9698630136986" direction="forwards" units="years"/>
			<attr name="dog5">
				c3
			</attr>
		</taxon>
		<taxon id="RV2884_2011-07-21">
			<date value="2011.5506849315068" direction="forwards" units="years"/>
			<attr name="dog5">
				c1
			</attr>
		</taxon>
		<taxon id="RV3139_2012-07-07">
			<date value="2012.5136612021859" direction="forwards" units="years"/>
			<attr name="dog5">
				c4
			</attr>
		</taxon>
		<taxon id="RV2871_2011-06-17">
			<date value="2011.4575342465753" direction="forwards" units="years"/>
			<attr name="dog5">
				c3
			</attr>
		</taxon>
		<taxon id="RV2899_2011-09-23">
			<date value="2011.7260273972602" direction="forwards" units="years"/>
			<attr name="dog5">
				c2
			</attr>
		</taxon>
		<taxon id="RV3100_2012-02-19">
			<date value="2012.1338797814208" direction="forwards" units="years"/>
			<attr name="dog5">
				c3
			</attr>
		</taxon>
		<taxon id="RV3152_2012-05-31">
			<date value="2012.4125683060108" direction="forwards" units="years"/>
			<attr name="dog5">
				c3
			</attr>
		</taxon>
		<taxon id="RV3154_2012-04-29">
			<date value="2012.3251366120219" direction="forwards" units="years"/>
			<attr name="dog5">
				c2
			</attr>
		</taxon>
		<taxon id="RV3140_2012-07-27">
			<date value="2012.568306010929" direction="forwards" units="years"/>
			<attr name="dog5">
				c2
			</attr>
		</taxon>
		<taxon id="RV3047_2012-08-10">
			<date value="2012.6065573770493" direction="forwards" units="years"/>
			<attr name="dog5">
				c2
			</attr>
		</taxon>
		<taxon id="RV3057_2012-12-08">
			<date value="2012.9344262295083" direction="forwards" units="years"/>
			<attr name="dog5">
				c2
			</attr>
		</taxon>
		<taxon id="RV3071_2013-04-13">
			<date value="2013.2794520547945" direction="forwards" units="years"/>
			<attr name="dog5">
				c1
			</attr>
		</taxon>
		<taxon id="RV3149_2012-01-23">
			<date value="2012.0601092896175" direction="forwards" units="years"/>
			<attr name="dog5">
				c2
			</attr>
		</taxon>
	</taxa>

	<!-- The sequence alignment (each sequence refers to a taxon above).         -->
	<!-- ntax=152 nchar=1575                                                     -->
	<alignment id="alignment1" dataType="nucleotide">
		<sequence>
			<taxon idref="RV2483_2008-09-28"/>
			ATGGTTCCTCAAGCTCTTTTGTTTGTACCCCTTTTGGTTTTTCCATTGTGTTTCGGGAAATTCCCTATCTACACAATACCAGACAAACTCGGACCCTGGAGCCCGATTGACATACATCATCTCAGCTGCCCAAACAATTTGGTTGTGGAGGACGAAGGATGCACCAACCTGTCAGGGTTCTCCTATATGGAACTTAAAGTTGGATACATCTCAGCTATAAAGGTGAACGGGTTCACTTGCACAGGCGTTGTGACAGAGGCTGAAACCTACACTAACTTTGTAGGTTATGTCACCACCACATTCAAAAGAAAGCATTTCCGCCCAATACCAGATGCATGTAGAGCCGCATACAACTGGAAGATGGCCGGTGACCCCAGATATGAAGAGTCTCTACACAATCCATACCCTGACTACCATTGGCTTCGAACTGTAAAAACCACCAAGGAGTCTCTCGTTATCATATCCCCGAGTGTGGCGGATTTAGACCCATATGACAAATCCCTTCACTCGAGGGTCTTCACTAGCGGAAAATGCTCGGGAATAACGGTGTCTTCCACCTACTGCTCAACTAACCATGATTACACCATTTGGATGCCTGAGAATCCTAGACTAGGGACGTCTTGCAACATTTTTGTCAATAGTAAGGGGAAGAGAGCATCCAAAGGGGGTAAAACCTGCGGCTTTGTAGATGAAAGAGGCCTGTATAAGTCTCTAAAGGGAGCATGCAAACTCAAGTTATGTGGAGTTCTTGGACTTAGACTTATGGATGGAACATGGGTTGCGATGCAAACATCAGATGAGACCAAATGGTGTTCTCCTGATCAGTTGGTGAATATGCACGACTTTCGCTCGGATGAAATTGAGCATCTTGTTGTGGAGGAATTGGTCAAGAAAAGAGAGGAGTGTCTGGATGCACTAGAGTCCATCATGACCACCAAGTCAGTGAGTTTCAGACGTCTCAGTCATTTAAGAAAACTTGTCCCTGGGTTCGGGAAAGCATACACCATATTCAATAAGACCTTGATGGAGGCTGATGCTCACTACAAGTCAGTCCGGACTTGGAATGAGATCATCCCATCAAAAGGGTGTTTAAGAGTTGGAGGGAGGTGTCACCCTCATGTAAACGGGGTGTTTTTCAATGGTATAATATTAGGGCCTGACGGCCATGTTCTAATCCCCGAGATGCAATCCTCTCTCCTTCAGCAACATATGGAGTTGTTGGAATCCTCAGTTATTCCCCTGATGCACCCCCTGGCAGACCCGTCCACAGTTTTCAAGGATGGTGATGAGGCTGAGGATTTTGTAGAGGTTCACCTTCCTGATGTGCACAAACAGGTCTCGGGGGTTGACCTGGGTCTCCCAAACTGGGGGAAATATGTATTACTGAGTGCAGGAACCCTGATTGCTTTGATGTTGATAATTTTTCTAATGACATGTTGTAGAAGAGTCAATCGACCAGAATCTACGCAACGCAGTCTCGGAGGGACAGGGAGGAAGGTGTCGGTCACTTCCCAAAGCGGGAAGGTCATATCTTCATGGGAGTCATATAAAAGTGGGGGTGAGACTAGACTGTAA
		</sequence>
		<sequence>
			<taxon idref="RV2489_2009-01-17"/>
			ATGGTTCCTCAAGCTCTTTTGTTTGTACCCCTTTTGGTTTTTCCATTGTGTTTCGGGAAATTCCCTATCTACACAATACCAGACAAACTCGGACCCTGGAGCCCGATTGACATACATCATCTCAGCTGCCCAAACAATTTGGTTGTGGAGGACGAAGGATGCACCAACCTGTCAGGGTTCTCCTATATGGAACTTAAAGTTGGATACATCTCAGCTATAAAGGTGAACGGGTTCACTTGCACAGGCGTTGTGACAGAGGCTGAAACCTACACTAACTTTGTAGGTTATGTCACCACCACATTCAAAAGAAAGCATTTCCGCCCAATACCAGATGCATGTAGAGCCGCATACAACTGGAAGATGGCCGGTGACCCCAGATATGAAGAGTCTCTACACAATCCATACCCTGACTACCATTGGCTTCGAACTGTAAAAACCACCAAGGAGTCTCTCGTTATCATATCCCCGAGTGTGGCGGATTTAGACCCATATGACAAATCCCTTCACTCGAGGGTCTTCACTAGCGGAAAATGCTCGGGAATAACGGTGTCTTCCACCTACTGCTCAACTAACCATGATTACACCATTTGGATGCCTGAGAATCCTAGACTAGGGACGTCTTGCAACATTTTTGTCAATAGTAAGGGGAAGAGAGCATCCAAAGGGGGTAAAACCTGCGGCTTTGTAGATGAAAGAGGCCTGTATAAGTCTCTAAAGGGAGCATGCAAACTCAAGTTATGTGGAGTTCTTGGACTTAGACTTATGGATGGAACATGGGTTGCGATGCAAACATCAGATGAGACCAAATGGTGTTCTCCTGATCAGTTGGTGAATATGCACGACTTTCGCTCGGATGAAATTGAGCATCTTGTTGTGGAGGAATTGGTCAAGAAAAGAGAGGAGTGTCTGGATGCACTAGAGTCCATCATGACCACCAAGTCAGTGAGTTTCAGACGTCTCAGTCATTTAAGAAAACTTGTCCCTGGGTTCGGGAAAGCATACACCATATTCAATAAGACCTTGATGGAGGCTGATGCTCACTACAAGTCAGTCCGGACTTGGAATGAGATCATCCCATCAAAAGGGTGTTTAAGAGTTGGAGGGAGGTGTCACCCTCATGTAAACGGGGTGTTTTTCAATGGTATAATATTAGGGCCTGACGGCCATGTTCTAATCCCCGAGATGCAATCCTCTCTCCTTCAGCAACATATGGAGTTGTTGGAATCCTCAGTTATTCCCCTGATGCACCCCCTGGCAGACCCGTCCACAGTTTTCAAGGATGGTGATGAGGCTGAGGATTTTGTAGAGGTTCACCTTCCTGATGTGCACAAACAGGTCTCGGGGGTTGACCTGGGTCTCCCAAACTGGGGGAAATATGTATTACTGAGTGCAGGAACCCTGATTGCTTTGATGTTGATAATTTTTCTAATGACATGTTGTAGAAGAGTCAATCGACCAGAATCTACGCAACGCAGTCTCGGAGGGACAGGGAGGAAGGTGTCGGTCACTTCCCAAAGCGGGAAGGTCATATCTTCATGGGAGTCATATAAAAGTGGGGGTGAGACTAGACTGTAA
		</sequence>
		<sequence>
			<taxon idref="RV2490_2008-08-07"/>
			ATGGTTCCTCAAGCTCTTTTGTTTGTACCCCTTTTGGTTTTTCCATTGTGTTTCGGGAAATTCCCTATCTACACAATACCAGACAAACTCGGACCCTGGAGCCCGATTGACATACATCATCTCAGCTGCCCAAACAATTTGGTTGTGGAGGACGAAGGATGCACCAACCTGTCAGGGTTCTCCTATATGGAACTTAAAGTTGGATACATCTCAGCTATAAAGGTGAACGGGTTCACTTGCACAGGCGTTGTGACAGAGGCTGAAACCTACACTAACTTTGTAGGTTATGTCACCACCACATTCAAAAGAAAGCATTTCCGCCCAATACCAGATGCATGTAGAGCCGCATACAACTGGAAGATGGCCGGTGACCCCAGATATGAAGAGTCTCTACACAATCCATACCCTGACTACCATTGGCTTCGAACTGTAAAAACCACCAAGGAGTCTCTCGTTATCATATCCCCGAGTGTGGCGGATTTAGACCCATATGACAAATCCCTTCACTCGAGGGTCTTCACTAGCGGAAAATGCTCGGGAATAACGGTGTCTTCCACCTACTGCTCAACTAACCATGATTACACCATTTGGATGCCTGAGAATCCTAGACTAGGGACGTCTTGCAACATTTTTGTCAATAGTAAGGGGAAGAGAGCATCCAAAGGGGGTAAAACCTGCGGCTTTGTAGATGAAAGAGGCCTGTATAAGTCTCTAAAGGGAGCATGCAAACTCAAGTTATGTGGAGTTCTTGGACTTAGACTTATGGATGGAACATGGGTTGCGATGCAAACATCAGATGAGACCAAATGGTGTTCTCCTGATCAGTTGGTGAATATGCACGACTTTCGCTCGGATGAAATTGAGCATCTTGTTGTGGAGGAATTGGTCAAGAAAAGAGAGGAGTGTCTGGATGCACTAGAGTCCATCATGACCACCAAGTCAGTGAGTTTCAGACGTCTCAGTCATTTAAGAAAACTTGTCCCTGGGTTCGGGAAAGCATACACCATATTCAATAAGACCTTGATGGAGGCTGATGCTCACTACAAGTCAGTCCGGACTTGGAATGAGATCATCCCATCAAAAGGGTGTTTAAGAGTTGGAGGGAGGTGTCACCCTCATGTAAACGGGGTGTTTTTCAATGGTATAATATTAGGGCCTGACGGCCATGTTCTAATCCCCGAGATGCAATCCTCTCTCCTTCAGCAACATATGGAGTTGTTGGAATCCTCAGTTATTCCCCTGATGCACCCCCTGGCAGACCCGTCCACAGTTTTCAAGGATGGTGATGAGGCTGAGGATTTTGTAGAGGTTCACCTTCCTGATGTGCACAAACAGGTCTCGGGGGTTGACCTGGGTCTCCCAAACTGGGGGAAATATGTATTACTGAGTGCAGGAACCCTGATTGCTTTGATGTTGATAATTTTTCTAATGACATGTTGTAGAAGAGTCAATCGACCAGAATCTACGCAACGCAGTCTCGGAGGGACAGGGAGGAAGGTGTCGGTCACTTCCCAAAGCGGGAAGGTCATATCTTCATGGGAGTCATATAAAAGTGGGGGTGAGACTAGACTGTAA
		</sequence>
		<sequence>
			<taxon idref="RV2491_2008-08-02"/>
			ATGGTTCCTCAAGCTCTTTTGTTTGTACCCCTTTTGGTTTTTCCATTGTGTTTCGGGAAATTCCCTATCTACACAATACCAGACAAACTCGGACCCTGGAGCCCGATTGACATACATCATCTCAGCTGCCCAAACAATTTGGTTGTGGAGGACGAAGGATGCACCAACCTGTCAGGGTTCTCCTATATGGAACTTAAAGTTGGATACATCTCAGCTATAAAGGTGAACGGGTTCACTTGCACAGGCGTTGTGACAGAGGCTGAAACCTACACTAACTTTGTAGGTTATGTCACCACCACATTCAAAAGAAAGCATTTCCGCCCAATACCAGATGCATGTAGAGCCGCATACAACTGGAAGATGGCCGGTGACCCCAGATATGAAGAGTCTCTACACAATCCATACCCTGACTACCATTGGCTTCGAACTGTAAAAACCACCAAGGAGTCTCTCGTTATCATATCCCCGAGTGTGGCGGATTTAGACCCATATGACAAATCCCTTCACTCGAGGGTCTTCACTAGCGGAAAATGCTCGGGAATAACGGTGTCTTCCACCTACTGCTCAACTAACCATGATTACACCATTTGGATGCCTGAGAATCCTAGACTAGGGACGTCTTGCAACATTTTTGTCAATAGTAAGGGGAAGAGAGCATCCAAAGGGGGTAAAACCTGCGGCTTTGTAGATGAAAGAGGCCTGTATAAGTCTCTAAAGGGAGCATGCAAACTCAAGTTATGTGGAGTTCTTGGACTTAGACTTATGGATGGAACATGGGTTGCGATGCAAACATCAGATGAGACCAAATGGTGTTCTCCTGATCAGTTGGTGAATATGCACGACTTTCGCTCGGATGAAATTGAGCATCTTGTTGTGGAGGAATTGGTCAAGAAAAGAGAGGAGTGTCTGGATGCACTAGAGTCCATCATGACCACCAAGTCAGTGAGTTTCAGACGTCTCAGTCATTTAAGAAAACTTGTCCCTGGGTTCGGGAAAGCATACACCATATTCAATAAGACCTTGATGGAGGCTGATGCTCACTACAAGTCAGTCCGGACTTGGAATGAGATCATCCCATCAAAAGGGTGTTTAAGAGTTGGAGGGAGGTGTCACCCTCATGTAAACGGGGTGTTTTTCAATGGTATAATATTAGGGCCTGACGGCCATGTTCTAATCCCCGAGATGCAATCCTCTCTCCTTCAGCAACATATGGAGTTGTTGGAATCCTCAGTTATTCCCCTGATGCACCCCCTGGCAGACCCGTCCACAGTTTTCAAGGATGGTGATGAGGCTGAGGATTTTGTAGAGGTTCACCTTCCTGATGTGCACAAACAGGTCTCGGGGGTTGACCTGGGTCTCCCAAACTGGGGGAAATATGTATTACTGAGTGCAGGAACCCTGATTGCTTTGATGTTGATAATTTTTCTAATGACATGTTGTAGAAGAGTCAATCGACCAGAATCTACGCAACGCAGTCTCGGAGGGACAGGGAGGAAGGTGTCGGTCACTTCCCAAAGCGGGAAGGTCATATCTTCATGGGAGTCATATAAAAGTGGGGGTGAGACTAGACTGTAA
		</sequence>
		<sequence>
			<taxon idref="RV2493_2008-07-31"/>
			ATGGTTCCTCAAGCTCTTTTGTTTGTACCCCTTTTGGTTTTTCCATTGTGTTTCGGGAAATTCCCTATCTACACAATACCAGACAAACTCGGACCCTGGAGCCCGATTGACATACATCATCTCAGCTGCCCAAACAATTTGGTTGTGGAGGACGAAGGATGCACCAACCTGTCAGGGTTCTCCTATATGGAACTTAAAGTTGGATACATCTCAGCTATAAAGGTGAACGGGTTCACTTGCACAGGCGTTGTGACAGAGGCTGAAACCTACACTAACTTTGTAGGTTATGTCACCACCACATTCAAAAGAAAGCATTTCCGCCCAATACCAGATGCATGTAGAGCCGCATACAACTGGAAGATGGCCGGTGACCCCAGATATGAAGAGTCTCTACACAATCCATACCCTGACTACCATTGGCTTCGAACTGTAAAAACCACCAAGGAGTCTCTCGTTATCATATCCCCGAGTGTGGCGGATTTAGACCCATATGACAAATCCCTTCACTCGAGGGTCTTCACTAGCGGAAAATGCTCGGGAATAACGGTGTCTTCCACCTACTGCTCAACTAACCATGATTACACCATTTGGATGCCTGAGAATCCTAGACTAGGGACGTCTTGCAACATTTTTGTCAATAGTAAGGGGAAGAGAGCATCCAAAGGGGGTAAAACCTGCGGCTTTGTAGATGAAAGAGGCCTGTATAAGTCTCTAAAGGGAGCATGCAAACTCAAGTTATGTGGAGTTCTTGGACTTAGACTTATGGATGGAACATGGGTTGCGATGCAAACATCAGATGAGACCAAATGGTGTTCTCCTGATCAGTTGGTGAATATGCACGACTTTCGCTCGGATGAAATTGAGCATCTTGTTGTGGAGGAATTGGTCAAGAAAAGAGAGGAGTGTCTGGATGCACTAGAGTCCATCATGACCACCAAGTCAGTGAGTTTCAGACGTCTCAGTCATTTAAGAAAACTTGTCCCTGGGTTCGGGAAAGCATACACCATATTCAATAAGACCTTGATGGAGGCTGATGCTCACTACAAGTCAGTCCGGACTTGGAATGAGATCATCCCATCAAAAGGGTGTTTAAGAGTTGGAGGGAGGTGTCACCCTCATGTAAACGGGGTGTTTTTCAATGGTATAATATTAGGGCCTGACGGCCATGTTCTAATCCCCGAGATGCAATCCTCTCTCCTTCAGCAACATATGGAGTTGTTGGAATCCTCAGTTATTCCCCTGATGCACCCCCTGGCAGACCCGTCCACAGTTTTCAAGGATGGTGATGAGGCTGAGGATTTTGTAGAGGTTCACCTTCCTGATGTGCACAAACAGGTCTCGGGGGTTGACCTGGGTCTCCCAAACTGGGGGAAATATGTATTACTGAGTGCAGGAACCCTGATTGCTTTGATGTTGATAATTTTTCTAATGACATGTTGTAGAAGAGTCAATCGACCAGAATCTACGCAACGCAGTCTCGGAGGGACAGGGAGGAAGGTGTCGGTCACTTCCCAAAGCGGGAAGGTCATATCTTCATGGGAGTCATATAAAAGTGGGGGTGAGACTAGACTGTAA
		</sequence>
		<sequence>
			<taxon idref="RV2500_2008-11-23"/>
			ATGGTTCCTCAAGCTCTTTTGTTTGTACCCCTTTTGGTTTTTCCATTGTGTTTCGGGAAATTCCCTATCTACACAATACCAGACAAACTCGGACCCTGGAGCCCGATTGACATACATCATCTCAGCTGCCCAAACAATTTGGTTGTGGAGGACGAAGGATGCACCAACCTGTCAGGGTTCTCCTATATGGAACTTAAAGTTGGATACATCTCAGCTATAAAGGTGAACGGGTTCACTTGCACAGGCGTTGTGACAGAGGCTGAAACCTACACTAACTTTGTAGGTTATGTCACCACCACATTCAAAAGAAAGCATTTCCGCCCAATACCAGATGCATGTAGAGCCGCATACAACTGGAAGATGGCCGGTGACCCCAGATATGAAGAGTCTCTACACAATCCATACCCTGACTACCATTGGCTTCGAACTGTAAAAACCACCAAGGAGTCTCTCGTTATCATATCCCCGAGTGTGGCGGATTTAGACCCATATGACAAATCCCTTCACTCGAGGGTCTTCACTAGCGGAAAATGCTCGGGAATAACGGTGTCTTCCACCTACTGCTCAACTAACCATGATTACACCATTTGGATGCCTGAGAATCCTAGACTAGGGACGTCTTGCAACATTTTTGTCAATAGTAAGGGGAAGAGAGCATCCAAAGGGGGTAAAACCTGCGGCTTTGTAGATGAAAGAGGCCTGTATAAGTCTCTAAAGGGAGCATGCAAACTCAAGTTATGTGGAGTTCTTGGACTTAGACTTATGGATGGAACATGGGTTGCGATGCAAACATCAGATGAGACCAAATGGTGTTCTCCTGATCAGTTGGTGAATATGCACGACTTTCGCTCGGATGAAATTGAGCATCTTGTTGTGGAGGAATTGGTCAAGAAAAGAGAGGAGTGTCTGGATGCACTAGAGTCCATCATGACCACCAAGTCAGTGAGTTTCAGACGTCTCAGTCATTTAAGAAAACTTGTCCCTGGGTTCGGGAAAGCATACACCATATTCAATAAGACCTTGATGGAGGCTGATGCTCACTACAAGTCAGTCCGGACTTGGAATGAGATCATCCCATCAAAAGGGTGTTTAAGAGTTGGAGGGAGGTGTCACCCTCATGTAAACGGGGTGTTTTTCAATGGTATAATATTAGGGCCTGACGGCCATGTTCTAATCCCCGAGATGCAATCCTCTCTCCTTCAGCAACATATGGAGTTGTTGGAATCCTCAGTTATTCCCCTGATGCACCCCCTGGCAGACCCGTCCACAGTTTTCAAGGATGGTGATGAGGCTGAGGATTTTGTAGAGGTTCACCTTCCTGATGTGCACAAACAGGTCTCGGGGGTTGACCTGGGTCTCCCAAACTGGGGGAAATATGTATTACTGAGTGCAGGAACCCTGATTGCTTTGATGTTGATAATTTTTCTAATGACATGTTGTAGAAGAGTCAATCGACCAGAATCTACGCAACGCAGTCTCGGAGGGACAGGGAGGAAGGTGTCGGTCACTTCCCAAAGCGGGAAGGTCATATCTTCATGGGAGTCATATAAAAGTGGGGGTGAGACTAGACTGTAA
		</sequence>
		<sequence>
			<taxon idref="RV2501_2004-02-14"/>
			ATGGTTCCTCAAGCTCTTTTGTTTGTACCCCTTTTGGTTTTTCCATTGTGTTTCGGGAAATTCCCTATCTACACAATACCAGACAAACTCGGACCCTGGAGCCCGATTGACATACATCATCTCAGCTGCCCAAACAATTTGGTTGTGGAGGACGAAGGATGCACCAACCTGTCAGGGTTCTCCTATATGGAACTTAAAGTTGGATACATCTCAGCTATAAAGGTGAACGGGTTCACTTGCACAGGCGTTGTGACAGAGGCTGAAACCTACACTAACTTTGTAGGTTATGTCACCACCACATTCAAAAGAAAGCATTTCCGCCCAATACCAGATGCATGTAGAGCCGCATACAACTGGAAGATGGCCGGTGACCCCAGATATGAAGAGTCTCTACACAATCCATACCCTGACTACCATTGGCTTCGAACTGTAAAAACCACCAAGGAGTCTCTCGTTATCATATCCCCGAGTGTGGCGGATTTAGACCCATATGACAAATCCCTTCACTCGAGGGTCTTCACTAGCGGGAAATGCTCGGGAATAACGGTGTCTTCCACCTACTGCTCAACTAACCATGATTACACCATTTGGATGCCTGAGAATCCTAGACTAGGGACGTCTTGCAACATTTTTGTCAATAGTAAGGGGAAGAGAGCATCCAAAGGGGGTAAAACCTGCGGCTTTGTAGATGAAAGAGGCCTGTATAAGTCTCTAAAGGGAGCATGCAAACTCAAGTTATGTGGAGTTCTTGGACTTAGACTTATGGATGGAACATGGGTTGCGATGCAAACATCAGATGAGACCAAATGGTGTTCTCCTGATCAGTTGGTGAATATGCACGACTTTCGCTCGGATGAAATTGAGCATCTTGTTGTGGAGGAATTGGTCAAGAAAAGAGAGGAGTGTCTGGATGCACTAGAGTCCATCATGACCACCAAGTCAGTGAGTTTCAGACGTCTCAGTCATTTAAGAAAACTTGTCCCTGGGTTCGGGAAAGCATACACCATATTCAATAAGACCTTGATGGAGGCTGATGCTCACTACAAGTCAGTCCGGACTTGGAATGAGATCATCCCATCAAAAGGGTGTTTAAGAGTTGGAGGGAGGTGTCACCCTCATGTAAACGGGGTGTTTTTCAATGGTATAATATTAGGGCCTGACGGCCATGTTCTAATCCCCGAGATGCAATCCTCCCTCCTTCAGCAACATATGGAGTTGTTGGAATCCTCAGTTATTCCCCTGATGCACCCCCTGGCAGACCCGTCCACAGTTTTCAAGGATGGTGATGAGGCTGAGGATTTTGTAGAGGTTCACCTTCCTGATGTGCACAAACAGGTCTCGGGGGTTGACCTGGGTCTCCCGAACTGGGGGAAATATGTATTACTGAGTGCAGGAACCCTGATTGCTTTGATGTTGATAATTTTTCTAATGACATGTTGTAGAAGAGTCAATCGACCAGAATCTACGCAACGCAGTCTCGGAGGGACAGGGAGGAAGGTGTCGGTCACTTCCCAAAGCGGGAAGGTCATATCTTCATGGGAGTCATATAAAAGTGGGGGTGAGACTAGACTGTAA
		</sequence>
		<sequence>
			<taxon idref="RV3128_2012-06-16"/>
			ATGGTTCCTCAAGCTCTTTTGTTTGTACCCCTTTTGGTTTTTCCATTGTGTTTCGGGAAATTCCCTATCTACACAATACCAGACAAACTCGGACCCTGGAGCCCGATTGACATACATCATCTCAGCTGCCCAAACAATTTGGTTGTGGAGGACGAAGGATGCACCAACCTGTCAGGGTTCTCCTATATGGAACTTAAAGTTGGATACATCTCAGCTATAAAGGTGAACGGGTTCACTTGCACAGGCGTTGTGACAGAGGCTGAAACCTACACTAACTTTGTAGGTTATGTCACCACCACATTCAAAAGAAAGCATTTCCGCCCAATACCAGATGCATGTAGAGCCGCATACAACTGGAAGATGGCCGGTGACCCCAGATATGAAGAGTCTCTACACAATCCATACCCTGACTACCATTGGCTTCGAACTGTAAAAACCACCAAGGAGTCTCTCGTTATCATATCCCCGAGTGTGGCGGATTTAGACCCATATGACAAATCCCTTCACTCGAGGGTCTTCACTAGCGGGAAATGCTCGGGAATAACGGTGTCTTCCACCTACTGCTCAACTAACCATGATTACACCATTTGGATGCCTGAGAATCCTAGACTAGGGACGTCTTGCAACATTTTTGTCAATAGTAAGGGGAAGAGAGCATCCAAAGGGGGTAAAACCTGCGGCTTTGTAGATGAAAGAGGCCTGTATAAGTCTCTAAAGGGAGCATGCAAACTCAAGTTATGTGGAGTTCTTGGACTTAGACTTATGGATGGAACATGGGTTGCGATGCAAACATCAGATGAGACCAAATGGTGTTCTCCTGATCAGTTGGTGAATATGCACGACTTTCGCTCGGATGAAATTGAGCATCTTGTTGTGGAGGAATTGGTCAAGAAAAGAGAGGAGTGTCTGGATGCACTAGAGTCCATCATGACCACCAAGTCAGTGAGTTTCAGACGTCTCAGTCATTTAAGAAAACTTGTCCCTGGGTTCGGGAARGCATACACCATATTCAATAAGACCTTGATGGAGGCTGATGCTCACTACAAGTCAGTCCGGACTTGGAATGAGATCATCCCATCAAAAGGGTGTTTAAGAGTTGGAGGGAGGTGTCACCCTCATGTAAACGGGGTGTTTTTCAATGGTATAATATTAGGGCCTGACGGCCATGTTCTAATCCCCGAGATGCAATCCTCCCTCCTTCAGCAACATATGGAGTTGTTGGAATCYTCAGTTATTCCCCTGATGCACCCCCTGGCAGACCCGTCCACAGTTTTCAAGGATGGTGATGAGGCTGAGGATTTTGTAGAGGTTCACCTTCCTGATGTGCACAAACAGGTCTCGGGGGTTGACCTGGGTCTCCCGAACTGGGGGAAATATGTATTRCTGAGTGCAGGAACCCTGATTGCTTTGATGTTGATAATTTTTCTAATGACATGTTGTAGAAGAGTCAATCGACCAGAATCTACGCAACGCAGTCTCGGAGGGACAGGGAGGAAGGTGTCGGTCACTTCCCAAAGCGGGAARGTCATATCTTCATGGGAGTCATATAAAAGTGGGGGTGAGACTAGACTGTAA
		</sequence>
		<sequence>
			<taxon idref="RV3117_2012-05-12"/>
			ATGGTTCCTCAAGCTCTTTTGTTTGTACYCCTTTTGGTTTTTCCATTGTGTTTCGGGAAATTCCCTATCTACACAATACCAGACAAACTCGGACCCTGGAGCCCGATTGACATACATCATCTCAGCTGCCCAAACAATTTGGTTGTGGAGGACGAAGGATGCACCAACCTGTCAGGGTTCTCCTATATGGAACTTAAAGTTGGATACATCTCAGCTATAAAGGTGAACGGGTTCACTTGCACAGGCGTTGTGACAGAGGCTGAAACCTACACTAACTTTGTAGGTTATGTCACCACCACATTCAAAAGAAAGCATTTCCGCCCAATACCAGATGCATGTAGAGCCGCATACAACTGGAAGATGGCCGGTGACCCCAGATATGAAGAGTCTCTACACAATCCATACCCTGACTACCATTGGCTTCGAACTGTAAAAACCACCAAGGAGTCTCTCGTTATCATATCCCCGAGTGTGGCGGATTTAGACCCATATGACAAATCCCTTCACTCGAGGGTCTTCACTAGCGGRAAATGCTCGGGAATAACGGTGTCTTCCACCTACTGCTCAACTAACCATGATTACACCATTTGGATGCCTGAGAATCCTAGACTAGGGACGTCTTGCAACATTTTTGTCAATAGTAAGGGGAAGAGAGCATCCAAAGGGGGTAAAACCTGCGGCTTTGTAGATGAAAGAGGCCTGTATAAGTCTCTAAAGGGAGCATGCAAACTCAAGTTATGTGGAGTTCTTGGACTTAGACTTATGGATGGAACATGGGTTGCGATGCAAACATCAGATGAGACCAAATGGTGTTCTCCTGATCAGTTGGTGAATATGCACGACTTTCGCTCGGATGAAATTGAGCATCTTGTTGTGGAGGAATTGGTCAAGAAAAGAGAGGAGTGTCTGGATGCACTAGAGTCCATCATGACCACCAAGTCAGTGAGTTTCAGACGTCTCAGTCATTTAAGAAAACTTGTCCCTGGGTTCGGGAARGCATACACCATATTCAATAAGACCTTGATGGAGGCTGATGCTCACTACAAGTCAGTCCGGACTTGGAATGAGATCATCCCATCAAAAGGGTGTTTAAGAGTTGGAGGGAGGTGTCACCCTCATGTAAACGGGGTGTTTTTCAATGGTATAATATTAGGGCCTGACGGCCATGTTCTAATCCCCGAGATGCAATCCTCYCTCCTTCAGCAACATATGGAGTTGTTGGAATCCTCAGTTATTCCCCTGATGCACCCCCTGGCAGACCCGTCCACAGTTTTCAAGGATGGTGATGAGGCTGAGGATTTTGTAGAGGTTCACCTTCCTGATGTGCACAAACAGGTCTCGGGGGTTGACCTGGGTCTCCCGAACTGGGGGAAATATGTATTACTGAGTGCAGGAACCCTGATTGCTTTGATGTTGATAATTTTTCTAATGACATGTTGTAGAAGAGTCAATCGACCRGAATCTACGCAACGCAGTCTCGGAGGGACAGGGAGGAAGGTGTCGGTCACTTCCCAAAGCGGGAAGGTCATATCTTCATGGGAGTCATATAAAAGTGGGGGTGAGACTAGACTGTAA
		</sequence>
		<sequence>
			<taxon idref="RV2793_2011-01-02"/>
			ATGGTTCCTCAAGCTCTTTTGTTTGTACTCCTTTTGGTTTTTCCATTGTGTTTCGGGAAATTCCCTATCTACACAATACCAGACAAACTCGGACCCTGGAGCCCGATTGACATACATCATCTCAGCTGCCCAAACAATTTGGTTGTGGAGGACGAAGGATGCACCAACCTGTCAGGGTTCTCCTATATGGAACTTAAAGTTGGATACATCTCAGCTATAAAGGTGAACGGGTTCACTTGCACAGGCGTTGTGACAGAGGCTGAAACCTACACTAACTTTGTAGGTTATGTCACCACCACATTCAAAAGAAAGCATTTCCGCCCAATACCAGATGCATGTAGAGCCGCATATAACTGGAAGATGGCCGGTGACCCCAGATATGAAGAGTCTCTACACAATCCATACCCTGACTACCATTGGCTTCGAACTGTAAAAACCACCAAGGAGTCTCTCGTTATCATATCCCCGAGTGTGGCGGATTTAGACCCATATGACAAATCCCTTCACTCGAGGGTCTTCACTAGCGGGAAATGCTCGGGAATAACGGTGTCTTCCACCTACTGCTCAACTAACCATGATTACACCATTTGGATGCCTGAGAATCCTAGACTAGGGACGTCTTGCAACATTTTTGTCAATAGTAAGGGGAAGAGAGCATCCAAAGGGGGTAAAACCTGCGGCTTTGTAGATGAAAGAGGCCTGTATAAGTCTCTAAAGGGAGCATGCAAACTCAAGTTATGTGGAGTTCTTGGACTTAGACTTATGGATGGAACATGGGTTGCGATGCAGACATCAGATGAGACCAAATGGTGTTCTCCTGATCAGTTGGTGAATATGCACGACTTTCGCTCGGATGAAATTGAGCATCTTGTTGTGGAGGAATTGGTCAAGAAAAGAGAGGAGTGTCTGGATGCACTAGAGTCCATCATGACCACCAAGTCAGTGAGTTTCAGACGTCTCAGTCATTTAAGAAAACTTGTCCCTGGGTTCGGGAAGGCATACACCATATTCAATAAGACCTTGATGGAGGCTGATGCTCACTACAAGTCAGTCCGGACTTGGAATGAGATCATCCCATCAAAAGGGTGTTTAAGAGTTGGAGGGAGGTGTCACCCTCATGTAAACGGGGTGTTTTTCAATGGTATAATACTAGGGCCTGACGGCCATGTTCTAATCCCCGAGATGCAATCCTCCCTCCTTCAGCAACATATGGAGTTGTTGGAATCCTCAGTTATTCCCCTGATGCACCCCCTGGCAGACCCGTCCACAGTTTTCAAGGATGGTGATGAGGCTGAGGATTTTGTAGAGGTTCACCTTCCTGATGTGCACAAACAGGTCTCGGGGGTTGACCTGGGTCTCCCGAACTGGGGGAAATATGTATTACTGAGTGCAGGAACCCTGATTGCTTTGATGTTGATAATTTTTCTAATGACATGTTGTAGAAGAGTCAATCGACCGGAATCTACGCAACGCAGTCTCGGAGGGACAGGGAGGAAGGTGTCGGTCACTTCCCAAAGCGGGAAAGTCATATCTTCATGGGAGTCATATAAAAGTGGGGGTGAGACTAGACTGTAA
		</sequence>
		<sequence>
			<taxon idref="RV2858_2011-02-21"/>
			ATGGTTCCTCAAGCTCTTTTGTTTGTACTCCTTTTGGTTTTTCCATTGTGTTTCGGGAAATTCCCTATCTACACAATACCAGACAAACTCGGACCCTGGAGCCCGATTGACATACATCATCTCAGCTGCCCAAACAATTTGGTTGTGGAGGACGAAGGATGCACCAACCTGTCAGGGTTCTCCTATATGGAACTTAAAGTTGGATACATCTCAGCTATAAAGGTGAACGGGTTCACTTGCACAGGCGTTGTGACAGAGGCTGAAACCTACACTAACTTTGTAGGTTATGTCACCACCACATTCAAAAGAAAGCATTTCCGCCCAATACCAGATGCATGTAGAGCCGCATATAACTGGAAGATGGCCGGTGACCCCAGATATGAAGAGTCTCTACACAATCCATACCCTGACTACCATTGGCTTCGAACTGTAAAAACCACCAAGGAGTCTCTCGTTATCATATCCCCGAGTGTGGCGGATTTAGACCCATATGACAAATCCCTTCACTCGAGGGTCTTCACTAGCGGGAAATGCTCGGGAATAACGGTGTCTTCCACCTACTGCTCAACTAACCATGATTACACCATTTGGATGCCTGAGAATCCTAGACTAGGGACGTCTTGCAACATTTTTGTCAATAGTAAGGGGAAGAGAGCATCCAAAGGGGGTAAAACCTGCGGCTTTGTAGATGAAAGAGGCCTGTATAAGTCTCTAAAGGGAGCATGCAAACTCAAGTTATGTGGAGTTCTTGGACTTAGACTTATGGATGGAACATGGGTTGCGATGCAGACATCAGATGAGACCAAATGGTGTTCTCCTGATCAGTTGGTGAATATGCACGACTTTCGCTCGGATGAAATTGAGCATCTTGTTGTGGAGGAATTGGTCAAGAAAAGAGAGGAGTGTCTGGATGCACTAGAGTCCATCATGACCACCAAGTCAGTGAGTTTCAGACGTCTCAGTCATTTAAGAAAACTTGTCCCTGGGTTCGGGAAGGCATACACCATATTCAATAAGAGCTTGATGGAGGCTGATGCTCACTACAAGTCAGTCCGGACTTGGAATGAGATCATCCCATCAAAAGGGTGTTTAAGAGTTGGAGGGAGGTGTCACCCTCATGTAAACGGGGTGTTTTTCAATGGTATAATACTAGGGCCTGACGGCCATGTTCTAATCCCCGAGATGCAATCCTCCCTCCTTCAGCAACATATGGAGTTGTTGGAATCCTCAGTTATTCCCCTGATGCACCCCCTGGCAGACCCGTCCACAGTTTTCAAGGATGGTGATGAGGCTGAGGATTTTGTAGAGGTTCACCTTCCTGATGTGCACAAACAGGTCTCGGGGGTTGACCTGGGTCTCCCGAACTGGGGGAAATATGTATTACTGAGTGCAGGAACCCTGATTGCTTTGATGTTGATAATTTTTCTAATGACATGTTGTAGAAGAGTCAATCGACCGGAATCTACGCAACGCAGTCTCGGAGGGACAGGGAGGAAGGTGTCGGTCACTTCCCAAAGCGGGAAAGTCATATCTTCATGGGAGTCATATAAAAGTGGGGGTGAGACTAGACTGTAA
		</sequence>
		<sequence>
			<taxon idref="RV2867_2011-05-22"/>
			ATGGTTCCTCAAGCTCTTTTGTTTGTACTCCTTTTGGTTTTTCCATTGTGTTTCGGGAAATTCCCTATCTACACAATACCAGACAAACTCGGACCCTGGAGCCCGATTGACATACATCATCTCAGCTGCCCAAACAATTTGGTTGTGGAGGACGAAGGATGCACCAACCTGTCAGGGTTCTCCTATATGGAACTTAAAGTTGGATACATCTCAGCTATAAAGGTGAACGGGTTCACTTGCACAGGCGTTGTGACAGAGGCTGAAACCTACACTAACTTTGTAGGTTATGTCACCACCACATTCAAAAGAAAGCATTTCCGCCCAATACCAGATGCATGTAGAGCCGCATATAACTGGAAGATGGCCGGTGACCCCAGATATGAAGAGTCTCTACACAATCCATACCCTGACTACCATTGGCTTCGAACTGTAAAAACCACCAAGGAGTCTCTCGTTATCATATCCCCGAGTGTGGCGGATTTAGACCCATATGACAAATCCCTTCACTCGAGGGTCTTCACTAGCGGGAAATGCTCGGGAATAACGGTGTCTTCCACCTACTGCTCAACTAACCATGATTACACCATTTGGATGCCTGAGAATCCTAGACTAGGGACGTCTTGCAACATTTTTGTCAATAGTAAGGGGAAGAGAGCATCCAAAGGGGGTAAAACCTGCGGCTTTGTAGATGAAAGAGGCCTGTATAAGTCTCTAAAGGGAGCATGCAAACTCAAGTTATGTGGAGTTCTTGGACTTAGACTTATGGATGGAACATGGGTTGCGATGCAGACATCAGATGAGACCAAATGGTGTTCTCCTGATCAGTTGGTGAATATGCACGACTTTCGCTCGGATGAAATTGAGCATCTTGTTGTGGAGGAATTGGTCAAGAAAAGAGAGGAGTGTCTGGATGCACTAGAGTCCATCATGACCACCAAGTCAGTGAGTTTCAGACGTCTCAGTCATTTAAGAAAACTTGTCCCTGGGTTCGGGAAGGCATACACCATATTCAATAAGACCTTGATGGAGGCTGATGCTCACTACAAGTCAGTCCGGACTTGGAATGAGATCATCCCATCAAAAGGGTGTTTAAGAGTTGGAGGGAGGTGTCACCCTCATGTAAACGGGGTGTTTTTCAATGGTATAATACTAGGGCCTGACGGCCATGTTCTAATCCCCGAGATGCAATCCTCCCTCCTTCAGCAACATATGGAGTTGTTGGAATCCTCAGTTATTCCCCTGATGCACCCCCTGGCAGACCCGTCCACAGTTTTCAAGGATGGTGATGAGGCTGAGGATTTTGTAGAGGTTCACCTTCCTGATGTGCACAAACAGGTCTCGGGGGTTGACCTGGGTCTCCCGAACTGGGGGAAATATGTATTACTGAGTGCAGGAACCCTGATTGCTTTGATGTTGATAATTTTTCTAATGACATGTTGTAGAAGAGTCAATCGACCGGAATCTACGCAACGCAGTCTCGGAGGGACAGGGAGGAAGGTGTCGGTCACTTCCCAAAGCGGGAAAGTCATATCTTCATGGGAGTCATATAAAAGTGGGGGTGAGACTAGACTGTAA
		</sequence>
		<sequence>
			<taxon idref="RV2870_2011-06-01"/>
			ATGGTTCCTCAAGCTCTTTTGTTTGTACTCCTTTTGGTTTTTCCATTGTGTTTCGGGAAATTCCCTATCTACACAATACCAGACAAACTCGGACCCTGGAGCCCGATTGACATACATCATCTCAGCTGCCCAAACAATTTGGTTGTGGAGGACGAAGGATGCACCAACCTGTCAGGGTTCTCCTATATGGAACTTAAAGTTGGATACATCTCAGCTATAAAGGTGAACGGGTTCACTTGCACAGGCGTTGTGACAGAGGCTGAAACCTACACTAACTTTGTAGGTTATGTCACCACCACATTCAAAAGAAAGCATTTCCGCCCAATACCAGATGCATGTAGAGCCGCATATAACTGGAAGATGGCCGGTGACCCCAGATATGAAGAGTCTCTACACAATCCATACCCTGACTACCATTGGCTTCGAACTGTAAAAACCACCAAGGAGTCTCTCGTTATCATATCCCCGAGTGTGGCGGATTTAGACCCATATGACAAATCCCTTCACTCGAGGGTCTTCACTAGCGGGAAATGCTCGGGAATAACGGTGTCTTCCACCTACTGCTCAACTAACCATGATTACACCATTTGGATGCCTGAGAATCCTAGACTAGGGACGTCTTGCAACATTTTTGTCAATAGTAAGGGGAAGAGAGCATCCAAAGGGGGTAAAACCTGCGGCTTTGTAGATGAAAGAGGCCTGTATAAGTCTCTAAAGGGAGCATGCAAACTCAAGTTATGTGGAGTTCTTGGACTTAGACTTATGGATGGAACATGGGTTGCGATGCAGACATCAGATGAGACCAAATGGTGTTCTCCTGATCAGTTGGTGAATATGCACGACTTTCGCTCGGATGAAATTGAGCATCTTGTTGTGGAGGAATTGGTCAAGAAAAGAGAGGAGTGTCTGGATGCACTAGAGTCCATCATGACCACCAAGTCAGTGAGTTTCAGACGTCTCAGTCATTTAAGAAAACTTGTCCCTGGGTTCGGGAAGGCATACACCATATTCAATAAGACCTTGATGGAGGCTGATGCTCACTACAAGTCAGTCCGGACTTGGAATGAGATCATCCCATCAAAAGGGTGTTTAAGAGTTGGAGGGAGGTGTCACCCTCATGTAAACGGGGTGTTTTTCAATGGTATAATACTAGGGCCTGACGGCCATGTTCTAATCCCCGAGATGCAATCCTCCCTCCTTCAGCAACATATGGAGTTGTTGGAATCCTCAGTTATTCCCCTGATGCACCCCCTGGCAGACCCGTCCACAGTTTTCAAGGATGGTGATGAGGCTGAGGATTTTGTAGAGGTTCACCTTCCTGATGTGCACAAACAGGTCTCGGGGGTTGACCTGGGTCTCCCGAACTGGGGGAAATATGTATTACTGAGTGCAGGAACCCTGATTGCTTTGATGTTGATAATTTTTCTAATGACATGTTGTAGAAGAGTCAATCGACCGGAATCTACGCAACGCAGTCTCGGAGGGACAGGGAGGAAGGTGTCGGTCACTTCCCAAAGCGGGAAAGTCATATCTTCATGGGAGTCATATAAAAGTGGGGGTGAGACTAGACTGTAA
		</sequence>
		<sequence>
			<taxon idref="RV2873_2011-06-20"/>
			ATGGTTCCTCAAGCTCTTTTGTTTGTACTCCTTTTGGTTTTTCCATTGTGTTTCGGGAAATTCCCTATCTACACAATACCAGACAAACTCGGACCCTGGAGCCCGATTGACATACATCATCTCAGCTGCCCAAACAATTTGGTTGTGGAGGACGAAGGATGCACCAACCTGTCAGGGTTCTCCTATATGGAACTTAAAGTTGGATACATCTCAGCTATAAAGGTGAACGGGTTCACTTGCACAGGCGTTGTGACAGAGGCTGAAACCTACACTAACTTTGTAGGTTATGTCACCACCACATTCAAAAGAAAGCATTTCCGCCCAATACCAGATGCATGTAGAGCCGCATATAACTGGAAGATGGCCGGTGACCCCAGATATGAAGAGTCTCTACACAATCCATACCCTGACTACCATTGGCTTCGAACTGTAAAAACCACCAAGGAGTCTCTCGTTATCATATCCCCGAGTGTGGCGGATTTAGACCCATATGACAAATCCCTTCACTCGAGGGTCTTCACTAGCGGGAAATGCTCGGGAATAACGGTGTCTTCCACCTACTGCTCAACTAACCATGATTACACCATTTGGATGCCTGAGAATCCTAGACTAGGGACGTCTTGCAACATTTTTGTCAATAGTAAGGGGAAGAGAGCATCCAAAGGGGGTAAAACCTGCGGCTTTGTAGATGAAAGAGGCCTGTATAAGTCTCTAAAGGGAGCATGCAAACTCAAGTTATGTGGAGTTCTTGGACTTAGACTTATGGATGGAACATGGGTTGCGATGCAGACATCAGATGAGACCAAATGGTGTTCTCCTGATCAGTTGGTGAATATGCACGACTTTCGCTCGGATGAAATTGAGCATCTTGTTGTGGAGGAATTGGTCAAGAAAAGAGAGGAGTGTCTGGATGCACTAGAGTCCATCATGACCACCAAGTCAGTGAGTTTCAGACGTCTCAGTCATTTAAGAAAACTTGTCCCTGGGTTCGGGAAGGCATACACCATATTCAATAAGACCTTGATGGAGGCTGATGCTCACTACAAGTCAGTCCGGACTTGGAATGAGATCATCCCATCAAAAGGGTGTTTAAGAGTTGGAGGGAGGTGTCACCCTCATGTAAACGGGGTGTTTTTCAATGGTATAATACTAGGGCCTGACGGCCATGTTCTAATCCCCGAGATGCAATCCTCCCTCCTTCAGCAACATATGGAGTTGTTGGAATCCTCAGTTATTCCCCTGATGCACCCCCTGGCAGACCCGTCCACAGTTTTCAAGGATGGTGATGAGGCTGAGGATTTTGTAGAGGTTCACCTTCCTGATGTGCACAAACAGGTCTCGGGGGTTGACCTGGGTCTCCCGAACTGGGGGAAATATGTATTACTGAGTGCAGGAACCCTGATTGCTTTGATGTTGATAATTTTTCTAATGACATGTTGTAGAAGAGTCAATCGACCGGAATCTACGCAACGCAGTCTCGGAGGGACAGGGAGGAAGGTGTCGGTCACTTCCCAAAGCGGGAAAGTCATATCTTCATGGGAGTCATATAAAAGTGGGGGTGAGACTAGACTGTAA
		</sequence>
		<sequence>
			<taxon idref="RV2879_2011-06-10"/>
			ATGGTTCCTCAAGCTCTTTTGTTTGTACTCCTTTTGGTTTTTCCATTGTGTTTCGGGAAATTCCCTATCTACACAATACCAGACAAACTCGGACCCTGGAGCCCGATTGACATACATCATCTCAGCTGCCCAAACAATTTGGTTGTGGAGGACGAAGGATGCACCAACCTGTCAGGGTTCTCCTATATGGAACTTAAAGTTGGATACATCTCAGCTATAAAGGTGAACGGGTTCACTTGCACAGGCGTTGTGACAGAGGCTGAAACCTACACTAACTTTGTAGGTTATGTCACCACCACATTCAAAAGAAAGCATTTCCGCCCAATACCAGATGCATGTAGAGCCGCATATAACTGGAAGATGGCCGGTGACCCCAGATATGAAGAGTCTCTACACAATCCATACCCTGACTACCATTGGCTTCGAACTGTAAAAACCACCAAGGAGTCTCTCGTTATCATATCCCCGAGTGTGGCGGATTTAGACCCATATGACAAATCCCTTCACTCGAGGGTCTTCACTAGCGGGAAATGCTCGGGAATAACGGTGTCTTCCACCTACTGCTCAACTAACCATGATTACACCATTTGGATGCCTGAGAATCCTAGACTAGGGACGTCTTGCAACATTTTTGTCAATAGTAAGGGGAAGAGAGCATCCAAAGGGGGTAAAACCTGCGGCTTTGTAGATGAAAGAGGCCTGTATAAGTCTCTAAAGGGAGCATGCAAACTCAAGTTATGTGGAGTTCTTGGACTTAGACTTATGGATGGAACATGGGTTGCGATGCAGACATCAGATGAGACCAAATGGTGTTCTCCTGATCAGTTGGTGAATATGCACGACTTTCGCTCGGATGAAATTGAGCATCTTGTTGTGGAGGAATTGGTCAAGAAAAGAGAGGAGTGTCTGGATGCACTAGAGTCCATCATGACCACCAAGTCAGTGAGTTTCAGACGTCTCAGTCATTTAAGAAAACTTGTCCCTGGGTTCGGGAAGGCATACACCATATTCAATAAGACCTTGATGGAGGCTGATGCTCACTACAAGTCAGTCCGGACTTGGAATGAGATCATCCCATCAAAAGGGTGTTTAAGAGTTGGAGGGAGGTGTCACCCTCATGTAAACGGGGTGTTTTTCAATGGTATAATACTAGGGCCTGACGGCCATGTTCTAATCCCCGAGATGCAATCCTCCCTCCTTCAGCAACATATGGAGTTGTTGGAATCCTCAGTTATTCCCCTGATGCACCCCCTGGCAGACCCGTCCACAGTTTTCAAGGATGGTGATGAGGCTGAGGATTTTGTAGAGGTTCACCTTCCTGATGTGCACAAACAGGTCTCGGGGGTTGACCTGGGTCTCCCGAACTGGGGGAAATATGTATTACTGAGTGCAGGAACCCTGATTGCTTTGATGTTGATAATTTTTCTAATGACATGTTGTAGAAGAGTCAATCGACCGGAATCTACGCAACGCAGTCTCGGAGGGACAGGGAGGAAGGTGTCGGTCACTTCCCAAAGCGGGAAAGTCATATCTTCATGGGAGTCATATAAAAGTGGGGGTGAGACTAGACTGTAA
		</sequence>
		<sequence>
			<taxon idref="RV2893_2011-08-01"/>
			ATGGTTCCTCAAGCTCTTTTGTTTGTACTCCTTTTGGTTTTTCCATTGTGTTTCGGGAAATTCCCTATCTACACAATACCAGACAAACTCGGACCCTGGAGCCCGATTGACATACATCATCTCAGCTGCCCAAACAATTTGGTTGTGGAGGACGAAGGATGCACCAACCTGTCAGGGTTCTCCTATATGGAACTTAAAGTTGGATACATCTCAGCTATAAAGGTGAACGGGTTCACTTGCACAGGCGTTGTGACAGAGGCTGAAACCTACACTAACTTTGTAGGTTATGTCACCACCACATTCAAAAGAAAGCATTTCCGCCCAATACCAGATGCATGTAGAGCCGCATATAACTGGAAGATGGCCGGTGACCCCAGATATGAAGAGTCTCTACACAATCCATACCCTGACTACCATTGGCTTCGAACTGTAAAAACCACCAAGGAGTCTCTCGTTATCATATCCCCGAGTGTGGCGGATTTAGACCCATATGACAAATCCCTTCACTCGAGGGTCTTCACTAGCGGGAAATGCTCGGGAATAACGGTGTCTTCCACCTACTGCTCAACTAACCATGATTACACCATTTGGATGCCTGAGAATCCTAGACTAGGGACGTCTTGCAACATTTTTGTCAATAGTAAGGGGAAGAGAGCATCCAAAGGGGGTAAAACCTGCGGCTTTGTAGATGAAAGAGGCCTGTATAAGTCTCTAAAGGGAGCATGCAAACTCAAGTTATGTGGAGTTCTTGGACTTAGACTTATGGATGGAACATGGGTTGCGATGCAGACATCAGATGAGACCAAATGGTGTTCTCCTGATCAGTTGGTGAATATGCACGACTTTCGCTCGGATGAAATTGAGCATCTTGTTGTGGAGGAATTGGTCAAGAAAAGAGAGGAGTGTCTGGATGCACTAGAGTCCATCATGACCACCAAGTCAGTGAGTTTCAGACGTCTCAGTCATTTAAGAAAACTTGTCCCTGGGTTCGGGAAGGCATACACCATATTCAATAAGACCTTGATGGAGGCTGATGCTCACTACAAGTCAGTCCGGACTTGGAATGAGATCATCCCATCAAAAGGGTGTTTAAGAGTTGGAGGGAGGTGTCACCCTCATGTAAACGGGGTGTTTTTCAATGGTATAATACTAGGGCCTGACGGCCATGTTCTAATCCCCGAGATGCAATCCTCCCTCCTTCAGCAACATATGGAGTTGTTGGAATCCTCAGTTATTCCCCTGATGCACCCCCTGGCAGACCCGTCCACAGTTTTCAAGGATGGTGATGAGGCTGAGGATTTTGTAGAGGTTCACCTTCCTGATGTGCACAAACAGGTCTCGGGGGTTGACCTGGGTCTCCCGAACTGGGGGAAATATGTATTACTGAGTGCAGGAACCCTGATTGCTTTGATGTTGATAATTTTTCTAATGACATGTTGTAGAAGAGTCAATCGACCGGAATCTACGCAACGCAGTCTCGGAGGGACAGGGAGGAAGGTGTCGGTCACTTCCCAAAGCGGGAAAGTCATATCTTCATGGGAGTCATATAAAAGTGGGGGTGAGACTAGACTGTAA
		</sequence>
		<sequence>
			<taxon idref="RV2890_2011-08-03"/>
			ATGGTTCCTCAAGCTCTTTTGTTTGTACTCCTTTTGGTTTTTCCATTGTGTTTCGGGAAATTCCCTATCTACACAATACCAGACAAACTCGGACCCTGGAGCCCGATTGACATACATCATCTCAGCTGCCCAAACAATTTGGTTGTGGAGGACGAAGGATGCACCAACCTGTCAGGGTTCTCCTATATGGAACTTAAAGTTGGATACATCTCAGCTATAAAGGTGAACGGGTTCACTTGCACAGGCGTTGTGACAGAGGCTGAAACCTACACTAACTTTGTAGGTTATGTCACCACCACATTCAAAAGAAAGCATTTCCGCCCAATACCAGATGCATGTAGAGCCGCATATAACTGGAAGATGGCCGGTGACCCCAGATATGAAGAGTCTCTACACAATCCATACCCTGACTACCATTGGCTTCGAACTGTAAAAACCACCAAGGAGTCTCTCGTTATCATATCCCCGAGTGTGGCGGATTTAGACCCATATGACAAATCCCTTCACTCGAGGGTCTTCACTAGCGGGAAATGCTCGGGAATAACGGTGTCTTCCACCTACTGCTCAACTAACCATGATTACACCATTTGGATGCCTGAGAATCCTAGACTAGGGACGTCTTGCAACATTTTTGTCAATAGTAAGGGGAAGAGAGCATCCAAAGGGGGTAAAACCTGCGGCTTTGTAGATGAAAGAGGCCTGTATAAGTCTCTAAAGGGAGCATGCAAACTCAAGTTATGTGGAGTTCTTGGACTTAGACTTATGGATGGAACATGGGTTGCGATGCAGACATCAGATGAGACCAAATGGTGTTCTCCTGATCAGTTGGTGAATATGCACGACTTTCGCTCGGATGAAATTGAGCATCTTGTTGTGGAGGAATTGGTCAAGAAAAGAGAGGAGTGTCTGGATGCACTAGAGTCCATCATGACCACCAAGTCAGTGAGTTTCAGACGTCTCAGTCATTTAAGAAAACTTGTCCCTGGGTTCGGGAAGGCATACACCATATTCAATAAGACCTTGATGGAGGCTGATGCTCACTACAAGTCAGTCCGGACTTGGAATGAGATCATCCCATCAAAAGGGTGTTTAAGAGTTGGAGGGAGGTGTCACCCTCATGTAAACGGGGTGTTTTTCAATGGTATAATACTAGGGCCTGACGGCCATGTTCTAATCCCCGAGATGCAATCCTCCCTCCTTCAGCAACATATGGAGTTGTTGGAATCCTCAGTTATTCCCCTGATGCACCCCCTGGCAGACCCGTCCACAGTTTTCAAGGATGGTGATGAGGCTGAGGATTTTGTAGAGGTTCACCTTCCTGATGTGCACAAACAGGTCTCGGGGGTTGACCTGGGTCTCCCGAACTGGGGGAAATATGTATTACTGAGTGCAGGAACCCTGATTGCTTTGATGTTGATAATTTTTCTAATGACATGTTGTAGAAGAGTCAATCGACCGGAATCTACGCAACGCAGTCTCGGAGGGACAGGGAGGAAGGTGTCGGTCACTTCCCAAAGCGGGAAAGTCATATCTTCATGGGAGTCATATAAAAGTGGGGGTGAGACTAGACTGTAA
		</sequence>
		<sequence>
			<taxon idref="RV2891_2011-08-10"/>
			ATGGTTCCTCAAGCTCTTTTGTTTGTACTCCTTTTGGTTTTTCCATTGTGTTTCGGGAAATTCCCTATCTACACAATACCAGACAAACTCGGACCCTGGAGCCCGATTGACATACATCATCTCAGCTGCCCAAACAATTTGGTTGTGGAGGACGAAGGATGCACCAACCTGTCAGGGTTCTCCTATATGGAACTTAAAGTTGGATACATCTCAGCTATAAAGGTGAACGGGTTCACTTGCACAGGCGTTGTGACAGAGGCTGAAACCTACACTAACTTTGTAGGTTATGTCACCACCACATTCAAAAGAAAGCATTTCCGCCCAATACCAGATGCATGTAGAGCCGCATATAACTGGAAGATGGCCGGTGACCCCAGATATGAAGAGTCTCTACACAATCCATACCCTGACTACCATTGGCTTCGAACTGTAAAAACCACCAAGGAGTCTCTCGTTATCATATCCCCGAGTGTGGCGGATTTAGACCCATATGACAAATCCCTTCACTCGAGGGTCTTCACTAGCGGGAAATGCTCGGGAATAACGGTGTCTTCCACCTACTGCTCAACTAACCATGATTACACCATTTGGATGCCTGAGAATCCTAGACTAGGGACGTCTTGCAACATTTTTGTCAATAGTAAGGGGAAGAGAGCATCCAAAGGGGGTAAAACCTGCGGCTTTGTAGATGAAAGAGGCCTGTATAAGTCTCTAAAGGGAGCATGCAAACTCAAGTTATGTGGAGTTCTTGGACTTAGACTTATGGATGGAACATGGGTTGCGATGCAGACATCAGATGAGACCAAATGGTGTTCTCCTGATCAGTTGGTGAATATGCACGACTTTCGCTCGGATGAAATTGAGCATCTTGTTGTGGAGGAATTGGTCAAGAAAAGAGAGGAGTGTCTGGATGCACTAGAGTCCATCATGACCACCAAGTCAGTGAGTTTCAGACGTCTCAGTCATTTAAGAAAACTTGTCCCTGGGTTCGGGAAGGCATACACCATATTCAATAAGACCTTGATGGAGGCTGATGCTCACTACAAGTCAGTCCGGACTTGGAATGAGATCATCCCATCAAAAGGGTGTTTAAGAGTTGGAGGGAGGTGTCACCCTCATGTAAACGGGGTGTTTTTCAATGGTATAATACTAGGGCCTGACGGCCATGTTCTAATCCCCGAGATGCAATCCTCCCTCCTTCAGCAACATATGGAGTTGTTGGAATCCTCAGTTATTCCCCTGATGCACCCCCTGGCAGACCCGTCCACAGTTTTCAAGGATGGTGATGAGGCTGAGGATTTTGTAGAGGTTCACCTTCCTGATGTGCACAAACAGGTCTCGGGGGTTGACCTGGGTCTCCCGAACTGGGGGAAATATGTATTACTGAGTGCAGGAACCCTGATTGCTTTGATGTTGATAATTTTTCTAATGACATGTTGTAGAAGAGTCAATCGACCGGAATCTACGCAACGCAGTCTCGGAGGGACAGGGAGGAAGGTGTCGGTCACTTCCCAAAGCGGGAAAGTCATATCTTCATGGGAGTCATATAAAAGTGGGGGTGAGACTAGACTGTAA
		</sequence>
		<sequence>
			<taxon idref="RV2895_2011-08-18"/>
			ATGGTTCCTCAAGCTCTTTTGTTTGTACTCCTTTTGGTTTTTCCATTGTGTTTCGGGAAATTCCCTATCTACACAATACCAGACAAACTCGGACCCTGGAGCCCGATTGACATACATCATCTCAGCTGCCCAAACAATTTGGTTGTGGAGGACGAAGGATGCACCAACCTGTCAGGGTTCTCCTATATGGAACTTAAAGTTGGATACATCTCAGCTATAAAGGTGAACGGGTTCACTTGCACAGGCGTTGTGACAGAGGCTGAAACCTACACTAACTTTGTAGGTTATGTCACCACCACATTCAAAAGAAAGCATTTCCGCCCAATACCAGATGCATGTAGAGCCGCATATAACTGGAAGATGGCCGGTGACCCCAGATATGAAGAGTCTCTACACAATCCATACCCTGACTACCATTGGCTTCGAACTGTAAAAACCACCAAGGAGTCTCTCGTTATCATATCCCCGAGTGTGGCGGATTTAGACCCATATGACAAATCCCTTCACTCGAGGGTCTTCACTAGCGGGAAATGCTCGGGAATAACGGTGTCTTCCACCTACTGCTCAACTAACCATGATTACACCATTTGGATGCCTGAGAATCCTAGACTAGGGACGTCTTGCAACATTTTTGTCAATAGTAAGGGGAAGAGAGCATCCAAAGGGGGTAAAACCTGCGGCTTTGTAGATGAAAGAGGCCTGTATAAGTCTCTAAAGGGAGCATGCAAACTCAAGTTATGTGGAGTTCTTGGACTTAGACTTATGGATGGAACATGGGTTGCGATGCAGACATCAGATGAGACCAAATGGTGTTCTCCTGATCAGTTGGTGAATATGCACGACTTTCGCTCGGATGAAATTGAGCATCTTGTTGTGGAGGAATTGGTCAAGAAAAGAGAGGAGTGTCTGGATGCACTAGAGTCCATCATGACCACCAAGTCAGTGAGTTTCAGACGTCTCAGTCATTTAAGAAAACTTGTCCCTGGGTTCGGGAAGGCATACACCATATTCAATAAGACCTTGATGGAGGCTGATGCTCACTACAAGTCAGTCCGGACTTGGAATGAGATCATCCCATCAAAAGGGTGTTTAAGAGTTGGAGGGAGGTGTCACCCTCATGTAAACGGGGTGTTTTTCAATGGTATAATACTAGGGCCTGACGGCCATGTTCTAATCCCCGAGATGCAATCCTCCCTCCTTCAGCAACATATGGAGTTGTTGGAATCCTCAGTTATTCCCCTGATGCACCCCCTGGCAGACCCGTCCACAGTTTTCAAGGATGGTGATGAGGCTGAGGATTTTGTAGAGGTTCACCTTCCTGATGTGCACAAACAGGTCTCGGGGGTTGACCTGGGTCTCCCGAACTGGGGGAAATATGTATTACTGAGTGCAGGAACCCTGATTGCTTTGATGTTGATAATTTTTCTAATGACATGTTGTAGAAGAGTCAATCGACCGGAATCTACGCAACGCAGTCTCGGAGGGACAGGGAGGAAGGTGTCGGTCACTTCCCAAAGCGGGAAAGTCATATCTTCATGGGAGTCATATAAAAGTGGGGGTGAGACTAGACTGTAA
		</sequence>
		<sequence>
			<taxon idref="RV2882_2011-07-23"/>
			ATGGTTCCTCAAGCTCTTTTGTTTGTACTCCTTTTGGTTTTTCCATTGTGTTTCGGGAAATTCCCTATCTACACAATACCAGACAAACTCGGACCCTGGAGCCCGATTGACATACATCATCTCAGCTGCCCAAACAATTTGGTTGTGGAGGACGAAGGATGCACCAACCTGTCAGGGTTCTCCTATATGGAACTTAAAGTTGGATACATCTCAGCTATAAAGGTGAACGGGTTCACTTGCACAGGCGTTGTGACAGAGGCTGAAACCTACACTAACTTTGTAGGTTATGTCACCACCACATTCAAAAGAAAGCATTTCCGCCCAATACCAGATGCATGTAGAGCCGCATATAACTGGAAGATGGCCGGTGACCCCAGATATGAAGAGTCTCTACACAATCCATACCCTGACTACCATTGGCTTCGAACTGTAAAAACCACCAAGGAGTCTCTCGTTATCATATCCCCGAGTGTGGCGGATTTAGACCCATATGACAAATCCCTTCACTCGAGGGTCTTCACTAGCGGGAAATGCTCGGGAATAACGGTGTCTTCCACCTACTGCTCAACTAACCATGATTACACCATTTGGATGCCTGAGAATCCTAGACTAGGGACGTCTTGCAACATTTTTGTCAATAGTAAGGGGAAGAGAGCATCCAAAGGGGGTAAAACCTGCGGCTTTGTAGATGAAAGAGGCCTGTATAAGTCTCTAAAGGGAGCATGCAAACTCAAGTTATGTGGAGTTCTTGGACTTAGACTTATGGATGGAACATGGGTTGCGATGCAGACATCAGATGAGACCAAATGGTGTTCTCCTGATCAGTTGGTGAATATGCACGACTTTCGCTCGGATGAAATTGAGCATCTTGTTGTGGAGGAATTGGTCAAGAAAAGAGAGGAGTGTCTGGATGCACTAGAGTCCATCATGACCACCAAGTCAGTGAGTTTCAGACGTCTCAGTCATTTAAGAAAACTTGTCCCTGGGTTCGGGAAGGCATACACCATATTCAATAAGACCTTGATGGAGGCTGATGCTCACTACAAGTCAGTCCGGACTTGGAATGAGATCATCCCATCAAAAGGGTGTTTAAGAGTTGGAGGGAGGTGTCACCCTCATGTAAACGGGGTGTTTTTCAATGGTATAATACTAGGGCCTGACGGCCATGTTCTAATCCCCGAGATGCAATCCTCCCTCCTTCAGCAACATATGGAGTTGTTGGAATCCTCAGTTATTCCCCTGATGCACCCCCTGGCAGACCCGTCCACAGTTTTCAAGGATGGTGATGAGGCTGAGGATTTTGTAGAGGTTCACCTTCCTGATGTGCACAAACAGGTCTCGGGGGTTGACCTGGGTCTCCCGAACTGGGGGAAATATGTATTACTGAGTGCAGGAACCCTGATTGCTTTGATGTTGATAATTTTTCTAATGACATGTTGTAGAAGAGTCAATCGACCGGAATCTACGCAACGCAGTCTCGGAGGGACAGGGAGGAAGGTGTCGGTCACTTCCCAAAGCGGGAAAGTCATATCTTCATGGGAGTCATATAAAAGTGGGGGTGAGACTAGACTGTAA
		</sequence>
		<sequence>
			<taxon idref="RV2892_2011-08-12"/>
			ATGGTTCCTCAAGCTCTTTTGTTTGTACTCCTTTTGGTTTTTCCATTGTGTTTCGGGAAATTCCCTATCTACACAATACCAGACAAACTCGGACCCTGGAGCCCGATTGACATACATCATCTCAGCTGCCCAAACAATTTGGTTGTGGAGGACGAAGGATGCACCAACCTGTCAGGGTTCTCCTATATGGAACTTAAAGTTGGATACATCTCAGCTATAAAGGTGAACGGGTTCACTTGCACAGGCGTTGTGACAGAGGCTGAAACCTACACTAACTTTGTAGGTTATGTCACCACCACATTCAAAAGAAAGCATTTCCGCCCAATACCAGATGCATGTAGAGCCGCATATAACTGGAAGATGGCCGGTGACCCCAGATATGAAGAGTCTCTACACAATCCATACCCTGACTACCATTGGCTTCGAACTGTAAAAACCACCAAGGAGTCTCTCGTTATCATATCCCCGAGTGTGGCGGATTTAGACCCATATGACAAATCCCTTCACTCGAGGGTCTTCACTAGCGGGAAATGCTCGGGAATAACGGTGTCTTCCACCTACTGCTCAACTAACCATGATTACACCATTTGGATGCCTGAGAATCCTAGACTAGGGACGTCTTGCAACATTTTTGTCAATAGTAAGGGGAAGAGAGCATCCAAAGGGGGTAAAACCTGCGGCTTTGTAGATGAAAGAGGCCTGTATAAGTCTCTAAAGGGAGCATGCAAACTCAAGTTATGTGGAGTTCTTGGACTTAGACTTATGGATGGAACATGGGTTGCGATGCAGACATCAGATGAGACCAAATGGTGTTCTCCTGATCAGTTGGTGAATATGCACGACTTTCGCTCGGATGAAATTGAGCATCTTGTTGTGGAGGAATTGGTCAAGAAAAGAGAGGAGTGTCTGGATGCACTAGAGTCCATCATGACCACCAAGTCAGTGAGTTTCAGACGTCTCAGTCATTTAAGAAAACTTGTCCCTGGGTTCGGGAAGGCATACACCATATTCAATAAGACCTTGATGGAGGCTGATGCTCACTACAAGTCAGTCCGGACTTGGAATGAGATCATCCCATCAAAAGGGTGTTTAAGAGTTGGAGGGAGGTGTCACCCTCATGTAAACGGGGTGTTTTTCAATGGTATAATACTAGGGCCTGACGGCCATGTTCTAATCCCCGAGATGCAATCCTCCCTCCTTCAGCAACATATGGAGTTGTTGGAATCCTCAGTTATTCCCCTGATGCACCCCCTGGCAGACCCGTCCACAGTTTTCAAGGATGGTGATGAGGCTGAGGATTTTGTAGAGGTTCACCTTCCTGATGTGCACAAACAGGTCTCGGGGGTTGACCTGGGTCTCCCGAACTGGGGGAAATATGTATTACTGAGTGCAGGAACCCTGATTGCTTTGATGTTGATAATTTTTCTAATGACATGTTGTAGAAGAGTCAATCGACCGGAATCTACGCAACGCAGTCTCGGAGGGACAGGGAGGAAGGTGTCGGTCACTTCCCAAAGCGGGAAAGTCATATCTTCATGGGAGTCATATAAAAGTGGGGGTGAGACTAGACTGTAA
		</sequence>
		<sequence>
			<taxon idref="RV2906_2011-09-08"/>
			ATGGTTCCTCAAGCTCTTTTGTTTGTACTCCTTTTGGTTTTTCCATTGTGTTTCGGGAAATTCCCTATCTACACAATACCAGACAAACTCGGACCCTGGAGCCCGATTGACATACATCATCTCAGCTGCCCAAACAATTTGGTTGTGGAGGACGAAGGATGCACCAACCTGTCAGGGTTCTCCTATATGGAACTTAAAGTTGGATACATCTCAGCTATAAAGGTGAACGGGTTCACTTGCACAGGCGTTGTGACAGAGGCTGAAACCTACACTAACTTTGTAGGTTATGTCACCACCACATTCAAAAGAAAGCATTTCCGCCCAATACCAGATGCATGTAGAGCCGCATATAACTGGAAGATGGCCGGTGACCCCAGATATGAAGAGTCTCTACACAATCCATACCCTGACTACCATTGGCTTCGAACTGTAAAAACCACCAAGGAGTCTCTCGTTATCATATCCCCGAGTGTGGCGGATTTAGACCCATATGACAAATCCCTTCACTCGAGGGTCTTCACTAGCGGGAAATGCTCGGGAATAACGGTGTCTTCCACCTACTGCTCAACTAACCATGATTACACCATTTGGATGCCTGAGAATCCTAGACTAGGGACGTCTTGCAACATTTTTGTCAATAGTAAGGGGAAGAGAGCATCCAAAGGGGGTAAAACCTGCGGCTTTGTAGATGAAAGAGGCCTGTATAAGTCTCTAAAGGGAGCATGCAAACTCAAGTTATGTGGAGTTCTTGGACTTAGACTTATGGATGGAACATGGGTTGCGATGCAGACATCAGATGAGACCAAATGGTGTTCTCCTGATCAGTTGGTGAATATGCACGACTTTCGCTCGGATGAAATTGAGCATCTTGTTGTGGAGGAATTGGTCAAGAAAAGAGAGGAGTGTCTGGATGCACTAGAGTCCATCATGACCACCAAGTCAGTGAGTTTCAGACGTCTCAGTCATTTAAGAAAACTTGTCCCTGGGTTCGGGAAGGCATACACCATATTCAATAAGACCTTGATGGAGGCTGATGCTCACTACAAGTCAGTCCGGACTTGGAATGAGATCATCCCATCAAAAGGGTGTTTAAGAGTTGGAGGGAGGTGTCACCCTCATGTAAACGGGGTGTTTTTCAATGGTATAATACTAGGGCCTGACGGCCATGTTCTAATCCCCGAGATGCAATCCTCCCTCCTTCAGCAACATATGGAGTTGTTGGAATCCTCAGTTATTCCCCTGATGCACCCCCTGGCAGACCCGTCCACAGTTTTCAAGGATGGTGATGAGGCTGAGGATTTTGTAGAGGTTCACCTTCCTGATGTGCACAAACAGGTCTCGGGGGTTGACCTGGGTCTCCCGAACTGGGGGAAATATGTATTACTGAGTGCAGGAACCCTGATTGCTTTGATGTTGATAATTTTTCTAATGACATGTTGTAGAAGAGTCAATCGACCGGAATCTACGCAACGCAGTCTCGGAGGGACAGGGAGGAAGGTGTCGGTCACTTCCCAAAGCGGGAAAGTCATATCTTCATGGGAGTCATATAAAAGTGGGGGTGAGACTAGACTGTAA
		</sequence>
		<sequence>
			<taxon idref="RV3114_2012-05-06"/>
			ATGGTTCCTCAAGCTCTTTTGTTTGTACTCCTTTTGGTTTTTCCATTGTGTTTCGGGAAATTCCCTATCTACACAATACCAGACAAACTCGGACCCTGGAGCCCGATTGACATACATCATCTCAGCTGCCCAAACAATTTGGTTGTGGAGGACGAAGGATGCACCAACCTGTCAGGGTTCTCCTATATGGAACTTAAAGTTGGATACATCTCAGCTATAAAGGTGAACGGGTTCACTTGCACAGGCGTTGTGACAGAGGCTGAAACCTACACTAACTTTGTAGGTTATGTCACCACCACATTCAAAAGAAAGCATTTCCGCCCAATACCAGATGCATGTAGAGCCGCATATAACTGGAAGATGGCCGGTGACCCCAGATATGAAGAGTCTCTACACAATCCATACCCTGACTACCATTGGCTTCGAACTGTAAAAACCACCAAGGAGTCTCTCGTTATCATATCCCCGAGTGTGGCGGATTTAGACCCATATGACAAATCCCTTCACTCGAGGGTCTTCACTAGCGGGAAATGCTCGGGAATAACGGTGTCTTCCACCTACTGCTCAACTAACCATGATTACACCATTTGGATGCCTGAGAATCCTAGACTAGGGACGTCTTGCAACATTTTTGTCAATAGTAAGGGGAAGAGAGCATCCAAAGGGGGTAAAACCTGCGGCTTTGTAGATGAAAGAGGCCTGTATAAGTCTCTAAAGGGAGCATGCAAACTCAAGTTATGTGGAGTTCTTGGACTTAGACTTATGGATGGAACATGGGTTGCGATGCAGACATCAGATGAGACCAAATGGTGTTCTCCTGATCAGTTGGTGAATATGCACGACTTTCGCTCGGATGAAATTGAGCATCTTGTTGTGGAGGAATTGGTCAAGAAAAGAGAGGAGTGTCTGGATGCACTAGAGTCCATCATGACCACCAAGTCAGTGAGTTTCAGACGTCTCAGTCATTTAAGAAAACTTGTCCCTGGGTTCGGGAAGGCATACACCATATTCAATAAGACCTTGATGGAGGCTGATGCTCACTACAAGTCAGTCCGGACTTGGAATGAGATCATCCCATCAAAAGGGTGTTTAAGAGTTGGAGGGAGGTGTCACCCTCATGTAAACGGGGTGTTTTTCAATGGTATAATACTAGGGCCTGACGGCCATGTTCTAATCCCCGAGATGCAATCCTCCCTCCTTCAGCAACATATGGAGTTGTTGGAATCCTCAGTTATTCCCCTGATGCACCCCCTGGCAGACCCGTCCACAGTTTTCAAGGATGGTGATGAGGCTGAGGATTTTGTAGAGGTTCACCTTCCTGATGTGCACAAACAGGTCTCGGGGGTTGACCTGGGTCTCCCGAACTGGGGGAAATATGTATTACTGAGTGCAGGAACCCTGATTGCTTTGATGTTGATAATTTTTCTAATGACATGTTGTAGAAGAGTCAATCGACCGGAATCTACGCAACGCAGTCTCGGAGGGACAGGGAGGAAGGTGTCGGTCACTTCCCAAAGCGGGAAAGTCATATCTTCATGGGAGTCATATAAAAGTGGGGGTGAGACTAGACTGTAA
		</sequence>
		<sequence>
			<taxon idref="RV2883_2011-07-23"/>
			ATGGTTCCTCAAGCTCTTTTGTTTGTACTCCTTTTGGTTTTTCCATTGTGTTTCGGGAAATTCCCTATCTACACAATACCAGACAAACTCGGACCCTGGAGCCCGATTGACATACATCATCTCAGCTGCCCAAACAATTTGGTTGTGGAGGACGAAGGATGCACCAACCTGTCAGGGTTCTCCTATATGGAACTTAAAGTTGGATACATCTCAGCTATAAAGGTGAACGGGTTCACTTGCACAGGCGTTGTGACAGAGGCTGAAACCTACACTAACTTTGTAGGTTATGTCACCACCACATTCAAAAGAAAGCATTTCCGCCCAATACCAGATGCATGTAGAGCCGCATATAACTGGAAGATGGCCGGTGACCCCAGATATGAAGAGTCTCTACACAATCCATACCCTGACTACCATTGGCTTCGAACTGTAAAAACCACCAAGGAGTCTCTCGTTATCATATCCCCGAGTGTGGCGGATTTAGACCCATATGACAAATCCCTTCACTCGAGGGTCTTCACTAGCGGGAAATGCTCGGGAATAACGGTGTCTTCCACCTACTGCTCAACTAACCATGATTACACCATTTGGATGCCTGAGAATCCTAGACTAGGGACGTCTTGCAACATTTTTGTCAATAGTAAGGGGAAGAGAGCATCCAAAGGGGGTAAAACCTGCGGCTTTGTAGATGAAAGAGGCCTGTATAAGTCTCTAAAGGGAGCATGCAAACTCAAGTTATGTGGAGTTCTTGGACTTAGACTTATGGATGGAACATGGGTTGCGATGCAGACATCAGATGAGACCAAATGGTGTTCTCCTGATCAGTTGGTGAATATGCACGACTTTCGCTCGGATGAAATTGAGCATCTTGTTGTGGAGGAATTGGTCAAGAAAAGAGAGGAGTGTCTGGATGCACTAGAGTCCATCATGACCACCAAGTCAGTGAGTTTCAGACGTCTCAGTCATTTAAGAAAACTTGTCCCTGGGTTCGGGAAGGCATACACCATATTCAATAAGACCTTGATGGAGGCTGATGCTCACTACAAGTCAGTCCGGACTTGGAATGAGATCATCCCATCAAAAGGGTGTTTAAGAGTTGGAGGGAGGTGTCACCCTCATGTAAACGGGGTGTTTTTCAATGGTATAATACTAGGGCCTGACGGCCATGTTCTAATCCCCGAGATGCAATCCTCCCTCCTTCAGCAACATATGGAGTTGTTGGAATCCTCAGTTATTCCCCTGATGCACCCCCTGGCAGACCCGTCCACAGTTTTCAAGGATGGTGATGAGGCTGAGGATTTTGTAGAGGTTCACCTTCCTGATGTGCACAAACAGGTCTCGGGGGTTGACCTGGGTCTCCCGAACTGGGGGAAATATGTATTACTGAGTGCAGGAACCCTGATTGCTTCGATGTTGATAATTTTTCTAATGACATGTTGTAGAAGAGTCAATCGACCGGAATCTACGCAACGCAGTCTCGGAGGGACAGGGAGGAAGGTGTCGGTCACTTCCCAAAGCGGGAAAGTCATATCTTCATGGGAGTCATATAAAAGTGGGGGTGAGACTAGACTGTAA
		</sequence>
		<sequence>
			<taxon idref="RV2878_2011-07-03"/>
			ATGGTTCCTCAAGCTCTTTTGTTTGTACTCCTTTTGGTTTTTCCATTGTGTTTCGGGAAATTCCCTATCTACACAATACCAGACAAACTCGGACCCTGGAGCCCGATTGACATACATCATCTCAGCTGCCCAAACAATTTGGTTGTGGAGGACGAAGGATGCACCAACCTGTCAGGGTTCTCCTATATGGAACTTAAAGTTGGATACATCTCAGCTATAAAGGTGAACGGGTTCACTTGCACAGGCGTTGTGACAGAGGCTGAAACCTACACTAACTTTGTAGGTTATGTCACCACCACATTCAAAAGAAAGCATTTCCGCCCAATACCAGATGCATGTAGAGCCGCATATAACTGGAAGATGGCCGGTGACCCCAGATATGAAGAGTCTCTACACAATCCATACCCTGACTACCATTGGCTTCGAACTGTAAAAACCACCAAGGAGTCTCTCGTTATCATATCCCCGAGTGTGGCGGATTTAGACCCATATGACAAATCCCTTCACTCGAGGGTCTTCACTAGCGGGAAATGCTCGGGAATAACGGTGTCTTCCACCTACTGCTCAACTAACCATGATTACACCATTTGGATGCCTGAGAATCCTAGACTAGGGACGTCTTGCAACATTTTTGTCAATAGTAAGGGGAAGAGAGCATCCAAAGGGGGTAAAACCTGCGGCTTTGTAGATGAAAGAGGCCTGTATAAGTCTCTAAAGGGAGCATGCAAACTCAAGTTATGTGGAGTTCTTGGACTTAGACTTATGGATGGAACATGGGTTGCGATGCAGACATCAGATGAGACCAAATGGTGTTCTCCTGATCAGTTGGTGAATATGCACGACTTTCGCTCGGATGAAATTGAGCATCTTGTTGTGGAGGAATTGGTCAAGAAAAGAGAGGAGTGTCTGGATGCACTAGAGTCCATCATGACCACCAAGTCAGTGAGTTTCAGACGTCTCAGTCATTTAAGAAAACTTGTCCCTGGGTTCGGGAAGGCATACACCATATTCAATAAGACCTTGATGGAGGCTGATGCTCACTACAAGTCAGTCCGGACTTGGAATGAGATCATCCCATCAAAAGGGTGTTTAAGAGTTGGAGGGAGGTGTCACCCTCATGTAAACGGGGTGTTTTTCAATGGTATAATACTAGGGCCTGACGGCCATGTTCTAATCCCCGAGATGCAATCCTCCCTCCTTCAGCAACATATGGAGTTGTTGGAATCCTCAGTTATTCCCCTGATGCACCCCCTGGCAGACCCGTCCACAGTTTTCAAGGATGGTGATGAGGCTGAGGATTTTGTAGAGGTTCACCTTCCTGATGTGCACAAACAGGTCTCGGGGGTTGACCTGGGTCTCCCGAACTGGGGGAAATATGTATTACTGAGTGCAGGAACCCTGATTGCTTTGATGTTGATAATTTTTCTAATGACATGTTGTAGAAGAGTCAATCGACCGGAATCTACGCAACGCAGTCTCAGAGGGACAGGGAGGAAGGTGTCGGTCACTTCCCAAAGCGGGAAAGTCATATCTTCATGGGAGTCATATAAAAGTGGGGGTGAGACTAGACTGTAA
		</sequence>
		<sequence>
			<taxon idref="RV2885_2011-07-24"/>
			ATGGTTCCTCAAGCTCTTTTGTTTGTACTCCTTTTGGTTTTTCCATTGTGTTTCGGGAAATTCCCTATCTACACAATACCAGACAAACTCGGACCCTGGAGCCCGATTGACATACATCATCTCAGCTGCCCAAACAATTTGGTTGTGGAGGACGAAGGATGCACCAACCTGTCAGGGTTCTCCTATATGGAACTTAAAGTTGGATACATCTCAGCTATAAAGGTGAACGGGTTCACTTGCACAGGCGTTGTGACAGAGGCTGAAACCTACACTAACTTTGTAGGTTATGTCACCACCACATTCAAAAGAAAGCATTTCCGCCCAATACCAGATGCATGTAGAGCCGCATATAACTGGAAGATGGCCGGTGACCCCAGATATGAAGAGTCTCTACACAATCCATACCCTGACTACCATTGGCTTCGAACTGTAAAAACCACCAAGGAGTCTCTCGTTATCATATCCCCGAGTGTGGCGGATTTAGACCCATATGACAAATCCCTTCACTCGAGGGTCTTCACTAGCGGGAAATGCTCGGGAATAACGGTGTCTTCCACCTACTGCTCAACTAACCATGATTACACCATTTGGATGCCTGAGAATCCTAGACTAGGGACGTCTTGCAACATTTTTGTCAATAGTAAGGGGAAGAGAGCATCCAAAGGGGGTAAAACCTGCGGCTTTGTAGATGAAAGAGGCCTGTATAAGTCTCTAAAGGGAGCATGCAAACTCAAGTTATGTGGAGTTCTTGGACTTAGACTTATGGATGGAACATGGGTTGCGATGCAGACATCAGATGAGACCAAATGGTGTTCTCCTGATCAGTTGGTGAATATGCACGACTTTCGCTCGGATGAAATTGAGCATCTTGTTGTGGAGGAATTGGTCAAGAAAAGAGAGGAGTGTCTGGATGCACTAGAGTCCATCATGACCACCAAGTCAGTGAGTTTCAGACGTCTCAGTCATTTAAGAAAACTTGTCCCTGGGTTCGGGAAGGCATACACCATATTCAATAAGACCTTGATGGAGGCTGATGCTCACTACAAGTCAGTCCGGACTTGGAATGAGATCATCCCATCAAAAGGGTGTTTAAGAGTTGGAGGGAGGTGTCACCCTCATGTAAACGGGGTGTTTTTCAATGGTATAATACTAGGGCCTGACGGCCATGTTCTAATCCCCGAGATGCAATCCTCCCTCCTTCAGCAACATATGGAGTTGTTGGAATCCTCAGTTATTCCCCTGATGCACCCCCTGGCAGACCCGTCCACAGTTTTCAAGGATGGTGATGAGGCTGAGGATTTTGTAGAGGTTCACCTTCCTGATGTGCACAAACAGGTCTCGGGGGTTGACCTGGGTCTCCCGAACTGGGGGAAATATGTATTACTGAGTGCAGGAACCCTGATTGCTTTGATGTTGATAATTTTTCTAATGACATGTTGTAGAAGAGTCAATCGACCGGAATCTACGCAACGCAGTCTCAGAGGGACAGGGAGGAAGGTGTCGGTCACTTCCCAAAGCGGGAAAGTCATATCTTCATGGGAGTCATATAAAAGTGGGGGTGAGACTAGACTGTAA
		</sequence>
		<sequence>
			<taxon idref="RV2887_2011-07-25"/>
			ATGGTTCCTCAAGCTCTTTTGTTTGTACTCCTTTTGGTTTTTCCATTGTGTTTCGGGAAATTCCCTATCTACACAATACCAGACAAACTCGGACCCTGGAGCCCGATTGACATACATCATCTCAGCTGCCCAAACAATTTGGTTGTGGAGGACGAAGGATGCACCAACCTGTCAGGGTTCTCCTATATGGAACTTAAAGTTGGATACATCTCAGCTATAAAGGTGAACGGGTTCACTTGCACAGGCGTTGTGACAGAGGCTGAAACCTACACTAACTTTGTAGGTTATGTCACCACCACATTCAAAAGAAAGCATTTCCGCCCAATACCAGATGCATGTAGAGCCGCATATAACTGGAAGATGGCCGGTGACCCCAGATATGAAGAGTCTCTACACAATCCATACCCTGACTACCATTGGCTTCGAACTGTAAAAACCACCAAGGAGTCTCTCGTTATCATATCCCCGAGTGTGGCGGATTTAGACCCATATGACAAATCCCTTCACTCGAGGGTCTTCACTAGCGGGAAATGCTCGGGAATAACGGTGTCTTCCACCTACTGCTCAACTAACCATGATTACACCATTTGGATGCCTGAGAATCCTAGACTAGGGACGTCTTGCAACATTTTTGTCAATAGTAAGGGGAAGAGAGCATCCAAAGGGGGTAAAACCTGCGGCTTTGTAGATGAAAGAGGCCTGTATAAGTCTCTAAAGGGAGCATGCAAACTCAAGTTATGTGGAGTTCTTGGACTTAGACTTATGGATGGAACATGGGTTGCGATGCAGACATCAGATGAGACCAAATGGTGTTCTCCTGATCAGTTGGTGAATATGCACGACTTTCGCTCGGATGAAATTGAGCATCTTGTTGTGGAGGAATTGGTCAAGAAAAGAGAGGAGTGTCTGGATGCACTAGAGTCCATCATGACCACCAAGTCAGTGAGTTTCAGACGTCTCAGTCATTTAAGAAAACTTGTCCCTGGGTTCGGGAAGGCATACACCATATTCAATAAGACCTTGATGGAGGCTGATGCTCACTACAAGTCAGTCCGGACTTGGAATGAGATCATCCCATCAAAAGGGTGTTTAAGAGTTGGAGGGAGGTGTCACCCTCATGTAAACGGGGTGTTTTTCAATGGTATAATACTAGGGCCTGACGGCCATGTTCTAATCCCCGAGATGCAATCCTCCCTCCTTCAGCAACATATGGAGTTGTTGGAATCCTCAGTTATTCCCCTGATGCACCCCCTGGCAGACCCGTCCACAGTTTTCAAGGATGGTGATGAGGCTGAGGATTTTGTAGAGGTTCACCTTCCTGATGTGCACAAACAGGTCTCGGGGGTTGACCTGGGTCTCCCGAACTGGGGGAAATATGTATTACTGAGTGCAGGAACCCTGATTGCTTTGATGTTGATAATTTTTCTAATGACATGTTGTAGAAGAGTCAATCGACCGGAATCTACGCAACGCAGTCTCAGAGGGACAGGGAGGAAGGTGTCGGTCACTTCCCAAAGCGGGAAAGTCATATCTTCATGGGAGTCATATAAAAGTGGGGGTGAGACTAGACTGTAA
		</sequence>
		<sequence>
			<taxon idref="RV2889_2011-08-03"/>
			ATGGTTCCTCAAGCTCTTTTGTTTGTACTCCTTTTGGTTTTTCCATTGTGTTTCGGGAAATTCCCTATCTACACAATACCAGACAAACTCGGACCCTGGAGCCCGATTGACATACATCATCTCAGCTGCCCAAACAATTTGGTTGTGGAGGACGAAGGATGCACCAACCTGTCAGGGTTCTCCTATATGGAACTTAAAGTTGGATACATCTCAGCTATAAAGGTGAACGGGTTCACTTGCACAGGCGTTGTGACAGAGGCTGAAACCTACACTAACTTTGTAGGTTATGTCACCACCACATTCAAAAGAAAGCATTTCCGCCCAATACCAGATGCATGTAGAGCCGCATATAACTGGAAGATGGCCGGTGACCCCAGATATGAAGAGTCTCTACACAATCCATACCCTGACTACCATTGGCTTCGAACTGTAAAAACCACCAAGGAGTCTCTCGTTATCATATCCCCGAGTGTGGCGGATTTAGACCCATATGACAAATCCCTTCACTCGAGGGTCTTCACTAGCGGGAAATGCTCGGGAATAACGGTGTCTTCCACCTACTGCTCAACTAACCATGATTACACCATTTGGATGCCTGAGAATCCTAGACTAGGGACGTCTTGCAACATTTTTGTCAATAGTAAGGGGAAGAGAGCATCCAAAGGGGGTAAAACCTGCGGCTTTGTAGATGAAAGAGGCCTGTATAAGTCTCTAAAGGGAGCATGCAAACTCAAGTTATGTGGAGTTCTTGGACTTAGACTTATGGATGGAACATGGGTTGCGATGCAGACATCAGATGAGACCAAATGGTGTTCTCCTGATCAGTTGGTGAATATGCACGACTTTCGCTCGGATGAAATTGAGCATCTTGTTGTGGAGGAATTGGTCAAGAAAAGAGAGGAGTGTCTGGATGCACTAGAGTCCATCATGACCACCAAGTCAGTGAGTTTCAGACGTCTCAGTCATTTAAGAAAACTTGTCCCTGGGTTCGGGAAGGCATACACCATATTCAATAAGACCTTGATGGAGGCTGATGCTCACTACAAGTCAGTCCGGACTTGGAATGAGATCATCCCATCAAAAGGGTGTTTAAGAGTTGGAGGGAGGTGTCACCCTCATGTAAACGGGGTGTTTTTCAATGGTATAATACTAGGGCCTGACGGCCATGTTCTAATCCCCGAGATGCAATCCTCCCTCCTTCAGCAACATATGGAGTTGTTGGAATCCTCAGTTATTCCCCTGATGCACCCCCTGGCAGACCCGTCCACAGTTTTCAAGGATGGTGATGAGGCTGAGGATTTTGTAGAGGTTCACCTTCCTGATGTGCACAAACAGGTCTCGGGGGTTGACCTGGGTCTCCCGAACTGGGGGAAATATGTATTACTGAGTGCAGGAACCCTGATTGCTTTGATGTTGATAATTTTTCTAATGACATGTTGTAGAAGAGTCAATCGACCGGAATCTACGCAACGCAGTCTCGGAGGGACAGGGAGGAAGGTGTCGGTCACTTCCCAAAGCGGGAAAGTCATATCTTCATGGGAGTCATATAAAAGTGGGGGTGAGACTAGACTGTAA
		</sequence>
		<sequence>
			<taxon idref="RV3131_2012-07-07"/>
			ATGGTTCCTCAAGCTCTTTTGTTTGTACTCCTTTTGGTTTTTCCATTGTGTTTCGGGAAATTCCCTATCTACACAATACCAGACAAACTCGGACCCTGGAGCCCAATTGACATACATCATCTCAGCTGCCCAAACAATTTGGTTGTGGAGGACGAAGGATGCACCAACCTGTCAGGGTTCTCCTATATGGAACTTAAAGTTGGATACATCTCAGCTATAAAGGTGAACGGGTTCACTTGCACAGGCGTTGTGACAGAGGCTGAAACCTACACTAACTTTGTAGGTTATGTCACCACCACATTCAAAAGAAAGCATTTCCGCCCAATACCAGATGCATGTAGAGCCGCATATAACTGGAAGATGGCCGGTGACCCCAGATATGAAGAGTCTCTACACAATCCATACCCTGACTACCATTGGCTTCGAACTGTAAAAACCACCAAGGAGTCTCTCGTTATCATATCCCCGAGTGTGGCGGATTTAGACCCATATGACAAATCCCTTCACTCGAGGGTCTTCACTAGCGGGAAATGCTCGGGAATAACGGTGTCTTCCACCTACTGCTCAACTAACCATGATTACACCATTTGGATGCCTGAGAATCCTAGACTAGGGACGTCTTGCAACATTTTTGTCAATAGTAAGGGGAAGAGAGCATCCAAAGGGGGTAAAACCTGCGGCTTTGTAGATGAAAGAGGCCTGTATAAGTCTCTAAAGGGAGCATGCAAACTCAAGTTATGTGGAGTTCTTGGACTTAGACTTATGGATGGAACATGGGTTGCGATGCAGACATCAGATGAGACCAAATGGTGTTCTCCTGATCAGTTGGTGAATATGCACGACTTTCGCTCGGATGAAATTGAGCATCTTGTTGTGGAGGAATTGGTCAAGAAAAGAGAGGAGTGTCTGGATGCACTAGAGTCCATCATGACCACCAAGTCAGTGAGTTTCAGACGTCTCAGTCATTTAAGAAAACTTGTCCCTGGGTTCGGGAAGGCATACACCATATTCAATAAGACCTTGATGGAGGCTGATGCTCACTACAAGTCAGTCCGGACTTGGAATGAGATCATCCCATCAAAAGGGTGTTTAAGAGTTGGAGGGAGGTGTCACCCTCATGTAAACGGGGTGTTTTTCAATGGTATAATACTAGGGCCTGACGGCCATGTTCTAATCCCCGAGATGCAATCCTCCCTCCTTCAGCAACATATGGAGTTGTTGGAATCCTCAGTTATTCCCCTGATGCACCCCCTGGCAGACCCGTCCACAGTTTTCAAGGATGGTGATGAGGCTGAGGATTTTGTAGAGGTTCACCTTCCTGATGTGCACAAACAGGTCTCGGGGGTTGACCTGGGTCTCCCGAACTGGGGGAAATATGTATTACTGAGTGCAGGAACCCTGATTGCTTTGATGTTGATAATTTTTCTAATGACATGTTGTAGAAGAGTCAATCGACCGGAATCTACGCAACGCAGTCTCAGAGGGACAGGGAGGAAGGTGTCGGTCACTTCCCAAAGCGGGAAAGTCATATCTTCATGGGAGTCATATAAAAGTGGGGGTGAGACTAGACTGTAA
		</sequence>
		<sequence>
			<taxon idref="RV3135_2012-07-19"/>
			ATGGTTCCTCAAGCTCTTTTGTTTGTACTCCTTTTGGTTTTTCCATTGTGTTTCGGGAAATTCCCTATCTACACAATACCAGACAAACTCGGACCCTGGAGCCCAATTGACATACATCATCTCAGCTGCCCAAACAATTTGGTTGTGGAGGACGAAGGATGCACCAACCTGTCAGGGTTCTCCTATATGGAACTTAAAGTTGGATACATCTCAGCTATAAAGGTGAACGGGTTCACTTGCACAGGCGTTGTGACAGAGGCTGAAACCTACACTAACTTTGTAGGTTATGTCACCACCACATTCAAAAGAAAGCATTTCCGCCCAATACCAGATGCATGTAGAGCCGCATATAACTGGAAGATGGCCGGTGACCCCAGATATGAAGAGTCTCTACACAATCCATACCCTGACTACCATTGGCTTCGAACTGTAAAAACCACCAAGGAGTCTCTCGTTATCATATCCCCGAGTGTGGCGGATTTAGACCCATATGACAAATCCCTTCACTCGAGGGTCTTCACTAGCGGGAAATGCTCGGGAATAACGGTGTCTTCCACCTACTGCTCAACTAACCATGATTACACCATTTGGATGCCTGAGAATCCTAGACTAGGGACGTCTTGCAACATTTTTGTCAATAGTAAGGGGAAGAGAGCATCCAAAGGGGGTAAAACCTGCGGCTTTGTAGATGAAAGAGGCCTGTATAAGTCTCTAAAGGGAGCATGCAAACTCAAGTTATGTGGAGTTCTTGGACTTAGACTTATGGATGGAACATGGGTTGCGATGCAGACATCAGATGAGACCAAATGGTGTTCTCCTGATCAGTTGGTGAATATGCACGACTTTCGCTCGGATGAAATTGAGCATCTTGTTGTGGAGGAATTGGTCAAGAAAAGAGAGGAGTGTCTGGATGCACTAGAGTCCATCATGACCACCAAGTCAGTGAGTTTCAGACGTCTCAGTCATTTAAGAAAACTTGTCCCTGGGTTCGGGAAGGCATACACCATATTCAATAAGACCTTGATGGAGGCTGATGCTCACTACAAGTCAGTCCGGACTTGGAATGAGATCATCCCATCAAAAGGGTGTTTAAGAGTTGGAGGGAGGTGTCACCCTCATGTAAACGGGGTGTTTTTCAATGGTATAATACTAGGGCCTGACGGCCATGTTCTAATCCCCGAGATGCAATCCTCCCTCCTTCAGCAACATATGGAGTTGTTGGAATCCTCAGTTATTCCCCTGATGCACCCCCTGGCAGACCCGTCCACAGTTTTCAAGGATGGTGATGAGGCTGAGGATTTTGTAGAGGTTCACCTTCCTGATGTGCACAAACAGGTCTCGGGGGTTGACCTGGGTCTCCCGAACTGGGGGAAATATGTATTACTGAGTGCAGGAACCCTGATTGCTTTGATGTTGATAATTTTTCTAATGACATGTTGTAGAAGAGTCAATCGACCGGAATCTACGCAACGCAGTCTCAGAGGGACAGGGAGGAAGGTGTCGGTCACTTCCCAAAGCGGGAAAGTCATATCTTCATGGGAGTCATATAAAAGTGGGGGTGAGACTAGACTGTAA
		</sequence>
		<sequence>
			<taxon idref="RV3064_2013-01-02"/>
			ATGGTTCCTCAAGCTCTTTTGTTTGTACTCCTTTTGGTTTTTCCATTGTGTTTCGGGAAATTCCCTATCTACACAATACCAGACAAACTCGGACCCTGGAGCCCGATTGACATACATCATCTCAGCTGCCCAAACAATTTGGTTGTGGAGGACGAAGGATGCACCAACCTGTCAGGGTTCTCCTATATGGAACTTAAAGTTGGATACATCTCAGCTATAAAGGTGAACGGGTTCACTTGCACAGGCGTTGTGACAGAGGCTGAAACCTACACTAACTTTGTAGGTTATGTCACCACCACATTCAAAAGAAAGCATTTCCGCCCAATACCAGATGCATGTAGAGCCGCATATAACTGGAAGATGGCCGGTGACCCCAGATATGAAGAGTCTCTACACAATCCATACCCTGACTACCATTGGCTTCGAACTGTAAAAACCACCAAGGAGTCTCTCGTTATCATATCCCCGAGTGTGGCGGATTTAGACCCATATGACAAATCCCTTCACTCGAGGGTCTTCACTAGCGGGAAATGCTCGGGAATAACGGTGTCTTCCACCTACTGCTCAACTAACCATGATTACACCATTTGGATGCCTGAGAATCCTAGACTAGGGACGTCTTGCAACATTTTTGTCAATAGTAAGGGGAAGAGAGCATCCAAAGGGGGTAAAACCTGCGGCTTTGTAGATGAAAGAGGCCTGTATAAGTCTCTAAAGGGAGCATGCAAACTCAAGTTATGTGGAGTTCTTGGACTTAGACTTATGGATGGAACATGGGTTGCGATGCAGACATCAGATGAGACCAAATGGTGTTCTCCTGATCAGTTGGTGAATATGCACGACTTTCGCTCGGATGAAATTGAGCATCTTGTTGTGGAGGAATTGGTCAAGAAAAGAGAGGAGTGTCTGGATGCACTAGAGTCCATCATGACCACCAAGTCAGTGAGTTTCAGACGTCTCAGTCATTTAAGAAAACTTGTCCCTGGGTTCGGGAAGGCATACACCATATTCAATAAGACCTTGATGGAGGCTGATGCTCACTACAAGTCAGTCCGGACTTGGAATGAGATCATCCCATCAAAAGGGTGTTTAAGAGTTGGAGGGAGGTGTCACCCTCATGTAAACGGGGTGTTTTTCAATGGTATAATACTAGGGCCTGACGGCCATGTTCTAATCCCCGAGATGCAATCCTCCCTCCTTCAGCAACATATGGAGTTGTTGGAATCCTCAGTTATTCCCCTGATGCACCCCCTGGCAGACCCGTCCACAGTTTTCAAGGATGGTGATGAGGCTGAGGATTTTGTAGAGGTTCACCTTCCTGATGTGCACAAACAGGTCTCGGGGGTTGACCTGGGTCTCCCGAACTGGGGGAAATATGTATTACTGAGTGCAGGAACCCTGATTGCTTTGATGTTGATAATTTTTCTAATGACATGTTGTAGAAGAGTCAATCGACCGGAATCTACGCAACGCAGTCTCAGAGGGACAGGGAGGAAGGTGTCGGTCACTTCCCAAAGCGGGAAAGTCATATCTTCATGGGAGTCATATAAAAGTGGGGGTGAGACTAGACTGTAA
		</sequence>
		<sequence>
			<taxon idref="RV3048_2012-09-17"/>
			ATGGTTCCTCAAGCTCTTTTGTTTGTACTCCTTTTGGTTTTTCCATTGTGTTTCGGGAAATTCCCTATCTACACAATACCAGACAAACTCGGACCCTGGAGCCCGATTGACATACATCATCTCAGCTGCCCAAACAATTTGGTTGTGGAGGACGAAGGATGCACCAACCTGTCAGGGTTCTCCTATATGGAACTTAAAGTTGGATACATCTCAGCTATAAAGGTGAACGGGTTCACTTGCACAGGCGTTGTGACAGAGGCTGAAACCTACACTAACTTTGTAGGTTATGTCACCACCACATTCAAAAGAAAGCATTTCCGCCCAATACCAGATGCATGTAGAGCCGCATATAACTGGAAGATGGCCGGTGACCCCAGATATGAAGAGTCTCTACACAATCCATACCCTGACTACCATTGGCTTCGAACTGTAAAAACCACCAAGGAGTCTCTCGTTATCATATCCCCGAGTGTGGCGGATTTAGACCCATATGACAAATCCCTTCACTCGAGGGTCTTCACTAGCGGGAAATGCTCGGGAATAACGGTGTCTTCCACCTACTGCTCAACTAACCATGATTACACCATTTGGATGCCTGAGAATCCTAGACTAGGGACGTCTTGCAACATTTTTGTCAATAGTAAGGGGAAGAGAGCATCCAAAGGGGGTAAAACCTGCGGCTTTGTAGATGAAAGAGGCCTGTATAAGTCTCTAAAGGGAGCATGCAAACTCAAGTTATGTGGAGTTCTTGGACTTAGACTTATGGATGGAACATGGGTTGCGATGCAGACATCAGATGAGACCAAATGGTGTTCTCCTGATCAGTTGGTGAATATGCACGACTTTCGCTCGGATGAAATTGAGCATCTTGTTGTGGAGGAATTGGTCAAGAAAAGAGAGGAGTGTCTGGATGCACTAGAGTCCATCATGACCACCAAGTCAGTGAGTTTCAGACGTCTCAGTCATTTAAGAAAACTTGTCCCTGGGTTCGGGAAGGCATACACCATATTCAATAAGACCTTGATGGAGGCTGATGCTCACTACAAGTCAGTCCGGACTTGGAATGAGATCATCCCATCAAAAGGGTGTTTAAGAGTTGGAGGGAGGTGTCACCCTCATGTAAACGGGGTGTTTTTCAATGGTATAATACTAGGGCCTGACGGCCATGTTCTAATCCCCGAGATGCAATCCTCCCTCCTTCAGCAACATATGGAGTTGTTGGAATCCTCAGTTATTCCCCTGATGCACCCCCTGGCAGACCCGTCCACAGTTTTCAAGGATGGTGATGAGGCTGAGGATTTTGTAGAGGTTCACCTTCCTGATGTGCACAAACAGGTCTCGGGGGTTGACCTGGGTCTCCCGAACTGGGGGAAATATGTATTACTGAGTGCAGGAACCCTGATTGCTTTGATGTTGATAATTTTTCTAATGACATGTTGTAGAAGAGTCAATCGACCGGAATCTACGCAACGCAGTCTCGGAGGGACAGGGAGGAAGGTGTCGGTCACTTCCCAAAGCGGGAAAGTCATATCTTCATGGGAGTCATATAAAAGTGGGGGTGAGACTAGACTGTAA
		</sequence>
		<sequence>
			<taxon idref="RV3049_2012-10-04"/>
			ATGGTTCCTCAAGCTCTTTTGTTTGTACTCCTTTTGGTTTTTCCATTGTGTTTCGGGAAATTCCCTATCTACACAATACCAGACAAACTCGGACCCTGGAGCCCGATTGACATACATCATCTCAGCTGCCCAAACAATTTGGTTGTGGAGGACGAAGGATGCACCAACCTGTCAGGGTTCTCCTATATGGAACTTAAAGTTGGATACATCTCAGCTATAAAGGTGAACGGGTTCACTTGCACAGGCGTTGTGACAGAGGCTGAAACCTACACTAACTTTGTAGGTTATGTCACCACCACATTCAAAAGAAAGCATTTCCGCCCAATACCAGATGCATGTAGAGCCGCATATAACTGGAAGATGGCCGGTGACCCCAGATATGAAGAGTCTCTACACAATCCATACCCTGACTACCATTGGCTTCGAACTGTAAAAACCACCAAGGAGTCTCTCGTTATCATATCCCCGAGTGTGGCGGATTTAGACCCATATGACAAATCCCTTCACTCGAGGGTCTTCACTAGCGGGAAATGCTCGGGAATAACGGTGTCTTCCACCTACTGCTCAACTAACCATGATTACACCATTTGGATGCCTGAGAATCCTAGACTAGGGACGTCTTGCAACATTTTTGTCAATAGTAAGGGGAAGAGAGCATCCAAAGGGGGTAAAACCTGCGGCTTTGTAGATGAAAGAGGCCTGTATAAGTCTCTAAAGGGAGCATGCAAACTCAAGTTATGTGGAGTTCTTGGACTTAGACTTATGGATGGAACATGGGTTGCGATGCAGACATCAGATGAGACCAAATGGTGTTCTCCTGATCAGTTGGTGAATATGCACGACTTTCGCTCGGATGAAATTGAGCATCTTGTTGTGGAGGAATTGGTCAAGAAAAGAGAGGAGTGTCTGGATGCACTAGAGTCCATCATGACCACCAAGTCAGTGAGTTTCAGACGTCTCAGTCATTTAAGAAAACTTGTCCCTGGGTTCGGGAAGGCATACACCATATTCAATAAGACCTTGATGGAGGCTGATGCTCACTACAAGTCAGTCCGGACTTGGAATGAGATCATCCCATCAAAAGGGTGTTTAAGAGTTGGAGGGAGGTGTCACCCTCATGTAAACGGGGTGTTTTTCAATGGTATAATACTAGGGCCTGACGGCCATGTTCTAATCCCCGAGATGCAATCCTCCCTCCTTCAGCAACATATGGAGTTGTTGGAATCCTCAGTTATTCCCCTGATGCACCCCCTGGCAGACCCGTCCACAGTTTTCAAGGATGGTGATGAGGCTGAGGATTTTGTAGAGGTTCACCTTCCTGATGTGCACAAACAGGTCTCGGGGGTTGACCTGGGTCTCCCGAACTGGGGGAAATATGTATTACTGAGTGCAGGAACCCTGATTGCTTTGATGTTGATAATTTTTCTAATGACATGTTGTAGAAGAGTCAATCGACCGGAATCTACGCAACGCAGTCTCGGAGGGACAGGGAGGAAGGTGTCGGTCACTTCCCAAAGCGGGAAAGTCATATCTTCATGGGAGTCATATAAAAGTGGGGGTGAGACTAGACTGTAA
		</sequence>
		<sequence>
			<taxon idref="RV3110_2012-04-30"/>
			ATGGTTCCTCAAGCTCTTTTGTTTGTACTCCTTTTGGTTTTTCCATTGTGTTTCGGGAAATTCCCTATCTACACAATACCAGACAAACTCGGACCCTGGAGCCCGATTGACATACATCATCTCAGCTGCCCAAACAATTTGGTTGTGGAGGACGAAGGATGCACCAACCTGTCAGGGTTCTCCTATATGGAACTTAAAGTTGGATACATCTCAGCTATAAAGGTGAACGGGTTCACTTGCACAGGCGTTGTGACAGAGGCTGAAACCTACACTAACTTTGTAGGTTATGTCACCACCACATTCAAAAGAAAGCATTTCCGCCCAATACCAGATGCATGTAGAGCCGCATATAACTGGAAGATGGCCGGTGACCCCAGATATGAAGAGTCTCTACACAATCCATACCCTGACTACCATTGGCTTCGAACTGTAAAAACCACCAAGGAGTCTCTCGTTATCATATCCCCGAGTGTGGCGGATTTAGACCCATATGACAAATCCCTTCACTCGAGGGTCTTCACTAGCGGGAAATGCTCGGGAATAACGGTGTCTTCCACCTACTGCTCAACTAACCATGATTACACCATTTGGATGCCTGAGAATCCTAGACTAGGGACGTCTTGCAACATTTTTGTCAATAGTAAGGGGAAGAGAGCATCCAAAGGGGGTAAAACCTGCGGCTTTGTAGATGAAAGAGGCCTGTATAAGTCTCTAAAGGGAGCATGCAAACTCAAGTTATGTGGAGTTCTTGGACTTAGACTTATGGATGGAACATGGGTTGCGATGCAGACATCAGATGAGACCAAATGGTGTTCTCCTGATCAGTTGGTGAATATGCACGACTTTCGCTCGGATGAAATTGAGCATCTTGTTGTGGAGGAATTGGTCAAGAAAAGAGAGGAGTGTCTGGATGCACTAGAGTCCATCATGACCACCAAGTCAGTGAGTTTCAGACGTCTCAGTCATTTAAGAAAACTTGTCCCTGGGTTCGGGAAGGCATACACCATATTCAATAAGACCTTGATGGAGGCTGATGCTCACTACAAGTCAGTCCGGACTTGGAATGAGATCATCCCATCAAAAGGGTGCTTAAGAGTTGGAGGGAGGTGTCACCCTCATGTAAACGGGGTGTTTTTCAATGGTATAATACTAGGGCCTGACGGCCATGTTCTAATCCCCGAGATGCAATCCTCCCTCCTTCAGCAACATATGGAGTTGTTGGAATCTTCAGTTATTCCCCTGATGCACCCCCTGGCAGACCCGTCCACAGTTTTCAAGGATGGTGATGAGGCTGAGGATTTTGTAGAGGTTCACCTTCCTGATGTGCACAAACAGGTCTCGGGGGTTGACCTGGGTCTCCCGAACTGGGGGAAATATGTATTACTGAGTGCAGGAACCCTGATTGCTTTGATGTTGATAATTTTTCTAATGACATGTTGTAGAAGAGTCAATCGACCGGAATCTACGCAACGCAGTCTCGGAGGGACAGGGAGGAAGGTGTCGGTCACTTCCCAAAGCGGGAAAGTCATATCTTCATGGGAGTCATATAAAAGTGGGGGTGAGACTAGACTGTAA
		</sequence>
		<sequence>
			<taxon idref="RV3134_2012-07-19"/>
			ATGGTTCCTCAAGCTCTTTTGTTTGTACTCCTTTTGGTTTTTCCATTGTGTTTCGGGAAATTCCCTATCTACACAATACCAGACAAACTCGGACCCTGGAGCCCGATTGACATACATCATCTCAGCTGCCCAAACAATTTGGTTGTGGAGGACGAAGGATGCACCAACCTGTCAGGGTTCTCCTATATGGAACTTAAAGTTGGATACATCTCAGCTATAAAGGTGAACGGGTTCACTTGCACAGGCGTTGTGACAGAGGCTGAAACCTACACTAACTTTGTAGGTTATGTCACCACCACATTCAAAAGAAAGCATTTCCGCCCAATACCAGATGCATGTAGAGCCGCATATAACTGGAAGATGGCCGGTGACCCCAGATATGAAGAGTCTCTACACAATCCATACCCTGACTACCATTGGCTTCGAACTGTAAAAACCACCAAGGAGTCTCTCGTTATCATATCCCCGAGTGTGGCGGATTTAGACCCATATGACAAATCCCTTCACTCGAGGGTCTTCACTAGCGGGAAATGCTCGGGAATAACGGTGTCTTCCACCTACTGCTCAACTAACCATGATTACACCATTTGGATGCCTGAGAATCCTAGACTAGGGACGTCTTGCAACATTTTTGTCAATAGTAAGGGGAAGAGAGCATCCAAAGGGGGTAAAACCTGCGGCTTTGTAGATGAAAGAGGCCTGTATAAGTCTCTAAAGGGAGCATGCAAACTCAAGTTATGTGGAGTTCTTGGACTTAGACTTATGGATGGAACATGGGTTGCGATGCAGACATCAGATGAGACCAAATGGTGTTCTCCTGATCAGTTGGTGAATATGCACGACTTTCGCTCGGATGAAATTGAGCATCTTGTTGTGGAGGAATTGGTCAAGAAAAGAGAGGAGTGTCTGGATGCACTAGAGTCCATCATGACCACCAAGTCAGTGAGTTTCAGACGTCTCAGTCATTTAAGAAAACTTGTCCCTGGGTTCGGGAAGGCATACACCATATTCAATAAGACCTTGATGGAGGCTGATGCTCACTACAAGTCAGTCCGGACTTGGAATGAGATCATCCCATCAAAAGGGTGTTTAAGAGTTGGAGGGAGGTGTCACCCTCATGTAAACGGGGTGTTTTTCAATGGTATAATACTAGGGCCTGACGGCCATGTTCTAATCCCCGAGATGCAATCCTCCCTCCTTCAGCAACATATGGAGTTGTTGGAATCCTCAGTTATTCCCCTGATGCACCCCCTGGCAGACCCGTCCACAGTTTTCAAGGATGGTGATGAGGCTGAGGATTTTGTAGAGGTTCACCTTCCTGATGTGCACAAACAGGTCTCGGGGGTTGACCTGGGTCTCCCGAACTGGGGGAAATATGTATTACTGAGTGCAGGAACCCTGATTGCTTTGATGTTGATAATTTTTCTAATGACATGTTGTAGAAGAGTCAATCGACCGGAATCTACGCAACGCAGTCTCGGAGGGACAGGGAGGAAGGTGTCGGTCACTTCCCAAAGCGGGAAAGTCATATCTTCATGGGAGTCATATAAAAGTGGGGGTGAGACTAGACTGTAA
		</sequence>
		<sequence>
			<taxon idref="RV3150_2012-03-24"/>
			ATGGTTCCTCAAGCTCTTTTGTTTGTACTCCTTTTGGTTTTTCCATTGTGTTTCGGGAAATTCCCTATCTACACAATACCAGACAAACTCGGACCCTGGAGCCCGATTGACATACATCATCTCAGCTGCCCAAACAATTTGGTTGTGGAGGACGAAGGATGCACCAACCTGTCAGGGTTCTCCTATATGGAACTTAAAGTTGGATACATCTCAGCTATAAAGGTGAACGGGTTCACTTGCACAGGCGTTGTGACAGAGGCTGAAACCTACACTAACTTTGTAGGTTATGTCACCACCACATTCAAAAGAAAGCATTTCCGCCCAATACCAGATGCATGTAGAGCCGCATATAACTGGAAGATGGCCGGTGACCCCAGATATGAAGAGTCTCTACACAATCCATACCCTGACTACCATTGGCTTCGAACTGTAAAAACCACCAAGGAGTCTCTCGTTATCATATCCCCGAGTGTGGCGGATTTAGACCCATATGACAAATCCCTTCACTCGAGGGTCTTCACTAGCGGGAAATGCTCGGGAATAACGGTGTCTTCCACCTACTGCTCAACTAACCATGATTACACCATTTGGATGCCTGAGAATCCTAGACTAGGGACGTCTTGCAACATTTTTGTCAATAGTAAGGGGAAGAGAGCATCCAAAGGGGGTAAAACCTGCGGCTTTGTAGATGAAAGAGGCCTGTATAAGTCTCTAAAGGGAGCATGCAAACTCAAGTTATGTGGAGTTCTTGGACTTAGACTTATGGATGGAACATGGGTTGCGATGCAGACATCAGATGAGACCAAATGGTGTTCTCCTGATCAGTTGGTGAATATGCACGACTTTCGCTCGGATGAAATTGAGCATCTTGTTGTGGAGGAATTGGTCAAGAAAAGAGAGGAGTGTCTGGATGCACTAGAGTCCATCATGACCACCAAGTCAGTGAGTTTCAGACGTCTCAGTCATTTAAGAAAACTTGTCCCTGGGTTCGGGAAGGCATACACCATATTCAATAAGACCTTGATGGAGGCTGATGCTCACTACAAGTCAGTCCGGACTTGGAATGAGATCATCCCATCAAAAGGGTGCTTAAGAGTTGGAGGGAGGTGTCACCCTCATGTAAACGGGGTGTTTTTCAATGGTATAATACTAGGGCCTGACGGCCATGTTCTAATCCCCGAGATGCAATCCTCCCTCCTTCAGCAACATATGGAGTTGTTGGAATCCTCAGTTATTCCCCTGATGCACCCCCTGGCAGACCCGTCCACAGTTTTCAAGGATGGTGATGAGGCTGAGGATTTTGTAGAGGTTCACCTTCCTGATGTGCACAAACAGGTCTCGGGGGTTGACCTGGGTCTCCCGAACTGGGGGAAATATGTATTACTGAGTGCAGGAACCCTGATTGCTTTGATGTTGATAATTTTTCTAATGACATGTTGTAGAAGAGTCAATCGACCGGAATCTACGCAACGCAGTCTCGGAGGGACAGGGAGGAAGGTGTCGGTCACTTCCCAAAGCGGGAAAGTCATATCTTCATGGGAGTCATATAAAAGTGGGGGTGAGACTAGACTGTAA
		</sequence>
		<sequence>
			<taxon idref="RV3137_2012-07-21"/>
			ATGGTTCCTCAAGCTCTTTTGTTTGTACTCCTTTTGGTTTTTCCATTGTGTTTCGGGAAATTCCCTATCTACACAATACCAGACAAACTCGGACCCTGGAGCCCGATTGACATACATCATCTCAGCTGCCCAAACAATTTGGTTGTGGAGGACGAAGGATGCACCAACCTGTCAGGGTTCTCCTATATGGAACTTAAAGTTGGATACATCTCAGCTATAAAGGTGAACGGGTTCACTTGCACAGGCGTTGTGACAGAGGCTGAAACCTACACTAACTTTGTAGGTTATGTCACCACCACATTCAAAAGAAAGCATTTCCGCCCAATACCAGATGCATGTAGAGCCGCATATAACTGGAAGATGGCCGGTGACCCCAGATATGAAGAGTCTCTACACAATCCATACCCTGACTACCATTGGCTTCGAACTGTAAAAACCACCAAGGAGTCTCTCGTTATCATATCCCCGAGTGTGGCGGATTTAGACCCATATGACAAATCCCTTCACTCGAGGGTCTTCACTAGCGGGAAATGCTCGGGAATAACGGTGTCTTCCACCTACTGCTCAACTAACCATGATTACACCATTTGGATGCCTGAGAATCCTAGACTAGGGACGTCTTGCAACATTTTTGTCAATAGTAAGGGGAAGAGAGCATCCAAAGGGGGTAAAACCTGCGGCTTTGTAGATGAAAGAGGCCTGTATAAGTCTCTAAAGGGAGCATGCAAACTCAAGTTATGTGGAGTTCTTGGACTTAGACTTATGGATGGAACATGGGTTGCGATGCAGACATCAGATGAGACCAAATGGTGTTCTCCTGATCAGTTGGTGAATATGCACGACTTTCGCTCGGATGAAATTGAGCATCTTGTTGTGGAGGAATTGGTCAAGAAAAGAGAGGAGTGTCTGGATGCACTAGAGTCCATCATGACCACCAAGTCAGTGAGTTTCAGACGTCTCAGTCATTTAAGAAAACTTGTCCCTGGGTTCGGGAAGGCATACACCATATTCAATAAGACCTTGATGGAGGCTGATGCTCACTACAAGTCAGTCCGGACTTGGAATGAGATCATCCCATCAAAAGGGTGTTTAAGAGTTGGAGGGAGGTGTCACCCTCATGTAAACGGGGTGTTTTTCAATGGTATAATACTAGGGCCTGACGGCCATGTTCTAATCCCCGAGATGCAATCCTCCCTCCTTCAGCAACATATGGAGTTGTTGGAATCCTCAGTTATTCCCCTGATGCACCCCCTGGCAGACCCGTCCACAGTTTTCAAGGATGGTGATGAGGCTGAGGATTTTGTAGAGGTTCACCTTCCTGATGTGCACAAACAGGTCTCGGGGGTTGACCTGGGTCTCCCGAACTGGGGGAAATATGTATTACTGAGTGCAGGAACCCTGATTGCTTTGATGTTGATAATTTTTCTAATGACATGTTGTAGAAGAGTCAATCGACCGGAATCTACGCAACGCAGTCTCGGAGGGACAGGGAGGAAGGTGTCGGTCACTTCCCAAAGCGGGAAAGTCATATCTTCATGGGAGTCATATAAAAGTGGGGGTGAGACTAGACTGTAA
		</sequence>
		<sequence>
			<taxon idref="RV3136_2012-07-16"/>
			ATGGTTCCTCAAGCTCTTTTGTTTGTACTCCTTTTGGTTTTTCCATTGTGTTTCGGGAAATTCCCTATCTACACAATACCAGACAAACTCGGACCCTGGAGCCCGATTGACATACATCATCTCAGCTGCCCAAACAATTTGGTTGTGGAGGACGAAGGATGCACCAACTTGTCAGGGTTCTCCTATATGGAACTTAAAGTTGGATACATCTCAGCTATAAAGGTGAACGGGTTCACTTGCACAGGCGTTGTGACAGAGGCTGAAACCTACACTAACTTTGTAGGTTATGTCACCACCACATTCAAAAGAAAGCATTTCCGCCCAATACCAGATGCATGTAGAGCCGCATATAACTGGAAGATGGCCGGTGACCCCAGATATGAAGAGTCTCTACACAATCCATACCCTGACTACCATTGGCTTCGAACTGTAAAAACCACCAAGGAGTCTCTCGTTATCATATCCCCGAGTGTGGCGGATTTAGACCCATATGACAAATCCCTTCACTCGAGGGTCTTCACTAGCGGGAAATGCTCGGGAATAACGGTGTCTTCCACCTACTGCTCAACTAACCATGATTACACCATTTGGATGCCTGAGAATCCTAGACTAGGGACGTCTTGCAACATTTTTGTCAATAGTAAGGGGAAGAGAGCATCCAAAGGGGGTAAAACCTGCGGCTTTGTAGATGAAAGAGGCCTGTATAAGTCTCTAAAGGGAGCATGCAAACTCAAGTTATGTGGAGTTCTTGGACTTAGACTTATGGATGGAACATGGGTTGCGATGCAGACATCAGATGAGACCAAATGGTGTTCTCCTGATCAGTTGGTGAATATGCACGACTTTCGCTCGGATGAAATTGAGCATCTTGTTGTGGAGGAATTGGTCAAGAAAAGAGAGGAGTGTCTGGATGCACTAGAGTCCATCATGACCACCAAGTCAGTGAGTTTCAGACGTCTCAGTCATTTAAGAAAACTTGTCCCTGGGTTCGGGAAGGCATACACCATATTCAATAAGACCTTGATGGAGGCTGATGCTCACTACAAGTCAGTCCGGACTTGGAATGAGATCATCCCATCAAAAGGGTGTTTAAGAGTTGGAGGGAGGTGTCACCCTCATGTAAACGGGGTGTTTTTCAATGGTATAATACTAGGGCCTGACGGCCATGTTCTAATCCCCGAGATGCAATCCTCCCTCCTTCAGCAACATATGGAGTTGTTGGAATCCTCAGTTATTCCCCTGATGCACCCCCTGGCAGACCCGTCCACAGTTTTCAAGGATGGTGATGAGGCTGAGGATTTTGTAGAGGTTCACCTTCCTGATGTGCATAAACAGGTCTCGGGGGTTGACCTGGGTCTCCCGAACTGGGGGAAATATGTATTACTGAGTGCAGGAACCCTGATTGCTTTGATGTTGATAATTTTTCTAATGACATGTTGTAGAAGAGTCAATCGACCGGAATCTACGCAACGCAGTCTCGGAGGGACAGGGAGGAAGGTGTCGGTCACTTCCCAAAGCGGGAAAGTCATATCTTCATGGGAGTCATATAAAAGTGGGGGTGAGACTAGACTGTAA
		</sequence>
		<sequence>
			<taxon idref="RV2894_2011-08-15"/>
			ATGGTTCCTCAAGCTCTTTTGTTTGTACTCCTTTTGGTTTTTCCATTGTGTTTCGGGAAATTCCCTATCTACACAATACCAGACAAACTCGGACCCTGGAGCCCGATTGACATACATCATCTCAGCTGCCCAAACAATTTGGTTGTGGAGGACGAAGGATGCACCAACCTGTCAGGGTTCTCCTATATGGAACTTAAAGTTGGATACATCTCAGCTATAAAGGTGAACGGGTTCACTTGCACAGGCGTTGTGACAGAGGCTGAAACCTACACTAACTTTGTAGGTTATGTCACCACCACATTCAAAAGAAAGCATTTCCGCCCAATACCAGATGCATGTAGAGCCGCATATAACTGGAAGATGGCCGGTGACCCCAGATATGAAGAGTCTCTACACAATCCATACCCTGACTACCATTGGCTTCGAACTGTAAAAACCACCAAGGAGTCTCTCGTTATCATATCCCCGAGTGTGGCGGATTTAGACCCATATGACAAATCCCTTCACTCGAGGGTCTTCACTAGCGGGAAATGCTCGGGAATAACGGTGTCTTCCACCTACTGCTCAACTAACCATGATTACACCATTTGGATGCCTGAGAATCCTAGACTAGGGACGTCTTGCAACATTTTTGTCAATAGTAAGGGGAAGAGAGCATCCAAAGGGGGTAAAACCTGCGGCTTTGTAGATGAAAGAGGCCTGTATAAGTCTCTAAAGGGAGCATGCAAACTCAAGTTATGTGGAGTTCTTGGACTTAGACTTATGGATGGAACATGGGTTGCGATGCAGACATCAGATGAGACCAAATGGTGTTCTCCTGATCAGTTGGTGAATATGCACGACTTTCGCTCGGATGAAATTGAGCATCTTGTTGTGGAGGAATTGGTCAAGAAAAGAGAGGAGTGTCTGGATGCACTAGAGTCCATCATGACCACCAAGTCAGTGAGTTTCAGACGTCTCAGTCATTTAAGAAAACTTGTCCCTGGGTTCGGGAAGGCATACACCATATTCAATAAGACCTTGATGGAGGCTGATGCTCACTACAAGTCAGTCCGGACTTGGAATGAGATCATCCCATCAAAAGGGTGTTTAAGAGTTGGAGGGAGGTGTCACCCTCATGTAAACGGGGTGTTTTTCAATGGTATAATACTAGGGCCTAACGGCCATGTTCTAATCCCCGAGATGCAATCCTCCCTCCTTCAGCAACATATGGAGTTGTTGGAATCCTCAGTTATTCCCCTGATGCACCCCCTGGCAGACCCGTCCACAGTTTTCAAGGATGGTGATGAGGCTGAGGATTTTGTAGAGGTTCACCTTCCTGATGTGCACAAACAGGTCTCGGGGGTTGACCTGGGTCTCCCGAACTGGGGGAAATATGTATTACTGAGTGCAGGAACCCTGATTGCTTTGATGTTGATAATTTTTCTAATGACATGTTGTAGAAGAGTCAATCGACCGGAATCTACGCAACGCAGTCTCGGAGGGACAGGGAGGAAGGTGTCGGTCACTTCCCAAAGCGGGAAAGTCATATCTTCATGGGAGTCATATAAAAGTGGGGGTGAGACTAGACTGTAA
		</sequence>
		<sequence>
			<taxon idref="RV3052_2012-11-13"/>
			ATGGTTCCTCAAGCTCTTTTGTTTGTACTCCTTTTGGTTTTTCCATTGTGTTTCGGGAAATTCCCTATCTACACAATACCAGACAAACTCGGACCCTGGAGCCCGATTGACATACATCATCTCAGCTGCCCAAACAATTTGGTTGTGGAGGACGAAGGATGCACCAACCTGTCAGGGTTCTCCTATATGGAACTTAAAGTTGGATACATCTCAGCTATAAAGGTGAACGGGTTCACTTGCACAGGCGTTGTGACAGAGGCTGAAACCTACACTAACTTTGTAGGTTATGTCACCACCACATTCAAAAGAAAGCATTTCCGCCCAATACCAGATGCATGTAGAGCCGCATATAACTGGAAGATGGCCGGTGACCCCAGATATGAAGAGTCTCTACACAATCCATACCCTGACTACCATTGGCTTCGAACTGTAAAAACCACCAAGGAGTCTCTCGTTATCATATCCCCGAGTGTGGCGGATTTAGACCCATATGACAAATCCCTTCACTCGAGGGTCTTCACTAGCGGGAAATGCTCGGGAATAACGGTGTCTTCCACCTACTGCTCAACTAACCATGATTACACCATTTGGATGCCTGAGAATCCTAGACTAGGGACGTCTTGCAACATTTTTGTCAATAGTAAGGGGAAGAGAGCATCCAAAGGGGGTAAAACCTGCGGCTTTGTAGATGAAAGAGGCCTGTATAAGTCTCTAAAGGGAGCATGCAAACTCAAGTTATGTGGAGTTCTTGGACTTAGACTTATGGATGGAACATGGGTTGCGATGCAGACATCAGATGAGACCAAATGGTGTTCTCCTGATCAGTTGGTGAATATGCACGACTTTCGCTCGGATGAAATTGAGCATCTTGTTGTGGAGGAATTGGTCAAGAAAAGAGAGGAGTGTCTGGATGCACTAGAGTCCATCATGACCACCAAGTCAGTGAGTTTCAGACGTCTCAGTCATTTAAGAAAACTTGTCCCTGGGTTCGGGAAGGCATACACCATATTCAATAAGACCTTGATGGAGGCTGATGCTCACTACAAGTCAGTCCGGACTTGGAATGAGATCATCCCATCAAAAGGGTGTTTAAGAGTTGGAGGGAGGTGTCACCCTCATGTAAACGGGGTGTTTTTCAATGGTATAATACTAGGGCCTGACGGCCATGTTCTAATCCCCGAGATGCAATCCTCCCTCCTTCAGCAACATATGGAGTTGTTGGAATCCTCAGTTATTCCCCTGATGCACCCCCTGGCAGACCCGTCCACAGTTTTCAAGGATGGTGATGAGGCTGAGGATTTTGTAGAGGTTCACCTTCCTGATGTGCACAAACAGGTCTCGGGGGTTGACCTGGGTCTCCCGAACTGGGGGAAATATGTATTACTGAGTGCAGGAACCCTGATTGCTTTGATGTTGATAATTTTTCTAATGACATGTTGTAGAAGAGTCAATCGACCGGAATCTACGCAACGCAGTCTCGGAGGGACAGGGAGGAAGGTGTCGGTCACTTCCCAAAGCGGGAAAGTCATATCTTCATGGGAGTCATATAAAAGTGGGGGTGAGACTAGACTGTAA
		</sequence>
		<sequence>
			<taxon idref="RV3053_2012-11-10"/>
			ATGGTTCCTCAAGCTCTTTTGTTTGTACTCCTTTTGGTTTTTCCATTGTGTTTCGGGAAATTCCCTATCTACACAATACCAGACAAACTCGGACCCTGGAGCCCGATTGACATACATCATCTCAGCTGCCCAAACAATTTGGTTGTGGAGGACGAAGGATGCACCAACCTGTCAGGGTTCTCCTATATGGAACTTAAAGTTGGATACATCTCAGCTATAAAGGTGAACGGGTTCACTTGCACAGGCGTTGTGACAGAGGCTGAAACCTACACTAACTTTGTAGGTTATGTCACCACCACATTCAAAAGAAAGCATTTCCGCCCAATACCAGATGCATGTAGAGCCGCATATAACTGGAAGATGGCCGGTGACCCCAGATATGAAGAGTCTCTACACAATCCATACCCTGACTACCATTGGCTTCGAACTGTAAAAACCACCAAGGAGTCTCTCGTTATCATATCCCCGAGTGTGGCGGATTTAGACCCATATGACAAATCCCTTCACTCGAGGGTCTTCACTAGCGGGAAATGCTCGGGAATAACGGTGTCTTCCACCTACTGCTCAACTAACCATGATTACACCATTTGGATGCCTGAGAATCCTAGACTAGGGACGTCTTGCAACATTTTTGTCAATAGTAAGGGGAAGAGAGCATCCAAAGGGGGTAAAACCTGCGGCTTTGTAGATGAAAGAGGCCTGTATAAGTCTCTAAAGGGAGCATGCAAACTCAAGTTATGTGGAGTTCTTGGACTTAGACTTATGGATGGAACATGGGTTGCGATGCAGACATCAGATGAGACCAAATGGTGTTCTCCTGATCAGTTGGTGAATATGCACGACTTTCGCTCGGATGAAATTGAGCATCTTGTTGTGGAGGAATTGGTCAAGAAAAGAGAGGAGTGTCTGGATGCACTAGAGTCCATCATGACCACCAAGTCAGTGAGTTTCAGACGTCTCAGTCATTTAAGAAAACTTGTCCCTGGGTTCGGGAAGGCATACACCATATTCAATAAGACCTTGATGGAGGCTGATGCTCACTACAAGTCAGTCCGGACTTGGAATGAGATCATCCCATCAAAAGGGTGTTTAAGAGTTGGAGGGAGGTGTCACCCTCATGTAAACGGGGTGTTTTTCAATGGTATAATACTAGGGCCTGACGGCCATGTTCTAATCCCCGAGATGCAATCCTCCCTCCTTCAGCAACATATGGAGTTGTTGGAATCCTCAGTTATTCCCCTGATGCACCCCCTGGCAGACCCGTCCACAGTTTTCAAGGATGGTGATGAGGCTGAGGATTTTGTAGAGGTTCACCTTCCTGATGTGCACAAACAGGTCTCGGGGGTTGACCTGGGTCTCCCGAACTGGGGGAAATATGTATTACTGAGTGCAGGAACCCTGATTGCTTTGATGTTGATAATTTTTCTAATGACATGTTGTAGAAGAGTCAATCGACCGGAATCTACGCAACGCAGTCTCGGAGGGACAGGGAGGAAGGTGTCGGTCACTTCCCAAAGCGGGAAAGTCATATCTTCATGGGAGTCATATAAAAGTGGGGGTGAGACTAGACTGTAA
		</sequence>
		<sequence>
			<taxon idref="RV3113_2012-05-06"/>
			ATGGTTCCTCAAGCTCTTTTGTTTGTACTCCTTTTGGTTTTTCCATTGTGTTTCGGGAAATTCCCTATCTACACAATACCAGACAAACTCGGACCCTGGAGCCCGATTGACATACATCATCTCAGCTGCCCAAACAATTTGGTTGTGGAGGACGAAGGATGCACCAACCTGTCAGGGTTCTCCTATATGGAACTTAAAGTTGGATACATCTCAGCTATAAAGGTGAACGGGTTCACTTGCACAGGCGTTGTGACAGAGGCTGAAACCTACACTAACTTTGTAGGTTATGTCACCACCACATTCAAAAGAAAGCATTTCCGCCCAATACCAGATGCATGTAGAGCCGCATATAACTGGAAGATGGCCGGTGACCCCAGATATGAAGAGTCTCTACACAATCCATACCCTGACTACCATTGGCTTCGAACTGTAAAAACCACCAAGGAGTCTCTCGTTATCATATCCCCGAGTGTGGCGGATTTAGACCCATATGACAAATCCCTTCACTCGAGGGTCTTCACTAGCGGGAAATGCTCGGGAATAACGGTGTCTTCCACCTACTGCTCAACTAACCATGATTACACCATTTGGATGCCTGAGAATCCTAGACTAGGGACGTCTTGCAACATTTTTGTCAATAGTAAGGGGAAGAGAGCATCCAAAGGGGGTAAAACCTGCGGCTTTGTAGATGAAAGAGGCCTGTATAAGTCTCTAAAGGGAGCATGCAAACTCAAGTTATGTGGAGTTCTTGGACTTAGACTTATGGATGGAACATGGGTTGCGATGCAGACATCAGATGAGACCAAATGGTGTTCTCCTGATCAGTTGGTGAATATGCACGACTTTCGCTCGGATGAAATTGAGCATCTTGTTGTGGAGGAATTGGTCAAGAAAAGAGAGGAGTGTCTGGATGCACTAGAGTCCATCATGACCACCAAGTCAGTGAGTTTCAGACGTCTCAGTCATTTAAGAAAACTTGTCCCTGGGTTCGGGAAGGCATACACCATATTCAATAAGACCTTGATGGAGGCTGATGCTCACTACAAGTCAGTCCGGACTTGGAATGAGATCATCCCATCAAAAGGGTGTTTAAGAGTTGGAGGGAGGTGTCACCCTCATGTAAACGGGGTGTTTTTCAATGGTATAATACTAGGGCCTGACGGCCATGTTCTAATCCCCGAGATGCAATCCTCCCTCCTTCAGCAACATATGGAGTTGTTGGAATCCTCAGTTATTCCCCTGATGCACCCCCTGGCAGACCCGTCCACAGTTTTCAAGGATGGTGATGAGGCTGAGGATTTTGTAGAGGTTCACCTTCCTGATGTGCACAAACAGGTCTCGGGGGTTGACCTGGGTCTCCCGAACTGGGGGAAATATGTATTACTGAGTGCAGGAACCCTGATTGCTTTGATGTTGATAATTTTTCTAATGACATGTTGTAGAAGAGTCAATCGACCGGAATCTACGCAACGCAGTCTCGGAGGGACAGGGAGGAAGGTGTCGGTCACTTCCCAAAGCGGGAAAGTCATATCTTCATGGGAGTCATATAAAAGTGGGGGTGAGACTAGACTGTAA
		</sequence>
		<sequence>
			<taxon idref="RV3084_2013-08-22"/>
			ATGGTTCCTCAAGCTCTTTTGTTTGTACTCCTTTTGGTTTTTCCATTGTGTTTCGGGAAATTCCCTATCTACACAATACCAGACAAACTCGGACCCTGGAGCCCGATTGACATACATCATCTCAGCTGCCCAAACAATTTGGTTGTGGAGGACGAAGGATGCACCAACCTGTCAGGGTTCTCCTATATGGAACTTAAAGTTGGATACATCTCAGCTATAAAGGTGAACGGGTTCACTTGCACAGGCGTTGTGACAGAGGCTGAAACCTACACTAACTTTGTAGGTTATGTCACCACCACATTCAAAAGAAAGCATTTCCGCCCAATACCAGATGCATGTAGAGCCGCATATAACTGGAAGATGGCCGGTGACCCCAGATATGAAGAGTCTCTACACAATCCATACCCTGACTACCATTGGCTTCGAACTGTAAAAACCACCAAGGAGTCTCTCGTTATCATATCCCCGAGTGTGGCGGATTTAGACCCATATGACAAATCCCTTCACTCGAGGGTCTTCACTAGCGGGAAATGCTCGGGAATAACGGTGTCTTCCACCTACTGCTCAACTAACCATGATTACACCATTTGGATGCCTGAGAATCCTAGACTAGGGACGTCTTGCAACATTTTTGTCAATAGTAAGGGGAAGAGAGCATCCAAAGGGGGTAAAACCTGCGGCTTTGTAGATGAAAGAGGCCTGTATAAGTCTCTAAAGGGAGCATGCAAACTCAAGTTATGTGGAGTTCTTGGACTTAGACTTATGGATGGAACATGGGTTGCGATGCAGACATCAGATGAGACCAAATGGTGTTCTCCTGATCAGTTGGTGAATATGCACGACTTTCGCTCGGATGAAATTGAGCATCTTGTTGTGGAGGAATTGGTCAAGAAAAGAGAGGAGTGTCTGGATGCACTAGAGTCCATCATGACCACCAAGTCAGTGAGTTTCAGACGTCTCAGTCATTTAAGAAAACTTGTCCCTGGGTTCGGGAAGGCATACACCATATTCAATAAGACCTTGATGGAGGCTGATGCTCACTACAAGTCAGTCCGGACTTGGAATGAGATCATCCCATCAAAAGGGTGTTTAAGAGTTGGAGGGAGGTGTCACCCTCATGTAAACGGGGTGTTTTTCAATGGTATAATACTAGGGCCTGACGGCCATGTTCTAATCCCCGAGATGCAATCCTCCCTCCTTCAGCAACATATGGAGTTGTTGGAATCCTCAGTTATTCCCCTGATGCACCCCCTGGCAGACCCGTCCACAGTTTTCAAGGATGGTGATGAGGCTGAGGATTTTGTAGAGGTTCACCTTCCTGATGTGCACAAACAGGTCTCGGGGGTTGACCTGGGTCTCCCGAACTGGGGGAAATATGTATTACTGAGTGCAGGAACCCTGATTGCTTTGATGTTGATAATTTTTCTAATGACATGTTGTAGAAGAGTCAATCGACCGGAATCTACGCAACGCAGTCTCGGAGGGACAGGGAGGAAGGTGTCGGTCACTTCCCAAAGCGGGAAAGTCATATCTTCATGGGAGTCATATAAAAGTGGGGGTGAGACTAGACTGTAA
		</sequence>
		<sequence>
			<taxon idref="RV3115_2012-05-11"/>
			ATGGTTCCTCAAGCTCTTTTGTTTGTACTCCTTTTGGTTTTTCCATTGTGTTTCGGGAAATTCCCTATCTACACAATACCAGACAAACTCGGACCCTGGAGCCCGATTGACATACATCATCTCAGCTGCCCAAACAATTTGGTTGTGGAGGACGAAGGATGCACCAACCTGTCAGGGTTCTCCTATATGGAACTTAAAGTTGGATACATCTCAGCTATAAAGGTGAACGGGTTCACTTGCACAGGCGTTGTGACAGAGGCTGAAACCTACACTAACTTTGTAGGTTATGTCACCACCACATTCAAAAGAAAGCATTTCCGCCCAATACCAGATGCATGTAGAGCCGCATATAACTGGAAGATGGCCGGTGACCCCAGATATGAAGAGTCTCTACACAATCCATACCCTGACTACCATTGGCTTCGAACTGTAAAAACCACCAAGGAGTCTCTCGTTATCATATCCCCGAGTGTGGCGGATTTAGACCCATATGACAAATCCCTTCACTCGAGGGTCTTCACTAGCGGGAAATGCTCGGGAATAACGGTGTCTTCCACCTACTGCTCAACTAACCATGATTACACCATTTGGATGCCTGAGAATCCTAGACTAGGAACGTCTTGCAACATTTTTGTCAATAGTAAGGGGAAGAGAGCATCCAAAGGGGGTAAAACCTGCGGCTTTGTAGATGAAAGAGGCCTGTATAAGTCTCTAAAGGGAGCATGCAAACTCAAGTTATGTGGAGTTCTTGGACTTAGACTTATGGATGGAACATGGGTTGCGATGCAGACATCAGATGAGACCAAATGGTGTTCTCCTGATCAGTTGGTGAATATGCACGACTTTCGCTCGGATGAAATTGAGCATCTTGTTGTGGAGGAATTGGTCAAGAAAAGAGAGGAGTGTCTGGATGCACTAGAGTCCATCATGACCACCAAGTCAGTGAGTTTCAGACGTCTCAGTCATTTAAGAAAACTTGTCCCTGGGTTCGGGAAGGCATACACCATATTCAATAAGACCTTGATGGAGGCTGATGCTCACTACAAGTCAGTCCGGACTTGGAATGAGATCATCCCATCAAAAGGGTGTTTAAGAGTTGGAGGGAGGTGTCACCCCCATGTAAACGGGGTGTTTTTCAATGGTATAATACTAGGGCCTGACGGCCATGTTCTAATCCCCGAGATGCAATCCTCCCTCCTTCAGCAACATATGGAGTTGTTGGAATCCTCAGTTATTCCCCTGATGCACCCCCTGGCAGACCCGTCCACAGTTTTCAAGGATGGTGATGAGGCTGAGGATTTTGTAGAGGTTCACCTTCCTGATGTGCACAAACAGGTCTCGGGGGTTGACCTGGGTCTCCCGAACTGGGGGAAATATGTATTACTGAGTGCAGGAACCCTGATTGCTTTGATGTTGATAATTTTTCTAATGACATGTTGTAGAAGAGTCAATCGACCGGAATCTACGCAACGCAGTCTCGGAGGGACAGGGAGGAAGGTGTCGGTCACTTCCCAAAGCGGGAAAGTCATATCTTCATGGGAGTCATATAAAAGTGGGGGTGAGACTAGACTGTAA
		</sequence>
		<sequence>
			<taxon idref="RV3119_2012-05-17"/>
			ATGGTTCCTCAAGCTCTTTTGTTTGTACTCCTTTTGGTTTTTCCATTGTGTTTCGGGAAATTCCCTATCTACACAATACCAGACAAACTCGGACCCTGGAGCCCGATTGACATACATCATCTCAGCTGCCCAAACAATTTGGTTGTGGAGGACGAAGGATGCACCAACCTGTCAGGGTTCTCCTATATGGAACTTAAAGTTGGATACATCTCAGCTATAAAGGTGAACGGGTTCACTTGCACAGGCGTTGTGACAGAGGCTGAAACCTACACTAACTTTGTAGGTTATGTCACCACCACATTCAAAAGAAAGCATTTCCGCCCAATACCAGATGCATGTAGAGCCGCATATAACTGGAAGATGGCCGGTGACCCCAGATATGAAGAGTCTCTACACAATCCATACCCTGACTACCATTGGCTTCGAACTGTAAAAACCACCAAGGAGTCTCTCGTTATCATATCCCCGAGTGTGGCGGATTTAGACCCATATGACAAATCCCTTCACTCGAGGGTCTTCACTAGCGGGAAATGCTCGGGAATAACGGTGTCTTCCACCTACTGCTCAACTAACCATGATTACACCATTTGGATGCCTGAGAATCCTAGACTAGGAACGTCTTGCAACATTTTTGTCAATAGTAAGGGGAAGAGAGCATCCAAAGGGGGTAAAACCTGCGGCTTTGTAGATGAAAGAGGCCTGTATAAGTCTCTAAAGGGAGCATGCAAACTCAAGTTATGTGGAGTTCTTGGACTTAGACTTATGGATGGAACATGGGTTGCGATGCAGACATCAGATGAGACCAAATGGTGTTCTCCTGATCAGTTGGTGAATATGCACGACTTTCGCTCGGATGAAATTGAGCATCTTGTTGTGGAGGAATTGGTCAAGAAAAGAGAGGAGTGTCTGGATGCACTAGAGTCCATCATGACCACCAAGTCAGTGAGTTTCAGACGTCTCAGTCATTTAAGAAAACTTGTCCCTGGGTTCGGGAAGGCATACACCATATTCAATAAGACCTTGATGGAGGCTGATGCTCACTACAAGTCAGTCCGGACTTGGAATGAGATCATCCCATCAAAAGGGTGTTTAAGAGTTGGAGGGAGGTGTCACCCCCATGTAAACGGGGTGTTTTTCAATGGTATAATACTAGGGCCTGACGGCCATGTTCTAATCCCCGAGATGCAATCCTCCCTCCTTCAGCAACATATGGAGTTGTTGGAATCCTCAGTTATTCCCCTGATGCACCCCCTGGCAGACCCGTCCACAGTTTTCAAGGATGGTGATGAGGCTGAGGATTTTGTAGAGGTTCACCTTCCTGATGTGCACAAACAGGTCTCGGGGGTTGACCTGGGTCTCCCGAACTGGGGGAAATATGTATTACTGAGTGCAGGAACCCTGATTGCTTTGATGTTGATAATTTTTCTAATGACATGTTGTAGAAGAGTCAATCGACCGGAATCTACGCAACGCAGTCTCGGAGGGACAGGGAGGAAGGTGTCGGTCACTTCCCAAAGCGGGAAAGTCATATCTTCATGGGAGTCATATAAAAGTGGGGGTGAGACTAGACTGTAA
		</sequence>
		<sequence>
			<taxon idref="RV3067_2013-02-25"/>
			ATGGTTCCTCAAGCTCTTTTGTTTGTACTCCTTTTGGTTTTTCCATTGTGTTTCGGGAAATTCCCTATCTACACAATACCAGACAAACTCGGACCCTGGAGCCCGATTGACATACATCATCTCAGCTGCCCAAACAATTTGGTTGTGGAGGACGAAGGATGCACCAACCTGTCAGGGTTCTCCTATATGGAACTTAAAGTTGGATACATCTCAGCTATAAAGGTGAACGGGTTCACTTGCACAGGCGTTGTGACAGAGGCTGAAACCTACACTAACTTTGTAGGTTATGTCACCACCACATTCAAAAGAAAGCATTTCCGCCCAATACCAGATGCATGTAGAGCCGCATATAACTGGAAGATGGCCGGTGACCCCAGATATGAAGAGTCTCTACACAATCCATACCCTGACTACCATTGGCTTCGAACTGTAAAAACCACCAAGGAGTCTCTCGTTATCATATCCCCGAGTGTGGCGGATTTAGACCCATATGACAAATCCCTTCACTCGAGGGTCTTCACTAGCGGGAAATGCTCGGGAATAACGGTGTCTTCCACCTACTGCTCAACTAACCATGATTACACCATTTGGATGCCTGAGAATCCTAGACTAGGAACGTCTTGCAACATTTTTGTCAATAGTAAGGGGAAGAGAGCATCCAAAGGGGGTAAAACCTGCGGCTTTGTAGATGAAAGAGGCCTGTATAAGTCTCTAAAGGGAGCATGCAAACTCAAGTTATGTGGAGTTCTTGGACTTAGACTTATGGATGGAACATGGGTTGCGATGCAGACATCAGATGAGACCAAATGGTGTTCTCCTGATCAGTTGGTGAATATGCACGACTTTCGCTCGGATGAAATTGAGCATCTTGTTGTGGAGGAATTGGTCAAGAAAAGAGAGGAGTGTCTGGATGCACTAGAGTCCATCATGACCACCAAGTCAGTGAGTTTCAGACGTCTCAGTCATTTAAGAAAACTTGTCCCTGGGTTCGGGAAGGCATACACCATATTCAATAAGACCTTGATGGAGGCTGATGCTCACTACAAGTCAGTCCGGACTTGGAATGAGATCATCCCATCAAAAGGGTGTTTAAGAGTTGGAGGGAGGTGTCACCCCCATGTAAACGGGGTGTTTTTCAATGGTATAATACTAGGGCCTGACGGCCATGTTCTAATCCCCGAGATGCAATCCTCCCTCCTTCAGCAACATATGGAGTTGTTGGAATCCTCAGTTATTCCCCTGATGCACCCCCTGGCAGACCCGTCCACAGTTTTCAAGGATGGTGATGAGGCTGAGGATTTTGTAGAGGTTCACCTTCCTGATGTGCACAAACAGGTCTCGGGGGTTGACCTGGGTCTCCCGAACTGGGGGAAATATGTATTACTGAGTGCAGGAACCCTGATTGCTTTGATGTTGATAATTTTTCTAATGACATGTTGTAGAAGAGTCAATCGACCGGAATCTACGCAACGCAGTCTCGGAGGGACAGGGAGGAAGGTGTCGGTCACTTCCCAAAGCGGGAAAGTCATATCTTCATGGGAGTCATATAAAAGTGGGGGTGAGACTAGACTGTAA
		</sequence>
		<sequence>
			<taxon idref="RV3051_2012-10-12"/>
			ATGGTTCCTCAAGCTCTTTTGTTTGTACTCCTTTTGGTTTTTCCATTGTGTTTCGGGAAATTCCCTATCTACACAATACCAGACAAACTCGGACCCTGGAGCCCGATTGACATACATCATCTCAGCTGCCCAAACAATTTGGTTGTGGAGGACGAAGGATGCACCAACCTGTCAGGGTTCTCCTATATGGAACTTAAAGTTGGATACATCTCAGCTATAAAGGTGAACGGGTTCACTTGCACAGGCGTTGTGACAGAGGCTGAAACCTACACTAACTTTGTAGGTTATGTCACCACCACATTCAAAAGAAAGCATTTCCGCCCAATACCAGATGCATGTAGAGCCGCATATAACTGGAAGATGGCCGGTGACCCCAGATATGAAGAGTCTCTACACAATCCATACCCTGACTACCATTGGCTTCGAACTGTAAAAACCACCAAGGAGTCTCTCGTTATCATATCCCCGAGTGTGGCGGATTTAGACCCATATGACAAATCCCTTCACTCGAGGGTCTTCACTAGCGGGAAATGCTCGGGAATAATGGTGTCTTCCACCTACTGCTTAACTAACCATGATTACACCATTTGGATGCCTGAGAATCCTAGACTAGGGACGTCTTGCAACATTTTTGTCAATAGTAAGGGGAAGAGAGCATCCAAAGGGGGTAAAACCTGCGGCTTTGTAGATGAAAGAGGCCTGTATAAGTCTCTAAAGGGAGCATGCAAACTCAAGTTATGTGGAGTTCTTGGACTTAGACTTATGGATGGAACATGGGTTGCGATGCAGACATCAGATGAGACCAAATGGTGTTCTCCTGATCAGTTGGTGAATATGCACGACTTTCGCTCGGATGAAATTGAGCATCTTGTTGTGGAGGAATTGGTCAAGAAAAGAGAGGAGTGTCTGGATGCACTAGAGTCCATCATGACCACCAAGTCAGTGAGTTTCAGACGTCTCAGTCATTTAAGAAAACTTGTCCCTGGGTTCGGGAAGGCATACACCATATTCAATAAGACCTTGATGGAGGCTGATGCTCACTACAAGTCAGTCCGGACTTGGAATGAGATCATCCCATCAAAAGGGTGTTTAAGAGTTGGAGGGAGGTGTCACCCTCATGTAAACGGGGTGTTTTTCAATGGTATAATACTAGGGCCTGACGGCCATGTTCTAATCCCCGAGATGCAATCCTCCCTCCTTCAGCAACATATGGAGTTGTTGGAATCCTCAGTTATTCCCCTGATGCACCCCCTGGCAGACCCGTCCACAGTTTTCAAGGATGGTGATGAGGCTGAGGATTTTGTAGAGGTTCACCTTCCTGATGTGCACAAACAGGTCTCGGGGGTTGACCTGGGTCTCCCGAACTGGGGGAAATATGTATTACTGAGTGCAGGAACCCTGATTGCTTTGATGTTGATACTTTTTCTAATGACATGTTGTAGAAGAGTCAATCGACCGGAATCTACGCAACGCAGTCTCGGAGGGACAGGGAGGAAGGTGTCGGTCACTTCCCAAAGCGGGAAAGTCATATCTTCATGGGAGTCATATAAAAGTGGGGGTGAGACTAGACTGTAA
		</sequence>
		<sequence>
			<taxon idref="RV3082_2013-09-03"/>
			ATGGTTCCTCAAGCTCTTTTGTTTGTACTCCTTTTGGTTTTTCCATTGTGTTTCGGGAAATTCCCTATCTACACAATACCAGACAAACTCGGACCCTGGAGCCCGATTGACATACATCATCTCAGCTGCCCAAACAATTTGGTTGTGGAGGACGAAGGATGCACCAACCTGTCAGGGTTCTCCTATATGGAACTTAAAGTTGGATACATCTCAGCTATAAAGGTGAACGGGTTCACTTGCACAGGCGTTGTGACAGAGGCTGAAACCTACACTAACTTTGTAGGTTATGTCACCACCACATTCAAAAGAAAGCATTTCCGCCCAATACCAGATGCATGTAGAGCCGCATATAACTGGAAGATGGCCGGTGACCCCAGATATGAAGAGTCTCTACACAATCCATACCCTGACTACCATTGGCTTCGAACTGTAAAAACCACCAAGGAGTCTCTCGTTATCATATCCCCGAGTGTGGCGGATTTAGACCCATATGACAAATCCCTTCACTCGAGGGTCTTCACTAGCGGGAAATGCTCGGGAATAACGGTGTCTTCCACCTACTGCTCAACTAACCATGATTACACCATTTGGATGCCTGAGAATCCTAGACTAGGGACGTCTTGCAACATTTTTGTCAATAGTAAGGGGAAGAGAGCATCCAAAGGGGGTAAAACCTGCGGCTTTGTAGATGAAAGAGGCCTGTATAAGTCTCTAAAGGGAGCATGCAAACTCAAGTTATGTGGAGTTCTTGGACTTAGACTTATGGATGGAACATGGGTTGCGATGCAGACATCAGATGAGACCAAATGGTGTTCTCCTGATCAGTTGGTGAATATGCACGACTTTCGCTCGGATGAAATTGAGCATCTTGTTGTGGAGGAATTGGTCAAGAAAAGAGAGGAGTGTCTGGATGCACTAGAGTCCATCATGACCACCAAGTCAGTGAGTTTCAGACGTCTCAGTCATTTAAGAAAACTTGTCCCTGGGTTCGGGAAGGCATACACCATATTCAATAAGACCTTGATGGAGGCTGATGCTCACTACAAGTCAGTCCGGACTTGGAATGAGATCATCCCATCAAAAGGGTGTTTAAGAGTTGGAGGGAGGTGTCACCCTCATGTAAACGGGGTGTTTTTCAATGGTATAATACTAGGGCCTGACGGCCATGTTCTAATCCCCGAGATGCAATCCTCCCTCCTTCAGCAACATATGGAGTTGTTGGAATCCTCAGTTATTCCCCTGATGCACCCCCTGGCAGACCCGTCCACAGTTTTCAAGGATGGTGATGAGGCTGAGGATTTTGTAGAGGTTCACCTTCCTGATGTGCACAAACAGGTCTCGGGGGTTGACCTGGGTCTCCCGAACTGGGGGAAATATGTATTACTGAGTGCAGGAACCCTGATTGCTTTGATGTTGATAATTTTTCTAATGACATGTTGTAGAAGAGTCAATCGACCGGAATCTACGCAACGCAGTCTCGGAGGGACAGGGAGGAAGGTGTCGGTCACTTCCCAAAGCGGGAAAGTTATATCTTCATGGGAGTCATATAAAAGTGGGGGTGAGACTAGACTGTAA
		</sequence>
		<sequence>
			<taxon idref="RV3111_2012-04-29"/>
			ATGGTTCCTCAAGCTCTTTTGTTTGTACTCCTTTTGGTTTTTCCATTGTGTTTCGGGAAATTCCCTATCTACACAATACCAGACAAACTCGGACCCTGGAGCCCGATTGACATACATCATCTCAGCTGCCCAAACAATTTGGTTGTGGAGGACGAAGGATGCACCAACCTGTCAGGGTTCTCCTATATGGAACTTAAAGTTGGATACATCTCAGCTATAAAGGTGAACGGGTTCACTTGCACAGGCGTTGTGACAGAGGCTGAAACCTACACTAACTTTGTAGGTTATGTCACCACCACATTCAAAAGAAAGCATTTCCGCCCAATACCAGATGCATGTAGAGCCGCATATAACTGGAAGATGGCCGGTGACCCCAGATATGAAGAGTCTCTACACAATCCATACCCTGACTACCATTGGCTTCGAACTGTAAAAACCACCAAGGAGTCTCTCGTTATCATATCCCCGAGTGTGGCGGATTTAGACCCATATGACAAATCCCTTCACTCGAGGGTCTTCACTAGCGGGAAATGCTCGGGAATAACGGTGTCTTCCACCTACTGCTCAACTAACCATGATTACACCATTTGGATGCCTGAGAATCCTAGACTAGGGACGTCTTGCAACATTTTTGTCAATAGTAAGGGGAAGAGAGCATCCAAAGGGGGTAAAACCTGCGGCTTTGTAGATGAAAGAGGCCTGTATAAGTCTCTAAAGGGAGCATGCAAACTCAAGTTATGTGGAGTTCTTGGACTTAGACTTATGGATGGAACATGGGTTGCGATGCAGACATCAGATGAGACCAAATGGTGTTCTCCTGATCAGTTGGTGAATATGCACGACTTTCGCTCGGATGAAATTGAGCATCTTGTTGTGGAGGAATTGGTCAAGAAAAGAGAGGAGTGTCTGGATGCACTAGAGTCCATCATGACCACCAAGTCAGTGAGTTTCAGACGTCTCAGTCATTTAAGAAAACTTGTCCCTGGGTTCGGGAAGGCATACACCATATTCAATAAGACCTTGATGGAGGCTGATGCTCACTACAAGTCAGTCCGGACTTGGAATGAGATCATCCCATCAAAAGGGTGTTTAAGAGTTGGAGGGAGGTGTCACCCTCATGTAAACGGGGTGTTTTTCAATGGTATAATACTAGGGCCTGACGGCCATGTTCTAATCCCCGAGATGCAATCCTCCCTCCTTCAGCAACATATGGAGTTGTTGGAATCCTCAGTTATTCCCCTGATGCACCCCCTGGCAGACCCGTCCACAGTTTTCAAGGATGGTGATGAGGCTGAGGATTTTGTAGAGGTTCACCTTCCTGATGTGCACAAACAGGTCTCGGGGGTTGACCTGGGTCTCCCGAACTGGGGGAAATATGTATTACTGAGTGCAGGAACCCTGATTGCTTTGATGTTGATAATTTTTCTAATGACATGTTGTAGAAGAGTCAATCGACCGGAATCTACGCAACGCAGTCTCGGAGGGACAGGGAGGAAGGTGTCGGTCACTTCCCAAAGCGGGAAGGTCATATCTTCATGGGAGTCATATAAAAGTGGGGGTGAGACTAGACTGTAA
		</sequence>
		<sequence>
			<taxon idref="RV3066_2013-02-23"/>
			ATGGTTCCTCAAGCTCTTTTGTTTGTACTCCTTTTGGTTTTTCCATTGTGTTTCGGGAAATTCCCTATCTACACAATACCAGACAAACTCGGACCCTGGAGCCCGATTGACATACATCATCTCAGCTGCCCAAACAATTTGGTTGTGGAGGACGAAGGATGCACCAACCTGTCAGGGTTCTCCTATATGGAACTTAAAGTTGGATACATCTCAGCTATAAAGGTGAACGGGTTCACTTGCACAGGCGTTGTGACAGAGGCTGAAACCTACACTAACTTTGTAGGTTATGTCACCACCACATTCAAAAGAAAGCATTTCCGCCCAATACCAGATGCATGTAGAGCCGCATATAACTGGAAGATGGCCGGTGACCCCAGATATGAAGAGTCTCTACACAATCCATACCCTGACTACCATTGGCTTCGAACTGTAAAAACCACCAAGGAGTCTCTCGTTATCATATCCCCGAGTGTGGCGGATTTAGACCCATATGACAAATCCCTTCACTCGAGGGTCTTCACTAGCGGGAAATGCTCGGGAATAACGGTGTCTTCCACCTACTGCTCAACTAACCATGATTACACCATTTGGATGCCTGAGAATCCTAGACTAGGGACGTCTTGCAACATTTTTGTCAATAGTAAGGGGAAGAGAGCATCCAAAGGGGGTAAAACCTGCGGCTTTGTAGATGAAAGAGGCCTGTATAAGTCTCTAAAGGGAGCATGCAAACTCAAGTTATGTGGAGTTCTTGGACTTAGACTTATGGATGGAACATGGGTTGCGATGCAGACATCAGATGAGACCAAATGGTGTTCTCCTGATCAGTTGGTGAATATGCACGACTTTCGCTCGGATGAAATTGAGCATCTTGTTGTGGAGGAATTGGTCAAGAAAAGAGAGGAGTGTCTGGATGCACTAGAGTCCATCATGACCACCAAGTCAGTGAGTTTCAGACGTCTCAGTCATTTAAGAAAACTTGTCCCTGGGTTCGGGAAGGCATACACCATATTCAATAAGACCTTGATGGAGGCTGATGCTCACTACAAGTCAGTCCGGACTTGGAATGAGATCATCCCATCAAAAGGGTGTTTAAGAGTTGGAGGGAGGTGTCACCCTCATGTAAACGGGGTGTTTTTCAATGGTATAATACTAGGGCCTGACGGCCATGTTCTAATCCCCGAGATGCAATCCTCCCTCCTTCAGCAACATATGGAGTTGTTGGAATCCTCAGTTATTCCCCTGATGCACCCCCTGGCAGACCCGTCCACAGTTTTCAAGGATGGTGATGAGGCTGAGGATTTTGTAGAGGTTCACCTTCCTGATGTGCACAAACAGGTCTCGGGGGTTGACCTGGGTCTCCCGAACTGGGGGAAATATGTATTACTGAGTGCAGGAACCCTGATTGCTTTGATGTTGATAATTTTTCTAATGACATGTTGTAGAAGAGTCAATCGACCGGAATCTACGCACCGCAGTCTCGGAGGGACAGGGAGGAAGGTGTCGGTCACTTCCCAAAGCGGGAAGGTCATATCTTCATGGGAGTCATATAAAAGTGGGGGTGAGACTAGACTGTAA
		</sequence>
		<sequence>
			<taxon idref="RV2786_2010-06-20"/>
			ATGGTTCCTCAAGCTCTTTTGTTTGTACCCCTTTTGGTTTTTCCATTGTGTTTCGGGAAATTCCCTATCTACACAATACCAGACAAACTCGGACCCTGGAGCCCGATTGACATACATCATCTCAGCTGCCCAAACAATTTGGTTGTGGAGGACGAAGGATGCACCAACCTGTCAGGGTTCTCCTATATGGAACTTAAAGTTGGATACATCTCAGCTATAAAGGTGAACGGGTTCACTTGCACAGGCGTTGTGACAGAGGCTGAAACCTACACTAACTTTGTAGGTTATGTCACCACCACATTCAAAAGAAAGCATTTCCGCCCAATACCAGATGCATGTAGAGCCGCATATAACTGGAAGATGGCCGGTGACCCCAGATATGAAGAGTCTCTACACAATCCATACCCTGACTACCATTGGCTTCGAACTGTAAAAACCACCAAGGAGTCTCTCGTTATCATATCCCCGAGTGTGGCGGATTTAGACCCATATGACAAATCCCTTCACTCGAGGGTCTTCACTAGCGGGAAATGCTCGGGAATAACGGTGTCTTCCACCTACTGCTCAACTAACCATGATTACACCATTTGGATGCCTGAGAATCCCAGACTAGGGACGTCTTGCAACATTTTTGTCAATAGTAAGGGGAAGAGAGCATCCAAAGGGGGTAAAACCTGCGGCTTTGTAGATGAAAGAGGCCTGTATAAGTCTCTAAAGGGAGCATGCAAACTCAAGTTATGTGGAGTTCTTGGACTTAGACTTATGGATGGAACATGGGTTGCGATGCAAACATCAGATGAGACCAAATGGTGTTCTCCTGATCAGTTGGTGAATATGCACGACTTTCGCTCGGATGAAATTGAGCATCTTGTTGTGGAGGAATTGGTCAAGAAAAGAGAGGAGTGTCTGGATGCACTAGAGTCCATCATGACCACCAAGTCAGTGAGTTTCAGACGTCTCAGTCATTTAAGAAAACTTGTCCCTGGGTTCGGGAAAGCATACACCATATTCAATAAGACCTTGATGGAGGCTGATGCTCACTACAAGTCAGTCCGGACTTGGAATGAGATCATCCCATCAAAAGGGTGTTTAAGAGTTGGAGGAAGGTGTCACCCTCATGTAAACGGGGTGTTTTTCAATGGTATAATATTAGGGCCTGACGGCCATGTTCTAATCCCCGAGATGCAATCCTCCCTCCTTCAGCAACATATGGAGTTGTTGGAATCCTCAGTTATTCCCCTGATGCACCCCCTGGCAGACCCGTCCACAGTTTTCAAGGATGGTGATGAGGCTGAGGATTTTGTAGAGGTTCACCTTCCTGATGTGCACAAACAGGTCTCGGGGGTTGACCTGGGTCTCCCGAACTGGGGGAAATATGTATTACTGAGTGCAGGGACCCTGATTGCTTTGATGTTGACAATTTTTCTAATGACATGTTGTAGAAGAGTCAATCGACCAGAATCTACGCAACGCAGTCTCGGAGGGACAGGGAGGAAGGTGTCGGTCACTTCCCAAAGCGGGAAGGTCATATCTTCATGGGAGTCATATAAAAGTGGGGGTGAGACTAGACTGTAA
		</sequence>
		<sequence>
			<taxon idref="RV2797_2011-01-30"/>
			ATGGTTCCTCAAGCTCTTTTGTTTGTACCCCTTTTGGTTTTTCCATTGTGTTTCGGGAAATTCCCTATCTACACAATACCAGACAAACTCGGACCCTGGAGCCCGATTGACATACATCATCTCAGCTGCCCAAACAATTTGGTTGTGGAGGACGAAGGATGCACCAACCTGTCAGGGTTCTCCTATATGGAACTTAAAGTTGGATACATCTCAGCTATAAAGGTGAACGGGTTCACTTGCACAGGCGTTGTGACAGAGGCTGAAACCTACACTAACTTTGTAGGTTATGTCACCACCACATTCAAAAGAAAGCATTTCCGCCCAATACCAGATGCATGTAGAGCCGCATATAACTGGAAGATGGCCGGTGACCCCAGATATGAAGAGTCTCTACACAATCCATACCCTGACTACCATTGGCTTCGAACTGTAAAAACCACCAAGGAGTCTCTCGTTATCATATCCCCGAGTGTGGCGGATTTAGACCCATATGACAAATCCCTTCACTCGAGGGTCTTCACTAGCGGGAAATGCTCGGGAATAACGGTGTCTTCCACCTACTGCTCAACTAACCATGATTACACCATTTGGATGCCTGAGAATCCCAGACTAGGGACGTCTTGCAACATTTTTGTCAATAGTAAGGGGAAGAGAGCATCCAAAGGGGGTAAAACCTGCGGCTTTGTAGATGAAAGAGGCCTGTATAAGTCTCTAAAGGGAGCATGCAAACTCAAGTTATGTGGAGTTCTTGGACTTAGACTTATGGATGGAACATGGGTTGCGATGCAAACATCAGATGAGACCAAATGGTGTTCTCCTGATCAGTTGGTGAATATGCACGACTTTCGCTCGGATGAAATTGAGCATCTTGTTGTGGAGGAATTGGTCAAGAAAAGAGAGGAGTGTCTGGATGCACTAGAGTCCATCATGACCACCAAGTCAGTGAGTTTCAGACGTCTCAGTCATTTAAGAAAACTTGTCCCTGGGTTCGGGAAAGCATACACCATATTCAATAAGACCTTGATGGAGGCTGATGCTCACTACAAGTCAGTCCGGACTTGGAATGAGATCATCCCATCAAAAGGGTGTTTAAGAGTTGGAGGAAGGTGTCACCCTCATGTAAACGGGGTGTTTTTCAATGGTATAATATTAGGGCCTGACGGCCATGTTCTAATCCCCGAGATGCAATCCTCCCTCCTTCAGCAACATATGGAGTTGTTGGAATCCTCAGTTATTCCCCTGATGCACCCCCTGGCAGACCCGTCCACAGTTTTCAAGGATGGTGATGAGGCTGAGGATTTTGTAGAGGTTCACCTTCCTGATGTGCACAAACAGGTCTCGGGGGTTGACCTGGGTCTCCCGAACTGGGGGAAATATGTATTACTGAGTGCAGGGACCCTGATTGCTTTGATGTTGACAATTTTTCTAATGACATGTTGTAGAAGAGTCAATCGACCAGAATCTACGCAACGCAGTCTCGGAGGGACAGGGAGGAAGGTGTCGGTCACTTCCCAAAGCGGGAAGGTCATATCTTCATGGGAGTCATATAAAAGTGGGGGTGAGACTAGACTGTAA
		</sequence>
		<sequence>
			<taxon idref="RV2798_2011-01-31"/>
			ATGGTTCCTCAAGCTCTTTTGTTTGTACCCCTTTTGGTTTTTCCATTGTGTTTCGGGAAATTCCCTATCTACACAATACCAGACAAACTCGGACCCTGGAGCCCGATTGACATACATCATCTCAGCTGCCCAAACAATTTGGTTGTGGAGGACGAAGGATGCACCAACCTGTCAGGGTTCTCCTATATGGAACTTAAAGTTGGATACATCTCAGCTATAAAGGTGAACGGGTTCACTTGCACAGGCGTTGTGACAGAGGCTGAAACCTACACTAACTTTGTAGGTTATGTCACCACCACATTCAAAAGAAAGCATTTCCGCCCAATACCAGATGCATGTAGAGCCGCATATAACTGGAAGATGGCCGGTGACCCCAGATATGAAGAGTCTCTACACAATCCATACCCTGACTACCATTGGCTTCGAACTGTAAAAACCACCAAGGAGTCTCTCGTTATCATATCCCCGAGTGTGGCGGATTTAGACCCATATGACAAATCCCTTCACTCGAGGGTCTTCACTAGCGGGAAATGCTCGGGAATAACGGTGTCTTCCACCTACTGCTCAACTAACCATGATTACACCATTTGGATGCCTGAGAATCCCAGACTAGGGACGTCTTGCAACATTTTTGTCAATAGTAAGGGGAAGAGAGCATCCAAAGGGGGTAAAACCTGCGGCTTTGTAGATGAAAGAGGCCTGTATAAGTCTCTAAAGGGAGCATGCAAACTCAAGTTATGTGGAGTTCTTGGACTTAGACTTATGGATGGAACATGGGTTGCGATGCAAACATCAGATGAGACCAAATGGTGTTCTCCTGATCAGTTGGTGAATATGCACGACTTTCGCTCGGATGAAATTGAGCATCTTGTTGTGGAGGAATTGGTCAAGAAAAGAGAGGAGTGTCTGGATGCACTAGAGTCCATCATGACCACCAAGTCAGTGAGTTTCAGACGTCTCAGTCATTTAAGAAAACTTGTCCCTGGGTTCGGGAAAGCATACACCATATTCAATAAGACCTTGATGGAGGCTGATGCTCACTACAAGTCAGTCCGGACTTGGAATGAGATCATCCCATCAAAAGGGTGTTTAAGAGTTGGAGGAAGGTGTCACCCTCATGTAAACGGGGTGTTTTTCAATGGTATAATATTAGGGCCTGACGGCCATGTTCTAATCCCCGAGATGCAATCCTCCCTCCTTCAGCAACATATGGAGTTGTTGGAATCCTCAGTTATTCCCCTGATGCACCCCCTGGCAGACCCGTCCACAGTTTTCAAGGATGGTGATGAGGCTGAGGATTTTGTAGAGGTTCACCTTCCTGATGTGCACAAACAGGTCTCGGGGGTTGACCTGGGTCTCCCGAACTGGGGGAAATATGTATTACTGAGTGCAGGGACCCTGATTGCTTTGATGTTGACAATTTTTCTAATGACATGTTGTAGAAGAGTCAATCGACCAGAATCTACGCAACGCAGTCTCGGAGGGACAGGGAGGAAGGTGTCGGTCACTTCCCAAAGCGGGAAGGTCATATCTTCATGGGAGTCATATAAAAGTGGGGGTGAGACTAGACTGTAA
		</sequence>
		<sequence>
			<taxon idref="RV2888_2011-07-29"/>
			ATGGTTCCTCAAGCTCTTTTGTTTGTACCCCTTTTGGTTTTTCCATTGTGTTTCGGGAAATTCCCTATCTACACAATACCAGACAAACTCGGACCCTGGAGCCCGATTGACATACATCATCTCAGCTGCCCAAACAATTTGGTTGTGGAGGACGAAGGATGCACCAACCTGTCAGGGTTCTCCTATATGGAACTTAAAGTTGGATACATCTCAGCTATAAAGGTGAACGGGTTCACTTGCACAGGCGTTGTGACAGAGGCTGAAACCTACACTAACTTTGTAGGTTATGTCACCACCACATTCAAAAGAAAGCATTTCCGCCCAATACCAGATGCATGTAGAGCCGCATATAACTGGAAGATGGCCGGTGACCCCAGATATGAAGAGTCTCTACACAATCCATACCCTGACTACCATTGGCTTCGAACTGTAAAAACCACCAAGGAGTCTCTCGTTATCATATCCCCGAGTGTGGCGGATTTAGACCCATATGACAAATCCCTTCACTCGAGGGTCTTCACTAGCGGGAAATGCTCGGGAATAACGGTGTCTTCCACCTACTGCTCAACTAACCATGATTACACCATTTGGATGCCTGAGAATCCCAGACTAGGGACGTCTTGCAACATTTTTGTCAATAGTAAGGGGAAGAGAGCATCCAAAGGGGGTAAAACCTGCGGCTTTGTAGATGAAAGAGGCCTGTATAAGTCTCTAAAGGGAGCATGCAAACTCAAGTTATGTGGAGTTCTTGGACTTAGACTTATGGATGGAACATGGGTTGCGATGCAAACATCAGATGAGACCAAGTGGTGTTCTCCTGATCAGTTGGTGAATATGCACGACTTTCGCTCGGATGAAATTGAGCATCTTGTTGTGGAGGAATTGGTCAAGAAAAGAGAGGAGTGTCTGGATGCACTAGAGTCCATCATGACCACCAAGTCAGTGAGTTTCAGACGTCTCAGTCATTTAAGAAAACTTGTCCCTGGGTTCGGGAAAGCATACACCATATTCAATAAGACCTTGATGGAGGCTGATGCTCACTACAAGTCAGTCCGGACTTGGAATGAGATCATCCCATCAAAAGGGTGTTTAAGAGTTGGAGGAAGGTGTCACCCTCATGTAAACGGGGTGTTTTTCAATGGTATAATATTAGGGCCTGACGGCCATGTTCTAATCCCCGAGATGCAATCCTCCCTCCTTCAGCAACATATGGAGTTGTTGGAATCCTCAGTTATTCCCCTGATGCACCCCCTGGCAGACCCGTCCACAGTTTTCAAGGATGGTGATGAGGCTGAGGATTTTGTAGAGGTTCACCTTCCTGATGTGCACAAACAGGTCTCGGGGGTTGACCTGGGTCTCCCGAACTGGGGGAAATATGTATTACTGAGTGCAGGGACCCTGATTGCTTTGATGTTGACAATTTTTCTAATGACATGTTGTAGAAGAGTCAATCGACCAGAATCTACGCAACGCAGTCTCGGAGGGACAGGGAGGAAGGTGTCGGTCACTTCCCAAAGCGGGAAGGTCATATCTTCATGGGAGTCATATAAAAGTGGGGGTGAGACTAGACTGTAA
		</sequence>
		<sequence>
			<taxon idref="RV2859_2011-03-01"/>
			ATGGTTCCTCAAGCTCTTTTGTTTGTACCCCTTTTGGTTTTTCCATTGTGTTTCGGGAAATTCCCTATCTACACAATACCAGACAAACTCGGACCCTGGAGCCCGATTGACATACATCATCTCAGCTGCCCAAACAATTTGGTTGTGGAGGACGAAGGATGCACCAACCTGTCAGGGTTCTCCTATATGGAACTTAAAGTTGGATACATCTCAGCTATAAAGGTGAACGGGTTCACTTGCACAGGCGTTGTGACAGAGGCTGAAACCTACACTAACTTTGTAGGTTATGTCACCACCACATTCAAAAGAAAGCATTTCCGCCCAATACCAGATGCATGTAGAGCCGCATATAACTGGAAGATGGCCGGTGACCCCAGATATGAAGAGTCTCTACACAATCCATACCCTGACTACCATTGGCTTCGAACTGTAAAAACCACCAAGGAGTCTCTCGTTATCATATCCCCGAGTGTGGCGGATTTAGACCCATATGACAAATCCCTTCACTCGAGGGTCTTCACTAGCGGGAAATGCTCGGGAATAACGGTGTCTTCCACCTACTGCTCAACTAACCATGATTACACCATTTGGATGCCTGAGAATCCCAGACTAGGGACGTCTTGCAACATTTTTGTCAATAGTAAGGGGAAGAGAGCATCCAAAGGGGGTAAAACCTGCGGCTTTGTAGATGAAAGAGGCCTGTATAAGTCTCTAAAGGGAGCATGCAAACTCAAGTTATGTGGAGTTCTTGGACTTAGACTTATGGATGGAACATGGGTTGCGATGCAAACATCAGATGAGACCAAATGGTGTTCTCCTGATCAGTTGGTGAATATGCACGACTTTCGCTCGGATGAAATTGAGCATCTTGTTGTGGAGGAATTGGTCAAGAAAAGAGAGGAGTGTCTGGATGCACTAGAGTCCATCATGACCACCAAGTCAGTGAGTTTCAGACGTCTCAGTCATTTAAGAAAACTTGTCCCTGGGTTCGGGAAAGCATACACCATATTCAATAAGACCTTGATGGAGGCTGATGCTCACTACAAGTCAGTCCGGACTTGGAATGAGATCATCCCATCAAAAGGGTGTTTAAGAGTTGGAGGAAGGTGTCACCCTCATGTAAACGGGGTGTTTTTCAATGGTATAATATTAGGGCCTGACGGCCATGTTCTAATCCCCGAGATGCAATCCTCCCTCCTTCAGCAACATATGGAGTTGTTGGAATCCTCAGTTATTCCCCTGATGCACCCCCTGGCAGACCCGTCCACAGTTTTCAAGGATGGTGATGAGGCTGAGGATTTTGTAGAGGTTCACCTTCCTGATGTGCACAAACAGGTCTCGGGGGTTGACCTGGGTCTCCCGAACTGGGGGAAATATGTATTACTGAGTGCAGGGACCCTGATTGCTTTGATGTTGACAATTTTTCTAATGACATGTTGTAGAAGAGTCAATCGACCAGAATCTACGCAACGCAGTCTCGGAGGGACAGGGAGGAAGGTGTCGGTCACTTCCCAAAGCGGGAAGGTCATATCTTCATGGGAGTCATATAAAAGTGGGGGTGAGACTAGACTGTAA
		</sequence>
		<sequence>
			<taxon idref="RV2868_2011-06-06"/>
			ATGGTTCCTCAAGCTCTTTTGTTTGTACCCCTTTTGGTTTTTCCATTGTGTTTCGGGAAATTCCCTATCTACACAATACCAGACAAACTCGGACCCTGGAGCCCGATTGACATACATCATCTCAGCTGCCCAAACAATTTGGTTGTGGAGGACGAAGGATGCACCAACCTGTCAGGGTTCTCCTATATGGAACTTAAAGTTGGATACATCTCAGCTATAAAGGTGAACGGGTTCACTTGCACAGGCGTTGTGACAGAGGCTGAAACCTACACTAACTTTGTAGGTTATGTCACCACCACATTCAAAAGAAAGCATTTCCGCCCAATACCAGATGCATGTAGAGCCGCATATAACTGGAAGATGGCCGGTGACCCCAGATATGAAGAGTCTCTACACAATCCATACCCTGACTACCATTGGCTTCGAACTGTAAAAACCACCAAGGAGTCTCTCGTTATCATATCCCCGAGTGTGGCGGATTTAGACCCATATGACAAATCCCTTCACTCGAGGGTCTTCACTAGCGGGAAATGCTCGGGAATAACGGTGTCTTCCACCTACTGCTCAACTAACCATGATTACACCATTTGGATGCCTGAGAATCCCAGACTAGGGACGTCTTGCAACATTTTTGTCAATAGTAAGGGGAAGAGAGCATCCAAAGGGGGTAAAACCTGCGGCTTTGTAGATGAAAGAGGCCTGTATAAGTCTCTAAAGGGAGCATGCAAACTCAAGTTATGTGGAGTTCTTGGACTTAGACTTATGGATGGAACATGGGTTGCGATGCAAACATCAGATGAGACCAAATGGTGTTCTCCTGATCAGTTGGTGAATATGCACGACTTTCGCTCGGATGAAATTGAGCATCTTGTTGTGGAGGAATTGGTCAAGAAAAGAGAGGAGTGTCTGGATGCACTAGAGTCCATCATGACCACCAAGTCAGTGAGTTTCAGACGTCTCAGTCATTTAAGAAAACTTGTCCCTGGGTTCGGGAAAGCATACACCATATTCAATAAGACCTTGATGGAGGCTGATGCTCACTACAAGTCAGTCCGGACTTGGAATGAGATCATCCCATCAAAAGGGTGTTTAAGAGTTGGAGGAAGGTGTCACCCTCATGTAAACGGGGTGTTTTTCAATGGTATAATATTAGGGCCTGACGGCCATGTTCTAATCCCCGAGATGCAATCCTCCCTCCTTCAGCAACATATGGAGTTGTTGGAATCCTCAGTTATTCCCCTGATGCACCCCCTGGCAGACCCGTCCACAGTTTTCAAGGATGGTGATGAGGCTGAGGATTTTGTAGAGGTTCACCTTCCTGATGTGCACAAACAGGTCTCGGGGGTTGACCTGGGTCTCCCGAACTGGGGGAAATATGTATTACTGAGTGCAGGGACCCTGATTGCTTTGATGTTGACAATTTTTCTAATGACATGTTGTAGAAGAGTCAATCGACCAGAATCTACGCAACGCAGTCTCGGAGGGACAGGGAGGAAGGTGTCGGTCACTTCCCAAAGCGGGAAGGTCATATCTTCATGGGAGTCATATAAAAGTGGGGGTGAGACTAGACTGTAA
		</sequence>
		<sequence>
			<taxon idref="RV2880_2011-07-02"/>
			ATGGTTCCTCAAGCTCTTTTGTTTGTACCCCTTTTGGTTTTTCCATTGTGTTTCGGGAAATTCCCTATCTACACAATACCAGACAAACTCGGACCCTGGAGCCCGATTGACATACATCATCTCAGCTGCCCAAACAATTTGGTTGTGGAGGACGAAGGATGCACCAACCTGTCAGGGTTCTCCTATATGGAACTTAAAGTTGGATACATCTCAGCTATAAAGGTGAACGGGTTCACTTGCACAGGCGTTGTGACAGAGGCTGAAACCTACACTAACTTTGTAGGTTATGTCACCACCACATTCAAAAGAAAGCATTTCCGCCCAATACCAGATGCATGTAGAGCCGCATATAACTGGAAGATGGCCGGTGACCCCAGATATGAAGAGTCTCTACACAATCCATACCCTGACTACCATTGGCTTCGAACTGTAAAAACCACCAAGGAGTCTCTCGTTATCATATCCCCGAGTGTGGCGGATTTAGACCCATATGACAAATCCCTTCACTCGAGGGTCTTCACTAGCGGGAAATGCTCGGGAATAACGGTGTCTTCCACCTACTGCTCAACTAACCATGATTACACCATTTGGATGCCTGAGAATCCCAGACTAGGGACGTCTTGCAACATTTTTGTCAATAGTAAGGGGAAGAGAGCATCCAAAGGGGGTAAAACCTGCGGCTTTGTAGATGAAAGAGGCCTGTATAAGTCTCTAAAGGGAGCATGCAAACTCAAGTTATGTGGAGTTCTTGGACTTAGACTTATGGATGGAACATGGGTTGCGATGCAAACATCAGATGAGACCAAATGGTGTTCTCCTGATCAGTTGGTGAATATGCACGACTTTCGCTCGGATGAAATTGAGCATCTTGTTGTGGAGGAATTGGTCAAGAAAAGAGAGGAGTGTCTGGATGCACTAGAGTCCATCATGACCACCAAGTCAGTGAGTTTCAGACGTCTCAGTCATTTAAGAAAACTTGTCCCTGGGTTCGGGAAAGCATACACCATATTCAATAAGACCTTGATGGAGGCTGATGCTCACTACAAGTCAGTCCGGACTTGGAATGAGATCATCCCATCAAAAGGGTGTTTAAGAGTTGGAGGAAGGTGTCACCCTCATGTAAACGGGGTGTTTTTCAATGGTATAATATTAGGGCCTGACGGCCATGTTCTAATCCCCGAGATGCAATCCTCCCTCCTTCAGCAACATATGGAGTTGTTGGAATCCTCAGTTATTCCCCTGATGCACCCCCTGGCAGACCCGTCCACAGTTTTCAAGGATGGTGATGAGGCTGAGGATTTTGTAGAGGTTCACCTTCCTGATGTGCACAAACAGGTCTCGGGGGTTGACCTGGGTCTCCCGAACTGGGGGAAATATGTATTACTGAGTGCAGGGACCCTGATTGCTTTGATGTTGACAATTTTTCTAATGACATGTTGTAGAAGAGTCAATCGACCAGAATCTACGCAACGCAGTCTCGGAGGGACAGGGAGGAAGGTGTCGGTCACTTCCCAAAGCGGGAAGGTCATATCTTCATGGGAGTCATATAAAAGTGGGGGTGAGACTAGACTGTAA
		</sequence>
		<sequence>
			<taxon idref="RV2897_2011-09-02"/>
			ATGGTTCCTCAAGCTCTTTTGTTTGTACCCCTTTTGGTTTTTCCATTGTGTTTCGGGAAATTCCCTATCTACACAATACCAGACAAACTCGGACCCTGGAGCCCGATTGACATACATCATCTCAGCTGCCCAAACAATTTGGTTGTGGAGGACGAAGGATGCACCAACCTGTCAGGGTTCTCCTATATGGAACTTAAAGTTGGATACATCTCAGCTATAAAGGTGAACGGGTTCACTTGCACAGGCGTTGTGACAGAGGCTGAAACCTACACTAACTTTGTAGGTTATGTCACCACCACATTCAAAAGAAAGCATTTCCGCCCAATACCAGATGCATGTAGAGCCGCATATAACTGGAAGATGGCCGGTGACCCCAGATATGAAGAGTCTCTACACAATCCATACCCTGACTACCATTGGCTTCGAACTGTAAAAACCACCAAGGAGTCTCTCGTTATCATATCCCCGAGTGTGGCGGATTTAGACCCATATGACAAATCCCTTCACTCGAGGGTCTTCACTAGCGGGAAATGCTCGGGAATAACGGTGTCTTCCACCTACTGCTCAACTAACCATGATTACACCATTTGGATGCCTGAGAATCCCAGACTAGGGACGTCTTGCAACATTTTTGTCAATAGTAAGGGGAAGAGAGCATCCAAAGGGGGTAAAACCTGCGGCTTTGTAGATGAAAGAGGCCTGTATAAGTCTCTAAAGGGAGCATGCAAACTCAAGTTATGTGGAGTTCTTGGACTTAGACTTATGGATGGAACATGGGTTGCGATGCAAACATCAGATGAGACCAAATGGTGTTCTCCTGATCAGTTGGTGAATATGCACGACTTTCGCTCGGATGAAATTGAGCATCTTGTTGTGGAGGAATTGGTCAAGAAAAGAGAGGAGTGTCTGGATGCACTAGAGTCCATCATGACCACCAAGTCAGTGAGTTTCAGACGTCTCAGTCATTTAAGAAAACTTGTCCCTGGGTTCGGGAAAGCATACACCATATTCAATAAGACCTTGATGGAGGCTGATGCTCACTACAAGTCAGTCCGGACTTGGAATGAGATCATCCCATCAAAAGGGTGTTTAAGAGTTGGAGGAAGGTGTCACCCTCATGTAAACGGGGTGTTTTTCAATGGTATAATATTAGGGCCTGACGGCCATGTTCTAATCCCCGAGATGCAATCCTCCCTCCTTCAGCAACATATGGAGTTGTTGGAATCCTCAGTTATTCCCCTGATGCACCCCCTGGCAGACCCGTCCACAGTTTTCAAGGATGGTGATGAGGCTGAGGATTTTGTAGAGGTTCACCTTCCTGATGTGCACAAACAGGTCTCGGGGGTTGACCTGGGTCTCCCGAACTGGGGGAAATATGTATTACTGAGTGCAGGGACCCTGATTGCTTTGATGTTGACAATTTTTCTAATGACATGTTGTAGAAGAGTCAATCGACCAGAATCTACGCAACGCAGTCTCGGAGGGACAGGGAGGAAGGTGTCGGTCACTTCCCAAAGCGGGAAGGTCATATCTTCATGGGAGTCATATAAAAGTGGGGGTGAGACTAGACTGTAA
		</sequence>
		<sequence>
			<taxon idref="RV3088_2013-04-25"/>
			ATGGTTCCTCAAGCTCTTTTGTTTGTACCCCTTTTGGTTTTTCCATTGTGTTTCGGGAAATTCCCTATCTACACAATACCAGACAAACTCGGACCCTGGAGCCCGATTGACATACATCATCTCAGCTGCCCAAACAATTTGGTTGTGGAGGACGAAGGATGCACCAACCTGTCAGGGTTCTCCTATATGGAACTTAAAGTTGGATACATCTCAGCTATAAAGGTGAACGGGTTCACTTGCACAGGCGTTGTGACAGAGGCTGAAACCTACACTAACTTTGTAGGTTATGTCACCACCACATTCAAAAGAAAGCATTTCCGCCCAATACCAGATGCATGTAGAGCCGCATATAACTGGAAGATGGCCGGTGACCCCAGATATGAAGAGTCTCTACACAATCCATACCCTGACTACCATTGGCTTCGAACTGTAAAAACCACCAAGGAGTCTCTCGTTATCATATCCCCGAGTGTGGCGGATTTAGACCCATATGACAAATCCCTTCACTCGAGGGTCTTCACTAGCGGGAAATGCTCGGGAATAACGGTGTCTTCCACCTACTGCTCAACTAACCATGATTACACCATTTGGATGCCTGAGAATCCCAGACTAGGGACGTCTTGCAACATTTTTGTCAATAGTAAGGGGAAGAGAGCATCCAAAGGGGGTAAAACCTGCGGCTTTGTAGATGAAAGAGGCCTGTATAAGTCTCTAAAGGGAGCATGCAAACTCAAGTTATGTGGAGTTCTTGGACTTAGACTTATGGATGGAACATGGGTTGCGATGCAAACATCAGATGAGACCAAATGGTGTTCTCCTGATCAGTTGGTGAATATGCACGACTTTCGCTCGGATGAAATTGAGCATCTTGTTGTGGAGGAATTGGTCAAGAAAAGAGAGGAGTGTCTGGATGCACTAGAGTCCATCATGACCACCAAGTCAGTGAGTTTCAGACGTCTCAGTCATTTAAGAAAACTTGTCCCTGGGTTCGGGAAAGCATACACCATATTCAATAAGACCTTGATGGAGGCTGATGCTCACTACAAGTCAGTCCGGACTTGGAATGAGATCATCCCATCAAAAGGGTGTTTAAGAGTTGGAGGAAGGTGTCACCCTCATGTAAACGGGGTGTTTTTCAATGGTATAATATTAGGGCCTGACGGCCATGTTCTAATCCCCGAGATGCAATCCTCCCTCCTTCAGCAACATATGGAGTTGTTGGAATCCTCAGTTATTCCCCTGATGCACCCCCTGGCAGACCCGTCCACAGTTTTCAAGGATGGTGATGAGGCTGAGGATTTTGTAGAGGTTCACCTTCCTGATGTGCACAAACAGGTCTCGGGGGTTGACCTGGGTCTCCCGAACTGGGGGAAATATGTATTACTGAGTGCAGGGACCCTGATTGCTTTGATGTTGACAATTTTTCTAATGACATGTTGTAGAAGAGTCAATCGACCAGAATCTACGCAACGCAGTCTCGGAGGGACAGGGAGGAAGGTGTCGGTCACTTCCCAAAGCGGGAAGGTCATATCTTCATGGGAGTCATATAAAAGTGGGGGTGAGACTAGACTGTAA
		</sequence>
		<sequence>
			<taxon idref="RV2796_2011-01-19"/>
			ATGGTTCCTCAAGCTCTTTTGTTTGTACCCCTTTTGGTTTTTCCATTGTGTTTCGGGAAATTCCCTATCTACACAATACCAGACAAACTCGGACCCTGGAGCCCGATTGACATACATCATCTCAGCTGCCCAAACAATTTGGTTGTGGAGGACGAAGGATGCACCAACCTGTCAGGGTTCTCCTATATGGAACTTAAAGTTGGATACATCTCAGCTATAAAGGTGAACGGGTTCACTTGCACAGGCGTTGTGACAGAGGCTGAAACCTACACTAACTTTGTAGGTTATGTCACCACCACATTCAAAAGAAAGCATTTCCGCCCAATACCAGATGCATGTAGAGCCGCATATAACTGGAAGATGGCCGGTGACCCCAGATATGAAGAGTCTCTACACAATCCATACCCTGACTACCATTGGCTTCGAACTGTAAAAACCACCAAGGAGTCTCTCGTTATCATATCCCCGAGTGTGGCGGATTTAGACCCATATGACAAATCCCTTCACTCGAGGGTCTTCACTAGCGGGAAATGCTCGGGAATAACGGTGTCTTCCACCTACTGCTCAACTAACCATGATTACACCATTTGGATGCCTGAGAATCCCAGACTAGGGACGTCTTGCAACATTTTTGTCAATAGTAAGGGGAAGAGAGCATCCAAAGGGGGTAAAACCTGCGGCTTTGTAGATGAAAGAGGCCTGTATAAGTCTCTAAAGGGAGCATGCAAACTCAAGTTATGTGGAGTTCTTGGACTTAGACTTATGGATGGAACATGGGTTGCGATGCAAACATCAGATGAGACCAAATGGTGTTCTCCTGATCAGTTGGTGAATATGCACGACTTTCGCTCGGATGAAATTGAGCATCTTGTTGTGGAGGAATTGGTCAAGAAAAGAGAGGAGTGTCTGGATGCACTAGAGTCCATCATGACCACCAAGTCAGTGAGTTTCAGACGTCTCAGTCATTTAAGAAAACTTGTCCCTGGGTTCGGGAAAGCATACACCATATTCAATAAGACCTTGATGGAGGCTGATGCTCACTACAAGTCAGTCCGGACTTGGAATGAGATCATCCCATCAAAAGGGTGTTTAAGAGTTGGAGGAAGGTGTCACCCTCATGTAAACGGGGTGTTTTTCAATGGTATAATATTAGGGCCTGACGGCCATGTTCTAATCCCCGAGATGCAATCCTCCCTCCTTCAGCAACATATGGAGTTGTTGGAATCCTCAGTTATTCCCCTGATGCACCCCCTGGCAGACCCGTCCACAGTTTTCAAGGATGGTGATGAGGCTGAGGATTTTGTAGAGGTTCACCTTCCTGATGTGCACAAACAGGTCTCGGGGGTTGACCTGGGTCTCCCGAACTGGGGGAAATATGTATTACTGAGTGCAGGGACCCTGATTGCTTTGATGTTGACAATTTTTCTAATGACATGTTGTAGAAGAGTCAATCGACCAGAATCTACGCAACGCAGTCTCGGAGGGACAGGGAGGAAGGTGTCGGTCACTTCCCAAAGCGGGAAGGTCATATCTTCATGGGAGTCATATAAAAGTGGGGGTGAGACTAGACTGTAA
		</sequence>
		<sequence>
			<taxon idref="RV3123_2012-04-26"/>
			ATGGTTCCTCAAGCTCTTTTGTTTGTACCCCTTTTGGTTTTTCCATTGTGTTTCGGGAAATTCCCTATCTACACAATACCAGACAAACTCGGACCCTGGAGCCCGATTGACATACATCATCTCAGCTGCCCAAACAATTTGGTTGTGGAGGACGAAGGATGCACCAACCTGTCAGGGTTCTCCTATATGGAACTTAAAGTTGGATACATCTCAGCTATAAAGGTGAACGGGTTCACTTGCACAGGCGTTGTGACAGAGGCTGAAACCTACACTAACTTTGTAGGTTATGTCACCACCACATTCAAAAGAAAGCATTTCCGCCCAATACCAGATGCATGTAGAGCCGCATATAACTGGAAGATGGCCGGTGACCCCAGATATGAAGAGTCTCTACACAATCCATACCCTGACTACCATTGGCTTCGAACTGTAAAAACCACCAAGGAGTCTCTCGTTATCATATCCCCGAGTGTGGCGGATTTAGACCCATATGACAAATCCCTTCACTCGAGGGTCTTCACTAGCGGGAAATGCTCGGGAATAACGGTGTCTTCCACCTACTGCTCAACTAACCATGATTACACCATTTGGATGCCTGAGAATCCCAGACTAGGGACGTCTTGCAACATTTTTGTCAATAGTAAGGGGAAGAGAGCATCCAAAGGGGGTAAAACCTGCGGCTTTGTAGATGAAAGAGGCCTGTATAAGTCTCTAAAGGGAGCATGCAAACTCAAGTTATGTGGAGTTCTTGGACTTAGACTTATGGATGGAACATGGGTTGCGATGCAAACATCAGATGAGACCAAATGGTGTTCTCCTGATCAGTTGGTGAATATGCACGACTTTCGCTCGGATGAAATTGAGCATCTTGTTGTGGAGGAATTGGTCAAGAAAAGAGAGGAGTGTCTGGATGCACTAGAGTCCATCATGACCACCAAGTCAGTGAGTTTCAGACGTCTCAGTCATTTAAGAAAACTTGTCCCTGGGTTCGGGAAAGCATACACCATATTCAATAAGACCTTGATGGAGGCTGATGCTCACTACAAGTCAGTCCGGACTTGGAACGAGATCATCCCATCAAAAGGGTGTTTAAGAGTTGGAGGAAGGTGTCACCCTCATGTAAACGGGGTGTTTTTCAATGGTATAATATTAGGGCCTGACGGCCATGTTCTAATCCCCGAGATGCAATCCTCCCTCCTTCAGCAACATATGGAGTTGTTGGAATCYTCAGTTATTCCCCTGATGCACCCCCTGGCAGACCCGTCCACAGTTTTCAAGGATGGTGATGAGGCTGAGGATTTTGTAGAGGTTCACCTTCCTGATGTGCACAAACAGGTCTCGGGGGTTGACCTGGGTCTCCCGAACTGGGGGAAATATGTATTACTGAGTGCAGGGACCCTGATTGCTTTGATGTTGACAATTTTTCTAATGACATGTTGTAGAAGAGTCAATCGACCAGAATCTACGCAACGCAGTCTCGGAGGGACAGGGAGGAAGGTGTCGGTCACTTCCCAAAGCGGGAAGGTCATATCTTCATGGGAGTCATATAAAAGTGGGGGTGAGACTAGACTGTAA
		</sequence>
		<sequence>
			<taxon idref="RV3129_2012-06-25"/>
			ATGGTTCCTCAAGCTCTTTTGTTTGTACCCCTTTTGGTTTTTCCATTGTGTTTCGGGAAATTCCCTATCTACACAATACCAGACAAACTCGGACCCTGGAGCCCGATTGACATACATCATCTCAGCTGCCCAAACAATTTGGTTGTGGAGGACGAAGGATGCACCAACCTGTCAGGGTTCTCCTATATGGAACTTAAAGTTGGATACATCTCAGCTATAAAGGTGAACGGGTTCACTTGCACAGGCGTTGTGACAGAGGCTGAAACCTACACTAACTTTGTAGGTTATGTCACCACCACATTCAAAAGAAAGCATTTCCGCCCAATACCAGATGCATGTAGAGCCGCATATAACTGGAAGATGGCCGGTGACCCCAGATATGAAGAGTCTCTACACAATCCATACCCTGACTACCATTGGCTTCGAACTGTAAAAACCACCAAGGAGTCTCTCGTTATCATATCCCCGAGTGTGGCGGATTTAGACCCATATGACAAATCCCTTCACTCGAGGGTCTTCACTAGCGGGAAATGCTCGGGAATAACGGTGTCTTCCACCTACTGCTCAACTAACCATGATTACACCATTTGGATGCCTGAGAATCCCAGACTAGGGACGTCTTGCAACATTTTTGTCAATAGTAAGGGGAAGAGAGCATCCAAAGGGGGTAAAACCTGCGGCTTTGTAGATGAAAGAGGCCTGTATAAGTCTCTAAAGGGAGCATGCAAACTCAAGTTATGTGGAGTTCTTGGACTTAGACTTATGGATGGAACATGGGTTGCGATGCAAACATCAGATGAGACCAAATGGTGTTCTCCTGATCAGTTGGTGAATATGCACGACTTTCGCTCGGATGAAATTGAGCATCTTGTTGTGGAGGAATTGGTCAAGAAAAGAGAGGAGTGTCTGGATGCACTAGAGTCCATCATGACCACCAAGTCAGTGAGTTTCAGACGTCTCAGTCATTTAAGAAAACTTGTCCCTGGGTTCGGGAAAGCATACACCATATTCAATAAGACCTTGATGGAGGCTGATGCTCACTACAAGTCAGTCCGGACTTGGAACGAGATCATCCCATCAAAAGGGTGTTTAAGAGTTGGAGGAAGGTGTCACCCTCATGTAAACGGGGTGTTTTTCAATGGTATAATATTAGGGCCTGACGGCCATGTTCTAATCCCCGAGATGCAATCCTCCCTCCTTCAGCAACATATGGAGTTGTTGGAATCCTCAGTTATTCCCCTGATGCACCCCCTGGCAGACCCGTCCACAGTTTTCAAGGATGGTGATGAGGCTGAGGATTTTGTAGAGGTTCACCTTCCTGATGTGCACAAACAGGTCTCGGGGGTTGACCTGGGTCTCCCGAACTGGGGGAAATATGTATTACTGAGTGCAGGGACCCTGATTGCTTTGATGTTGACAATTTTTCTAATGACATGTTGTAGAAGAGTCAATCGACCAGAATCTACGCAACGCAGTCTCGGAGGGACAGGGAGGAAGGTGTCGGTCACTTCCCAAAGCGGGAAGGTCATATCTTCATGGGAGTCATATAAAAGTGGGGGTGAGACTAGACTGTAA
		</sequence>
		<sequence>
			<taxon idref="RV3130_2012-06-28"/>
			ATGGTTCCTCAAGCTCTTTTGTTTGTACCCCTTTTGGTTTTTCCATTGTGTTTCGGGAAATTCCCTATCTACACAATACCAGACAAACTCGGACCCTGGAGCCCGATTGACATACATCATCTCAGCTGCCCAAACAATTTGGTTGTGGAGGACGAAGGATGCACCAACCTGTCAGGGTTCTCCTATATGGAACTTAAAGTTGGATACATCTCAGCTATAAAGGTGAACGGGTTCACTTGCACAGGCGTTGTGACAGAGGCTGAAACCTACACTAACTTTGTAGGTTATGTCACCACCACATTCAAAAGAAAGCATTTCCGCCCAATACCAGATGCATGTAGAGCCGCATATAACTGGAAGATGGCCGGTGACCCCAGATATGAAGAGTCTCTACACAATCCATACCCTGACTACCATTGGCTTCGAACTGTAAAAACCACCAAGGAGTCTCTCGTTATCATATCCCCGAGTGTGGCGGATTTAGACCCATATGACAAATCCCTTCACTCGAGGGTCTTCACTAGCGGGAAATGCTCGGGAATAACGGTGTCTTCCACCTACTGCTCAACTAACCATGATTACACCATTTGGATGCCTGAGAATCCCAGACTAGGGACGTCTTGCAACATTTTTGTCAATAGTAAGGGGAAGAGAGCATCCAAAGGGGGTAAAACCTGCGGCTTTGTAGATGAAAGAGGCCTGTATAAGTCTCTAAAGGGAGCATGCAAACTCAAGTTATGTGGAGTTCTTGGACTTAGACTTATGGATGGAACATGGGTTGCGATGCAAACATCAGATGAGACCAAATGGTGTTCTCCTGATCAGTTGGTGAATATGCACGACTTTCGCTCGGATGAAATTGAGCATCTTGTTGTGGAGGAATTGGTCAAGAAAAGAGAGGAGTGTCTGGATGCACTAGAGTCCATCATGACCACCAAGTCAGTGAGTTTCAGACGTCTCAGTCATTTAAGAAAACTTGTCCCTGGGTTCGGGAAAGCATACACCATATTCAATAAGACCTTGATGGAGGCTGATGCTCACTACAAGTCAGTCCGGACTTGGAACGAGATCATCCCATCAAAAGGGTGTTTAAGAGTTGGAGGAAGGTGTCACCCTCATGTAAACGGGGTGTTTTTCAATGGTATAATATTAGGGCCTGACGGCCATGTTCTAATCCCCGAGATGCAATCCTCCCTCCTTCAGCAACATATGGAGTTGTTGGAATCCTCAGTTATTCCCCTGATGCACCCCCTGGCAGACCCGTCCACAGTTTTCAAGGATGGTGATGAGGCTGAGGATTTTGTAGAGGTTCACCTTCCTGATGTGCACAAACAGGTCTCGGGGGTTGACCTGGGTCTCCCGAACTGGGGGAAATATGTATTACTGAGTGCAGGGACCCTGATTGCTTTGATGTTGACAATTTTTCTAATGACATGTTGTAGAAGAGTCAATCGACCAGAATCTACGCAACGCAGTCTCGGAGGGACAGGGAGGAAGGTGTCGGTCACTTCCCAAAGCGGGAAGGTCATATCTTCATGGGAGTCATATAAAAGTGGGGGTGAGACTAGACTGTAA
		</sequence>
		<sequence>
			<taxon idref="RV3145_2012-08-08"/>
			ATGGTTCCTCAAGCTCTTTTGTTTGTACCCCTTTTGGTTTTTCCATTGTGTTTCGGGAAATTCCCTATCTACACAATACCAGACAAACTCGGACCCTGGAGCCCGATTGACATACATCATCTCAGCTGCCCAAACAATTTGGTTGTGGAGGACGAAGGATGCACCAACCTGTCAGGGTTCTCCTATATGGAACTTAAAGTTGGATACATCTCAGCTATAAAGGTGAACGGGTTCACTTGCACAGGCGTTGTGACAGAGGCTGAAACCTACACTAACTTTGTAGGTTATGTCACCACCACATTCAAAAGAAAGCATTTCCGCCCAATACCAGATGCATGTAGAGCCGCATATAACTGGAAGATGGCCGGTGACCCCAGATATGAAGAGTCTCTACACAATCCATACCCTGACTACCATTGGCTTCGAACTGTAAAAACCACCAAGGAGTCTCTCGTTATCATATCCCCGAGTGTGGCGGATTTAGACCCATATGACAAATCCCTTCACTCGAGGGTCTTCACTAGCGGGAAATGCTCGGGAATAACGGTGTCTTCCACCTACTGCTCAACTAACCATGATTACACCATTTGGATGCCTGAGAATCCCAGACTAGGGACGTCTTGCAACATTTTTGTCAATAGTAAGGGGAAGAGAGCATCCAAAGGGGGTAAAACCTGCGGCTTTGTAGATGAAAGAGGCCTGTATAAGTCTCTAAAGGGAGCATGCAAACTCAAGTTATGTGGAGTTCTTGGACTTAGACTTATGGATGGAACATGGGTTGCGATGCAAACATCAGATGAGACCAAATGGTGTTCTCCTGATCAGTTGGTGAATATGCACGACTTTCGCTCGGATGAAATTGAGCATCTTGTTGTGGAGGAATTGGTCAAGAAAAGAGAGGAGTGTCTGGATGCACTAGAGTCCATCATGACCACCAAGTCAGTGAGTTTCAGACGTCTCAGTCATTTAAGAAAACTTGTCCCTGGGTTCGGGAAAGCATACACCATATTCAATAAGACCTTGATGGAGGCTGATGCTCACTACAAGTCAGTCCGGACTTGGAATGAGATCATCCCATCAAAAGGGTGTTTAAGAGTTGGAGGAAGGTGTCACCCTCATGTAAACGGGGTGTTTTTCAATGGTATAATATTAGGGCCTGACGGCCATGTTCTAATCCCCGAGATGCAATCCTCCCTCCTTCAGCAACATATGGAGTTGTTGGAATCCTCAGTTATTCCCCTGATGCACCCCCTGGCAGACCCGTCCACAGTTTTCAAGGATGGTGATGAGGCTGAGGATTTTGTAGAGGTTCACCTTCCTGATGTGCACAAACAGGTCTCGGGGGTTGACCTGGGTCTCCCGAACTGGGGGAAATATGTATTACTGAGTGCAGGGACCCTGATTGCTTTGATGTTGACAATTTTTCTAATGACATGTTGTAGAAGAGTCAATCGACCAGAATCTACGCAACGCAGTCTCGGAGGGACAGGGAGGAAGGTGTCGGTCACTTCCCAAAGCGGGAAGGTCATATCTTCATGGGAGTCATATAAAAGTGGGGGTGAGACTAGACTGTAA
		</sequence>
		<sequence>
			<taxon idref="RV3073_2013-02-18"/>
			ATGGTTCCTCAAGCTCTTTTGTTTGTACCCCTTTTGGTTTTTCCATTGTGTTTCGGGAAATTCCCTATCTACACAATACCAGACAAACTCGGACCCTGGAGCCCGATTGACATACATCATCTCAGCTGCCCAAACAATTTGGTTGTGGAGGACGAAGGATGCACCAACCTGTCAGGGTTCTCCTATATGGAACTTAAAGTTGGATACATCTCAGCTATAAAGGTGAACGGGTTCACTTGCACAGGCGTTGTGACAGAGGCTGAAACCTACACTAACTTTGTAGGTTATGTCACCACCACATTCAAAAGAAAGCATTTCCGCCCAATACCAGATGCATGTAGAGCCGCATATAACTGGAAGATGGCCGGTGACCCCAGATATGAAGAGTCTCTACACAATCCATACCCTGACTACCATTGGCTTCGAACTGTAAAAACCACCAAGGAGTCTCTCGTTATCATATCCCCGAGTGTGGCGGATTTAGACCCATATGACAAATCCCTTCACTCGAGGGTCTTCACTAGCGGGAAATGCTCGGGAATAACGGTGTCTTCCACCTACTGCTCAACTAACCATGATTACACCATTTGGATGCCTGAGAATCCCAGACTAGGGACGTCTTGCAACATTTTTGTCAATAGTAAGGGGAAGAGAGCATCCAAAGGGGGTAAAACCTGCGGCTTTGTAGATGAAAGAGGCCTGTATAAGTCTCTAAAGGGAGCATGCAAACTCAAGTTATGTGGAGTTCTTGGACTTAGACTTATGGATGGAACATGGGTTGCGATGCAAACATCAGATGAGACCAAGTGGTGTTCTCCTGATCAGTTGGTGAATATGCACGACTTTCGCTCGGATGAAATTGAGCATCTTGTTGTGGAGGAATTGGTCAAGAAAAGAGAGGAGTGTCTGGATGCACTAGAGTCCATCATGACCACCAAGTCAGTGAGTTTCAGACGTCTCAGTCATTTAAGAAAACTTGTCCCTGGGTTCGGGAAAGCATACACCATATTCAATAAGACCTTGATGGAGGCTGATGCTCACTACAAGTCAGTCCGGACTTGGAATGAGATCATCCCATCAAAAGGGTGTTTAAGAGTTGGAGGAAGGTGTCACCCTCATGTAAACGGGGTGTTTTTCAATGGTATAATATTAGGGCCTGACGGCCATGTTCTAATCCCCGAGATGCAATCCTCCCTCCTTCAGCAACATATGGAGTTGTTGGAATCCTCAGTTATTCCCCTGATGCACCCCCTGGCAGACCCGTCCACAGTTTTCAAGGATGGTGATGAGGCTGAGGATTTTGTAGAGGTTCACCTTCCTGATGTGCACAAACAGGTCTCGGGGGTTGACCTGGGTCTCCCGAACTGGGGGAAATATGTATTACTGAGTGCAGGGACCCTGATTGCTTTGATGTTGACAATTTTTCTAATGACATGTTGTAGAAGAGTCAATCGACCAGAATCTACGCAACGCAGTCTCGGAGGGACAGGGAGGAAGGTGTCGGTCACTTCCCAAAGCGGGAAGGTCATATCTTCATGGGAGTCATATAAAAGTGGGGGTGAGACTAGACTGTAA
		</sequence>
		<sequence>
			<taxon idref="RV3085_2013-09-06"/>
			ATGGTTCCTCAAGCTCTTTTGTTTGTACCCCTTTTGGTTTTTCCATTGTGTTTCGGGAAATTCCCTATCTACACAATACCAGACAAACTCGGACCCTGGAGCCCGATTGACATACATCATCTCAGCTGCCCAAACAATTTGGTTGTGGAGGACGAAGGATGCACCAACCTGTCAGGGTTCTCCTATATGGAACTTAAAGTTGGATACATCTCAGCTATAAAGGTGAACGGGTTCACTTGCACAGGCGTTGTGACAGAGGCTGAAACCTACACTAACTTTGTAGGTTATGTCACCACCACATTCAAAAGAAAGCATTTCCGCCCAATACCAGATGCATGTAGAGCCGCATATAACTGGAAGATGGCCGGTGACCCCAGATATGAAGAGTCTCTACACAATCCATACCCTGACTACCATTGGCTTCGAACTGTAAAAACCACCAAGGAGTCTCTCGTTATCATATCCCCGAGTGTGGCGGATTTAGACCCATATGACAAATCCCTTCACTCGAGGGTCTTCACTAGCGGGAAATGCTCGGGAATAACGGTGTCTTCCACCTACTGCTCAACTAACCATGATTACACCATTTGGATGCCTGAGAATCCCAGACTAGGGACGTCTTGCAACATTTTTGTCAATAGTAAGGGGAAGAGAGCATCCAAAGGGGGTAAAACCTGCGGCTTTGTAGATGAAAGAGGCCTGTATAAGTCTCTAAAGGGAGCATGCAAACTCAAGTTATGTGGAGTTCTTGGACTTAGACTTATGGATGGAACATGGGTTGCGATGCAAACATCAGATGAGACCAAGTGGTGTTCTCCTGATCAGTTGGTGAATATGCACGACTTTCGCTCGGATGAAATTGAGCATCTTGTTGTGGAGGAATTGGTCAAGAAAAGAGAGGAGTGTCTGGATGCACTAGAGTCCATCATGACCACCAAGTCAGTGAGTTTCAGACGTCTCAGTCATTTAAGAAAACTTGTCCCTGGGTTCGGGAAAGCATACACCATATTCAATAAGACCTTGATGGAGGCTGATGCTCACTACAAGTCAGTCCGGACTTGGAATGAGATCATCCCATCAAAAGGGTGTTTAAGAGTTGGAGGAAGGTGTCACCCTCATGTAAACGGGGTGTTTTTCAATGGTATAATATTAGGGCCTGACGGCCATGTTCTAATCCCCGAGATGCAATCCTCCCTCCTTCAGCAACATATGGAGTTGTTGGAATCCTCAGTTATTCCCCTGATGCACCCCCTGGCAGACCCGTCCACAGTTTTCAAGGATGGTGATGAGGCTGAGGATTTTGTAGAGGTTCACCTTCCTGATGTGCACAAACAGGTCTCGGGGGTTGACCTGGGTCTCCCGAACTGGGGGAAATATGTATTACTGAGTGCAGGGACCCTGATTGCTTTGATGTTGACAATTTTTCTAATGACATGTTGTAGAAGAGTCAATCGACCAGAATCTACGCAACGCAGTCTCGGAGGGACAGGGAGGAAGGTGTCGGTCACTTCCCAAAGCGGGAAGGTCATATCTTCATGGGAGTCATATAAAAGTGGGGGTGAGACTAGACTGTAA
		</sequence>
		<sequence>
			<taxon idref="RV2909_2011-11-12"/>
			ATGGTTCCTCAAGCTCTTTTGTTTGTACCCCTTTTGGTTTTTCCATTGTGTTTCGGGAAATTCCCTATCTACACAATACCAGACAAACTCGGACCCTGGAGCCCGATTGACATACATCATCTCAGCTGCCCAAACAATTTGGTTGTGGAGGACGAAGGATGCACCAACCTGTCAGGGTTCTCCTATATGGAACTTAAAGTTGGATACATCTCAGCTATAAAGGTGAACGGGTTCACTTGCACAGGCGTTGTGACAGAGGCTGAAACCTACACTAACTTTGTAGGTTATGTCACCACCACATTCAAAAGAAAGCATTTCCGCCCAATACCAGATGCATGTAGAGCCGCATATAACTGGAAGATGGCCGGTGACCCCAGATATGAAGAGTCTCTACACAATCCATACCCTGACTACCATTGGCTTCGAACTGTAAAAACCACCAAGGAGTCTCTCGTTATCATATCCCCGAGTGTGGCGGATTTAGACCCATATGACAAATCCCTTCACTCGAGGGTCTTCACTAGCGGGAAATGCTCGGGAATAACGGTGTCTTCCACCTACTGCTCAACTAACCATGATTACACCATTTGGATGCCTGAGAATCCCAGACTAGGGACGTCTTGCAACATTTTTGTCAATAGTAAGGGGAAGAGAGCATCCAAAGGGGGTAAAACCTGCGGCTTTGTAGATGAAAGAGGCCTGTATAAGTCTCTAAAGGGAGCATGCAAACTCAAGTTATGTGGAGTTCTTGGACTTAGACTTATGGATGGAACATGGGTTGCGATGCAAACATCAGATGAGACCAAATGGTGTTCTCCTGATCAGTTGGTGAATATGCACGACTTTCGCTCGGATGAAATTGAGCATCTTGTTGTGGAGGAATTGGTCAAGAAAAGAGAGGAGTGTCTGGATGCACTAGAGTCCATCATGACCACCAAGTCAGTGAGTTTCAGACGTCTCAGTCATTTAAGAAAACTTGTCCCTGGGTTCGGGAAAGCATACACCATATTCAATAAGACCTTGATGGAGGCTGATGCTCACTACAAGTCAGTCCGGACTTGGAATGAGATCATCCCATCAAAAGGGTGTTTAAGAGTTGGAGGAAGGTGTCACCCTCATGTAAACGGGGTGTTTTTCAATGGTATAATATTAGGGCCTGACGGCCATGTTCTAATCCCCGAGATGCAATCCTCCCTCCTTCAGCAACATATGGAGTTGTTGGAATCCTCAGTTATTCCCCTGATGCACCCCCTGGCAGACCCGTCCACAGTTTTCAAGGATGGTGATGAGGCTGAGGATTTTGTAGAGGTTCACCTTCCTGATGTGCACAAACAGGTCTCGGGGGTTGACCTGGGTCTCCCGAACTGGGGGAAATATGTATTACTGAGTGCAGGGACCCTGATTGCTTTGATGTTGACAATTTTTCTAATGACATGTTGTAGAAGAGTCAATCGACCAGAATCTACGCAACGCAGTCTCGGAGGGACAGGGAGGAAGGTGTCGGTCACTTCCCAAAGCGGGAAGGTCATATCTTCATGGGAGTCATATAAAAGTGGGGGTGAGACTAGACTGTAA
		</sequence>
		<sequence>
			<taxon idref="RV3138_2012-07-16"/>
			ATGGTTCCTCAAGCTCTTTTGTTTGTACCCCTTTTGGTTTTTCCATTGTGTTTCGGGAAATTCCCTATCTACACAATACCAGACAAACTCGGACCCTGGAGCCCGATTGACATACATCATCTCAGCTGCCCAAACAATTTGGTTGTGGAGGACGAAGGATGCACCAACCTGTCAGGGTTCTCCTATATGGAACTTAAAGTTGGATACATCTCAGCTATAAAGGTGAACGGGTTCACTTGCACAGGCGTTGTGACAGAGGCTGAAACCTACACTAACTTTGTAGGTTATGTCACCACCACATTCAAAAGAAAGCATTTCCGCCCAATACCAGATGCATGTAGAGCCGCATATAACTGGAAGATGGCCGGTGACCCCAGATATGAAGAGTCTCTACACAATCCATACCCTGACTACCATTGGCTTCGAACTGTAAAAACCACCAAGGAGTCTCTCGTTATCATATCCCCGAGTGTGGCGGATTTAGACCCATATGACAAATCCCTTCACTCGAGGGTCTTCACTAGCGGGAAATGCTCGGGAATAACGGTGTCTTCCACCTACTGCTCAACTAACCATGATTACACCATTTGGATGCCTGAGAATCCCAGACTAGGGACGTCTTGCAACATTTTTGTCAATAGTAAGGGGAAGAGAGCATCCAAAGGGGGTAAAACCTGCGGCTTTGTAGATGAAAGAGGCCTGTATAAGTCTCTAAAGGGAGCATGCAAACTCAAGTTATGTGGAGTTCTTGGACTTAGACTTATGGATGGAACATGGGTTGCGATGCAAACATCAGATGAGACCAAATGGTGTTCTCCTGATCAGTTGGTGAATATGCACGACTTTCGCTCGGATGAAATTGAGCATCTTGTTGTGGAGGAATTGGTCAAGAAAAGAGAGGAGTGTCTGGATGCACTAGAGTCCATCATGACCACCAAGTCAGTGAGTTTCAGACGTCTCAGTCATTTAAGAAAACTTGTCCCTGGGTTCGGGAAAGCATACACCATATTCAATAAGACCTTGATGGAGGCTGATGCTCACTACAAGTCAGTCCGGACTTGGAATGAGATCATCCCATCAAAAGGGTGTTTAAGAGTTGGAGGAAGGTGTCACCCTCATGTAAACGGGGTGTTTTTCAATGGTATAATATTAGGGCCTGACGGCCATGTTCTAATCCCCGAGATGCAATCCTCCCTCCTTCAGCAACATATGGAGTTGTTGGAATCCTCAGTTATTCCCCTGATGCACCCCCTGGCAGACCCGTCCACAGTTTTCAAGGATGGTGATGAGGCTGAGGATTTTGTAGAGGTTCACCTTCCTGATGTGCACAAACAGGTCTCGGGGGTTGACCTGGGTCTCCCGAACTGGGGGAAATATGTATTACTGAGTGCAGGGACCCTGATTGCTTTGATGTTGACAATTTTTCTAATGACATGTTGTAGAAGAGTCAATCGACCAGAATCTACGCAACGCAGTCTCGGAGGGACAGGGAGGAAGGTGTCGGTCACTTCCCAAAGCGGGAAGGTCATATCTTCATGGGAGTCATATAAAAGTGGGGGTGAGACTAGACTGTAA
		</sequence>
		<sequence>
			<taxon idref="RV3050_2012-09-02"/>
			ATGGTTCCTCAAGCTCTTTTGTTTGTACCCCTTTTGGTTTTTCCATTGTGTTTCGGGAAATTCCCTATCTACACAATACCAGACAAACTCGGACCCTGGAGCCCGATTGACATACATCATCTCAGCTGCCCAAACAATTTGGTTGTGGAGGACGAAGGATGCACCAACCTGTCAGGGTTCTCCTATATGGAACTTAAAGTTGGATACATCTCAGCTATAAAGGTGAACGGGTTCACTTGCACAGGCGTTGTGACAGAGGCTGAAACCTACACTAACTTTGTAGGTTATGTCACCACCACATTCAAAAGAAAGCATTTCCGCCCAATACCAGATGCATGTAGAGCCGCATATAACTGGAAGATGGCCGGTGACCCCAGATATGAAGAGTCTCTACACAATCCATACCCTGACTACCATTGGCTTCGAACTGTAAAAACCACCAAGGAGTCTCTCGTTATCATATCCCCGAGTGTGGCGGATTTAGACCCATATGACAAATCCCTTCACTCGAGGGTCTTCACTAGCGGGAAATGCTCGGGAATAACGGTGTCTTCCACCTACTGCTCAACTAACCATGATTACACCATTTGGATGCCTGAGAATCCCAGACTAGGGACGTCTTGCAACATTTTTGTCAATAGTAAGGGGAAGAGAGCATCCAAAGGGGGTAAAACCTGCGGCTTTGTAGATGAAAGAGGCCTGTATAAGTCTCTAAAGGGAGCATGCAAACTCAAGTTATGTGGAGTTCTTGGACTTAGACTTATGGATGGAACATGGGTTGCGATGCAAACATCAGATGAGACCAAATGGTGTTCTCCTGATCAGTTGGTGAATATGCACGACTTTCGCTCGGATGAAATTGAGCATCTTGTTGTGGAGGAATTGGTCAAGAAAAGAGAGGAGTGTCTGGATGCACTAGAGTCCATCATGACCACCAAGTCAGTGAGTTTCAGACGTCTCAGTCATTTAAGAAAACTTGTCCCTGGGTTCGGGAAAGCATACACCATATTCAATAAGACCTTGATGGAGGCTGATGCTCACTACAAGTCAGTCCGGACTTGGAATGAGATCATCCCATCAAAAGGGTGTTTAAGAGTTGGAGGAAGGTGTCACCCTCATGTAAACGGGGTGTTTTTCAATGGTATAATATTAGGGCCTGACGGCCATGTTCTAATCCCCGAGATGCAATCCTCCCTCCTTCAGCAACATATGGAGTTGTTGGAATCCTCAGTTATTCCCCTGATGCACCCCCTGGCAGACCCGTCCACAGTTTTCAAGGATGGTGATGAGGCTGAGGATTTTGTAGAGGTTCACCTTCCTGATGTGCACAAACAGGTCTCGGGGGTTGACCTGGGTCTCCCGAACTGGGGGAAATATGTATTACTGAGTGCAGGGACCCTGATTGCTTTGATGTTGACAATTTTTCTAATGACATGTTGTAGAAGAGTCAATCGACCAGAATCTACGCAACGCAGTCTCGGAGGGACAGGGAGGAAGGTGTCGGTCACTTCCCAAAGCGGGAAGGTCATATCTTCATGGGAGTCATATAAAAGTGGGGGTGAGACTAGACTGTAA
		</sequence>
		<sequence>
			<taxon idref="RV3070_2013-02-27"/>
			ATGGTTCCTCAAGCTCTTTTGTTTGTACCCCTTTTGGTTTTTCCATTGTGTTTCGGGAAATTCCCTATCTACACAATACCAGACAAACTCGGACCCTGGAGCCCGATTGACATACATCATCTCAGCTGCCCAAACAATTTGGTTGTGGAGGACGAAGGATGCACCAACCTGTCAGGGTTCTCCTATATGGAACTTAAAGTTGGATACATCTCAGCTATAAAGGTGAACGGGTTCACTTGCACAGGCGTTGTGACAGAGGCTGAAACCTACACTAACTTTGTAGGTTATGTCACCACCACATTCAAAAGAAAGCATTTCCGCCCAATACCAGATGCATGTAGAGCCGCATATAACTGGAAGATGGCCGGTGACCCCAGATATGAAGAGTCTCTACACAATCCATACCCTGACTACCATTGGCTTCGAACTGTAAAAACCACCAAGGAGTCTCTCGTTATCATATCCCCGAGTGTGGCGGATTTAGACCCATATGACAAATCCCTTCACTCGAGGGTCTTCACTAGCGGGAAATGCTCGGGAATAACGGTGTCTTCCACCTACTGCTCAACTAACCATGATTACACCATTTGGATGCCTGAGAATCCCAGACTAGGGACGTCTTGCAACATTTTTGTCAATAGTAAGGGGAAGAGAGCATCCAAAGGGGGTAAAACCTGCGGCTTTGTAGATGAAAGAGGCCTGTATAAGTCTCTAAAGGGAGCATGCAAACTCAAGTTATGTGGAGTTCTTGGACTTAGACTTATGGATGGAACATGGGTTGCGATGCAAACATCAGATGAGACCAAATGGTGTTCTCCTGATCAGTTGGTGAATATGCACGACTTTCGCTCGGATGAAATTGAGCATCTTGTTGTGGAGGAATTGGTCAAGAAAAGAGAGGAGTGTCTGGATGCACTAGAGTCCATCATGACCACCAAGTCAGTGAGTTTCAGACGTCTCAGTCATTTAAGAAAACTTGTCCCTGGGTTCGGGAAAGCATACACCATATTCAATAAGACCTTGATGGAGGCTGATGCTCACTACAAGTCAGTCCGGACTTGGAATGAGATCATCCCATCAAAAGGGTGTTTAAGAGTTGGAGGAAGGTGTCACCCTCATGTAAACGGGGTGTTTTTCAATGGTATAATATTAGGGCCTGACGGCCATGTTCTAATCCCCGAGATGCAATCCTCCCTCCTTCAGCAACATATGGAGTTGTTGGAATCCTCAGTTATTCCCCTGATGCACCCCCTGGCAGACCCGTCCACAGTTTTCAAGGATGGTGATGAGGCTGAGGATTTTGTAGAGGTTCACCTTCCTGATGTGCACAAACAGGTCTCGGGGGTTGACCTGGGTCTCCCGAACTGGGGGAAATATGTATTACTGAGTGCAGGGACCCTGATTGCTTTGATGTTGACAATTTTTCTAATGACATGTTGTAGAAGAGTCAATCGACCAGAATCTACGCAACGCAGTCTCGGAGGGACAGGGAGGAAGGTGTCGGTCACTTCCCAAAGCGGGAAGGTCATATCTTCATGGGAGTCATATAAAAGTGGGGGTGAGACTAGACTGTAA
		</sequence>
		<sequence>
			<taxon idref="RV3132_2012-04-02"/>
			ATGGTTCCTCAAGCTCTTTTGTTTGTACCCCTTTTGGTTTTTCCATTGTGTTTCGGGAAATTCCCTATCTACACAATACCAGACAAACTCGGACCCTGGAGCCCGATTGACATACATCATCTCAGCTGCCCAAACAATTTGGTTGTGGAGGACGAAGGATGCACCAACCTGTCAGGGTTCTCCTATATGGAACTTAAAGTTGGATACATCTCAGCTATAAAGGTGAACGGGTTCACTTGCACAGGCGTTGTGACAGAGGCTGAAACCTACACTAACTTTGTAGGTTATGTCACCACCACATTCAAAAGAAAGCATTTCCGCCCAATACCAGATGCATGTAGAGCCGCATATAACTGGAAGATGGCCGGTGACCCCAGATATGAAGAGTCTCTACACAATCCATACCCTGACTACCATTGGCTTCGAACTGTAAAAACCACCAAGGAGTCTCTCGTTATCATATCCCCGAGTGTGGCGGATTTAGACCCATATGACAAATCCCTTCACTCGAGGGTCTTCACTAGCGGGAAATGCTCGGGAATAACGGTGTCTTCCACCTACTGCTCAACTAACCATGATTACACCATTTGGATGCCTGAGAATCCCAGACTAGGGACGTCTTGCAACATTTTTGTCAATAGTAAGGGGAAGAGAGCATCCAAAGGGGGTAAAACCTGCGGCTTTGTAGATGAAAGAGGCCTGTATAAGTCTCTAAAGGGAGCATGCAAACTCAAGTTATGTGGAGTTCTTGGACTTAGACTTATGGATGGAACATGGGTTGCGATGCAAACATCAGATGAGACCAAATGGTGTTCTCCTGATCAGTTGGTGAATATGCACGACTTTCGCTCGGATGAAATTGAGCATCTTGTTGTGGAGGAATTGGTCAAGAAAAGAGAGGAGTGTCTGGATGCACTAGAGTCCATCATGACCACCAAGTCAGTGAGTTTCAGACGTCTCAGTCATTTAAGAAAACTTGTCCCTGGGTTCGGGAAAGCATACACCATATTCAATAAGACCTTGATGGAGGCTGATGCTCACTACAAGTCAGTCCGGACTTGGAACGAGATCATCCCATCAAAAGGGTGTTTAAGAGTTGGAGGAAGGTGTCACCCTCATGTAAACGGGGTGTTTTTCAATGGTATAATATTAGGGCCTGACGGCCATGTTCTAATCCCCGAGATGCAATCCTCCCTCCTTCAGCAACATATGGAGTTGTTGGAATCCTCAGTTATTCCCCTGATGCACCCCCTGGCAGACCCGTCCACAGTTTTCAAGGATGGTGATGAGGCTGAGGATTTTGTAGAGGTTCACCTTCCTGATGTGCACAAACAGGTCTCGGGGGTTGACCTGGGTCTCCCGAACTGGGGGAAATATGTATTACTGAGTGCAGGGACCCTGATTGCTTTGATGTTGACAATTTTTCTAATGACATGTTGTAGAAGAGTCAATCGACCAGAATCTACGCAACGCAGTCTCGGAGGGACAGGGAGGAAGGTGTCGGTCACTTCCCAAAGCGGGAAGGTCATATCTTCATGGGAGTCATATAAAAGTGGGGGTGAGACTAGACTGTAA
		</sequence>
		<sequence>
			<taxon idref="RV2789_2010-10-22"/>
			ATGGTTCCTCAAGCTCGTTTGTTTGTACTCCTTTTGGTTTTTCCATTGTGTTTCGGGAAATTCCCTATCTACACAATACCGGACAAACTCGGACCCTGGAGCCCGATTGACATACATCATCTCAGCTGCCCAAACAATTTGGTTGTGGAGGACGAAGGATGCACCAACCTGTCAGGGTTCTCCTATATGGAACTTAAAGTTGGATACATCTCAGCTATAAAGGTGAACGGGTTCACTTGCACAGGCGTTGTGACAGAGGCTGAAACCTACACTAACTTTGTAGGTTATGTCACCACCACATTCAAAAGAAAGCATTTCCGCCCAATACCAGATGCATGTAGAGCCGCATATAACTGGAAGATGGCCGGTGACCCCAGATATGAAGAGTCTCTACACAATCCATACCCTGACTACCATTGGCTTCGAACTGTAAAAACCACCAAGGAGTCTCTCATTATCTTATCCCCGAGTGTGGCGGATTTAGACCCATATGACAAATCCCTTCACTCGAGGGTCTTCACTAGCGGGAAATGCTCGGGAATAACGGTGTCTTCCACCTACTGCTCAACTAACCATGATTACACCATTTGGATGCCTGAGAATCCTAGACTAGGGACGTCTTGCAACATTTTTGTCAATAGTAAGGGGAAGAGAGCATCCAAAGGGGGTAAAACCTGCGGCTTTGTAGATGAAAGAGGCCTGTATAAGTCTCTAAAGGGAGCATGCAAACTTAAGTTATGTGGAGTTCTTGGACTTAGACTTATAGATGGAACATGGGTTGCGATGCAAACATCAGATGAGACCAAATGGTGTTCTCCTGATCAGTTGGTGAATATGCACGACTTTCGCTCGGATGAAATTGAGCATCTTGTTGTGGAGGAATTGGTCAAGAAAAGAGAGGAGTGTCTGGATGCACTAGAGTCCATCATGACCACCAAGTCAGTGAGTTTCAGACGTCTCAGTCATTTAAGAAAACTTGTCCCTGGGTTCGGGAAGGCATACACCATATTCAATAAAACCTTGATGGAGGCTGATGCTCACTACAAGTCAGTCCGGACTTGGAATGAGATCATCCCATCAAAGGGGTGTTTAAGAGTTGGAGGGAGGTGTCACCCTCATGTAAACGGGGTGTTTTTCAATGGTATAATACTAGGGCCTGACGGCCATGTTCTAATCCCCGAGATGCAATCCTCCCTCCTTCAGCAACATATGGAGTTGTTGGAATCCTCGGTTATTCCCCTGATGCACCCCCTGGCAGACCCTTCCACAGTTTTCAAGGATGGTGATGAGGCTGAGGATTTTGTAGAGGTTCACCTTCCTGATGTGCACAAACAGGTCTCGGGGGTTGACCTGGGTCTCCCGAACTGGGGGAAATATGTATTACTGAGTGCAGGAACCCTGATTGCTTTGATGTTGATAATTTTTCTAATGACATGTTGTAGAAGAGTCAATCGACCAGAATCTACGCAACGCAGTCTCGGAGGGACAGGGAGGAAGGTGTCGGTCACTTCCCAAAGCGGGAAGGTCATATCTTCATGGGAGTCATATAAAAGTGGGGGTGAGACTAGACTGTAA
		</sequence>
		<sequence>
			<taxon idref="RV2794_2011-01-12"/>
			ATGGTTCCTCAAGCTCTTTTGTTTGTACTCCTTTTGGTTTTTCCATTGTGTTTCGGGAAATTCCCTATCTACACAATACCGGACAAACTCGGACCCTGGAGCCCGATTGACATACATCATCTCAGCTGCCCAAACAATTTGGTTGTGGAGGACGAAGGATGCACCAACCTGTCAGGGTTCTCCTATATGGAACTTAAAGTTGGATACATCTCAGCTATAAAGGTGAACGGGTTCACTTGCACAGGCGTTGTGACAGAGGCTGAAACCTACACTAACTTTGTAGGTTATGTCACCACCACATTCAAAAGAAAGCATTTCCGCCCAATACCAGATGCATGTAGAGCCGCATATAACTGGAAGATGGCCGGTGACCCCAGATATGAAGAGTCTCTACACAATCCATACCCTGACTACCATTGGCTTCGAACTGTAAAAACCACCAAGGAGTCTCTCATTATCATATCCCCGAGTGTGGCGGATTTAGACCCATATGACAAATCCCTTCACTCGAGGGTCTTCACTAGCGGGAAATGCTCGGGAATAACGGTGTCTTCCACCTACTGCTCAACTAACCATGATTACACCATTTGGATGCCTGAGAATCCTAGACTAGGGACGTCTTGCAACATTTTTGTCAATAGTAAGGGGAAGAGAGCATCCAAAGGGGGTAAAACCTGCGGCTTTGTAGATGAAAGAGGCCTGTATAAGTCTCTAAAGGGAGCATGCAAACTTAAGTTATGTGGAGTTCTTGGACTTAGACTTATAGATGGAACATGGGTTGCGATGCAAACATCAGATGAGACCAAATGGTGTTCTCCTGATCAGTTGGTGAATATGCACGACTTTCGCTCGGATGAAATTGAGCATCTTGTTGTGGAGGAATTGGTCAAGAAAAGAGAGGAGTGTCTGGATGCACTAGAGTCCATCATGACCACCAAGTCAGTGAGTTTCAGACGTCTCAGTCATTTAAGAAAACTTGTCCCTGGGTTCGGGAAGGCATACACCATATTCAATAAAACCTTGATGGAGGCTGATGCTCACTACAAGTCAGTCCGGACTTGGAATGAGATCATCCCATCAAAGGGGTGTTTAAGAGTTGGAGGGAGGTGTCACCCTCATGTAAACGGGGTGTTTTTCAATGGTATAATACTAGGGCCTGACGGCCATGTTCTAATCCCCGAGATGCAATCCTCCCTCCTTCAGCAACATATGGAGTTGTTGGAATCCTCGGTTATTCCCCTGATGCACCCCCTGGCAGACCCTTCCACAGTTTTCAAGGATGGTGATGAGGCTGAGGATTTTGTAGAGGTTCACCTTCCTGATGTGCACAAACAGGTCTCGGGGGTTGACCTGGGTCTCCCGAACTGGGGGAAATATGTATTACTGAGTGCAGGAACCCTGATTGCTTTGATGTTGATAATTTTTCTAATGACATGTTGTAGAAGAGTCAATCGACCAGAATCTACGCAACGCAGTCTCGGAGGGACAGGGAGGAAGGTGTCGGTCACTTCCCAAAGCGGGAAGGTCATATCTTCATGGGAGTCATATAAAAGTGGGGGTGAGACTAGACTGTAA
		</sequence>
		<sequence>
			<taxon idref="RV2896_2011-08-19"/>
			ATGGTTCCTCAAGCTCTTTTGTTTGTACTCCTTTTGGTTTTTCCATTGTGTTTCGGGAAATTCCCTATCTACACAATACCGGACAAACTCGGACCCTGGAGCCCGATTGACATACATCATCTCAGCTGCCCAAACAATTTGGTTGTGGAGGACGAAGGATGCACCAACCTGTCAGGGTTCTCCTATATGGAACTTAAAGTTGGATACATCTCAGCTATAAAGGTGAACGGGTTCACTTGCACAGGCGTTGTGACAGAGGCTGAAACCTACACTAACTTTGTAGGTTATGTCACCACCACATTCAAAAGAAAGCATTTCCGCCCAATACCAGATGCATGTAGAGCCGCATATAACTGGAAGATGGCCGGTGACCCCAGATATGAAGAGTCTCTACACAATCCATACCCTGACTACCATTGGCTTCGAACTGTAAAAACCACCAAGGAGTCTCTCATTATCATATCCCCGAGTGTGGCGGATTTAGACCCATATGACAAATCCCTTCACTCGAGGGTCTTCACTAGCGGGAAATGCTCGGGAATAACGGTGTCTTCCACCTACTGCTCAACTAACCATGATTACACCATTTGGATGCCTGAGAATCCTAGACTAGGGACGTCTTGCAACATTTTTGTCAATAGTAAGGGGAAGAGAGCATCCAAAGGGGGTAAAACCTGCGGCTTTGTAGATGAAAGAGGCCTGTATAAGTCTCTAAAGGGAGCATGCAAACTTAAGTTATGTGGAGTTCTTGGACTTAGACTTATAGATGGAACATGGGTTGCGATGCAAACATCAGATGAGACCAAATGGTGTTCTCCTGATCAGTTGGTGAATATGCACGACTTTCGCTCGGATGAAATTGAGCATCTTGTTGTGGAGGAATTGGTCAAGAAAAGAGAGGAGTGTCTGGATGCACTAGAGTCCATCATGACCACCAAGTCAGTGAGTTTCAGACGTCTCAGTCATTTAAGAAAACTTGTCCCTGGGTTCGGGAAGGCATACACCATATTCAATAAAACCTTGATGGAGGCTGATGCTCACTACAAGTCAGTCCGGACTTGGAATGAGATCATCCCATCAAAGGGGTGTTTAAGAGTTGGAGGGAGGTGTCACCCTCATGTAAACGGGGTGTTTTTCAATGGTATAATACTAGGGCCTGACGGCCATGTTCTAATCCCCGAGATGCAATCCTCCCTCCTTCAGCAACATATGGAGTTGTTGGAATCCTCGGTTATTCCCCTGATGCACCCCCTGGCAGACCCTTCCACAGTTTTCAAGGATGGTGATGAGGCTGAGGATTTTGTAGAGGTTCACCTTCCTGATGTGCACAAACAGGTCTCGGGGGTTGACCTGGGTCTCCCGAACTGGGGGAAATATGTATTACTGAGTGCAGGAACCCTGATTGCTTTGATGTTGATAATTTTTCTAATGACATGTTGTAGAAGAGTCAATCGACCAGAATCTACGCAACGCAGTCTCGGAGGGACAGGGAGGAAGGTGTCGGTCACTTCCCAAAGCGGGAAGGTCATATCTTCATGGGAGTCATATAAAAGTGGGGGTGAGACTAGACTGTAA
		</sequence>
		<sequence>
			<taxon idref="RV2792_2011-01-07"/>
			ATGGTTCCTCAAGCTCTTTTGTTTGTACTCCTTTTGGTTTTTCCATTGTGTTTCGGGAAATTCCCTATCTACACAATACCGGACAAACTCGGACCCTGGAGCCCGATTGACATACATCATCTCAGCTGCCCAAACAATTTGGTTGTGGAGGACGAAGGATGCACCAACCTGTCAGGGTTCTCCTATATGGAACTTAAAGTTGGATACATCTCAGCTATAAAGGTGAACGGGTTCACTTGCACAGGCGTTGTGACAGAGGCTGAAACCTACACTAACTTTGTAGGTTATGTCACCACCACATTCAAAAGAAAGCATTTCCGCCCAATACCAGATGCATGTAGAGCCGCATATAACTGGAAGATGGCCGGTGACCCCAGATATGAAGAGTCTCTACACAATCCATACCCTGACTACCATTGGCTTCGAACTGTAAAAACCACCAAGGAGTCTCTCATTATCATATCCCCGAGTGTGGCGGATTTAGACCCATATGACAAATCCCTTCACTCGAGGGTCTTCACTAGCGGGAAATGCTCGGGAATAACGGTGTCTTCCACCTACTGCTCAACTAACCATGATTACACCATTTGGATGCCTGAGAATCCTAGACTAGGGACGTCTTGCAACATTTTTGTCAATAGTAAGGGGAAGAGAGCATCCAAAGGGGGTAAAACCTGCGGCTTTGTAGATGAAAGAGGCCTGTATAAGTCTCTAAAGGGAGCATGCAAACTTAAGTTATGTGGAGTTCTTGGACTTAGACTTATAGATGGAACATGGGTTGCGATGCAAACATCAGATGAGACCAAATGGTGTTCTCCTGATCAGTTGGTGAATATGCACGACTTTCGCTCGGATGAAATTGAGCATCTTGTTGTGGAGGAATTGGTCAAGAAAAGAGAGGAGTGTCTGGATGCACTAGAGTCCATCATGACCACCAAGTCAGTGAGTTTCAGACGTCTCAGTCATTTAAGAAAACTTGTCCCTGGGTTCGGGAAGGCATACACCATATTCAATAAGACCTTGATGGAGGCTGATGCTCACTACAAGTCAGTCCGGACTTGGAATGAGATCATCCCATCAAAGGGGTGTTTAAGAGTTGGAGGGAGGTGTCACCCTCATGTAAACGGGGTGTTTTTCAATGGTATAATACTAGGGCCTGACGGCCATGTTCTAATCCCCGAGATGCAATCCTCCCTCCTTCAGCAACATATGGAGTTGTTGGAATCCTCAGTTATTCCCCTGATGCACCCCCTGGCAGACCCTTCCACAGTTTTCAAGGATGGTGATGAGGCTGAGGATTTTGTAGAGGTTCACCTTCCTGATGTGCACAAACAGGTCTCGGGGGTTGACCTGGGTCTCCCGAACTGGGGGAAATATGTATTACTGAGTGCAGGAACCCTGATTGCTTTGATGTTGATAATTTTTCTAATGACATGTTGTAGAAGAGTCAATCGACCAGAATCTACGCAACGCAGTCTCGGAGGGACAGGGAGGAAGGTGTCGGTCACTTCCCAAAGCGGGAAGGTCATATCTTCATGGGAGTCATATAAAAGTGGGGGTGAGACTAGACTGTAA
		</sequence>
		<sequence>
			<taxon idref="RV2799_2011-01-29"/>
			ATGGTTCCTCAAGCTCTTTTGTTTGTACTCCTTTTGGTTTTTCCATTGTGTTTCGGGAAATTCCCTATCTACACAATACCGGACAAACTCGGACCCTGGAGCCCGATTGACATACATCATCTCAGCTGCCCAAACAATTTGGTTGTGGAGGACGAAGGATGCACCAACCTGTCAGGGTTCTCCTATATGGAACTTAAAGTTGGATACATCTCAGCTATAAAGGTGAACGGGTTCACTTGCACAGGCGTTGTGACAGAGGCTGAAACCTACACTAACTTTGTAGGTTATGTCACCACCACATTCAAAAGAAAGCATTTCCGCCCAATACCAGATGCATGTAGAGCCGCATATAACTGGAAGATGGCCGGTGACCCCAGATATGAAGAGTCTCTACACAATCCATACCCTGACTACCATTGGCTTCGAACTGTAAAAACCACCAAGGAGTCTCTCATTATCATATCCCCGAGTGTGGCGGATTTAGACCCATATGACAAATCCCTTCACTCGAGGGTCTTCACTAGCGGGAAATGCTCGGGAATAACGGTGTCTTCCACCTACTGCTCAACTAACCATGATTACACCATTTGGATGCCTGAGAATCCTAGACTAGGGACGTCTTGCAACATTTTTGTCAATAGTAAGGGGAAGAGAGCATCCAAAGGGGGTAAAACCTGCGGCTTTGTAGATGAAAGAGGCCTGTATAAGTCTCTAAAGGGAGCATGCAAACTTAAGTTATGTGGAGTTCTTGGACTTAGACTTATAGATGGAACATGGGTTGCGATGCAAACATCAGATGAGACCAAATGGTGTTCTCCTGATCAGTTGGTGAATATGCACGACTTTCGCTCGGATGAAATTGAGCATCTTGTTGTGGAGGAATTGGTCAAGAAAAGAGAGGAGTGTCTGGATGCACTAGAGTCCATCATGACCACCAAGTCAGTGAGTTTCAGACGTCTCAGTCATTTAAGAAAACTTGTCCCTGGGTTCGGGAAGGCATACACCATATTCAATAAGACCTTGATGGAGGCTGATGCTCACTACAAGTCAGTCCGGACTTGGAATGAGATCATCCCATCAAAGGGGTGTTTAAGAGTTGGAGGGAGGTGTCACCCTCATGTAAACGGGGTGTTTTTCAATGGTATAATACTAGGGCCTGACGGCCATGTTCTAATCCCCGAGATGCAATCCTCCCTCCTTCAGCAACATATGGAGTTGTTGGAATCCTCAGTTATTCCCCTGATGCACCCCCTGGCAGACCCTTCCACAGTTTTCAAGGATGGTGATGAGGCTGAGGATTTTGTAGAGGTTCACCTTCCTGATGTGCACAAACAGGTCTCGGGGGTTGACCTGGGTCTCCCGAACTGGGGGAAATATGTATTACTGAGTGCAGGAACCCTGATTGCTTTGATGTTGATAATTTTTCTAATGACATGTTGTAGAAGAGTCAATCGACCAGAATCTACGCAACGCAGTCTCGGAGGGACAGGGAGGAAGGTGTCGGTCACTTCCCAAAGCGGGAAGGTCATATCTTCATGGGAGTCATATAAAAGTGGGGGTGAGACTAGACTGTAA
		</sequence>
		<sequence>
			<taxon idref="RV3075_2013-01-31"/>
			ATGGTTCCTCAAGCTCTTTTGTTTGTACTCCTTTTGGTTTTTCCATTGTGTTTCGGGAAATTCCCTATCTACACAATACCGGACAAACTCGGACCCTGGAGCCCGATTGACATACATCATCTCAGCTGCCCAAACAATTTGGTTGTGGAGGACGAAGGATGCACCAACCTGTCAGGGTTCTCCTATATGGAACTTAAAGTTGGATACATCTCAGCTATAAAGGTGAACGGGTTCACTTGCACAGGCGTTGTGACAGAGGCTGAAACCTACACTAACTTTGTAGGTTATGTCACCACCACATTCAAAAGAAAGCATTTCCGCCCAATACCAGATGCATGTAGAGCCGCATATAACTGGAAGATGGCCGGTGACCCCAGATATGAAGAGTCTCTACACAATCCATACCCTGACTACCATTGGCTTCGAACTGTAAAAACCACCAAGGAGTCTCTCATTATCATATCCCCGAGTGTGGCGGATTTAGACCCATATGACAAATCCCTTCACTCGAGGGTCTTCACTAGCGGGAAATGCTCGGGAATAACGGTGTCTTCCACCTACTGCTCAACTAACCATGATTACACCATTTGGATGCCTGAGAATCCTAGACTAGGGACGTCTTGCAACATTTTTGTCAATAGTAAGGGGAAGAGAGCATCCAAAGGGGGTAAAACCTGCGGCTTTGTAGATGAAAGAGGCCTGTATAAGTCTCTAAAGGGAGCATGCAAACTTAAGTTATGTGGAGTTCTTGGACTTAGACTTATAGATGGAACATGGGTTGCGATGCAAACATCAGATGAGACCAAATGGTGTTCTCCTGATCAGTTGGTGAATATGCACGACTTTCGCTCGGATGAAATTGAGCATCTTGTTGTGGAGGAATTGGTCAAGAAAAGAGAGGAGTGTCTGGATGCACTAGAGTCCATCATGACCACCAAGTCAGTGAGTTTCAGACGTCTCAGTCATTTAAGAAAACTTGTCCCTGGGTTCGGGAAGGCATACACCATATTCAATAAGACCTTGATGGAGGCTGATGCTCACTACAAGTCAGTCCGGACTTGGAATGAGATCATCCCATCAAAGGGGTGTTTAAGAGTTGGAGGGAGGTGTCACCCTCATGTAAACGGGGTGTTTTTCAATGGTATAATACTAGGGCCTGACGGCCATGTTCTAATCCCCGAGATGCAATCCTCCCTCCTTCAGCAACATATGGAGTTGTTGGAATCCTCAGTTATTCCCCTGATGCACCCCCTGGCAGACCCTTCCACAGTTTTCAAGGATGGTGATGAGGCTGAGGATTTTGTAGAGGTTCACCTTCCTGATGTGCACAAACAGGTCTCGGGGGTTGACCTGGGTCTCCCGAACTGGGGGAAATATGTATTACTGAGTGCAGGAACCCTGATTGCTTTGATGTTGATAATTTTTCTAATGACATGTTGTAGAAGAGTCAATCGACCAGAATCTACGCAACGCAGTCTCGGAGGGACAGGGAGGAAGGTGTCGGTCACTTCCCAAAGCGGGAAGGTCATATCTTCATGGGAGTCATATAAAAGTGGGGGTGAGACTAGACTGTAA
		</sequence>
		<sequence>
			<taxon idref="RV2900_2011-09-27"/>
			ATGGTCCCTCAAGCTCTTTTGTTTGTACCCCTTTTGGTTTTTCCATTGTGTTTCGGGAAATTCCCTATCTACACAATACCAGACAAACTCGGACCCTGGAGCCCGATTGACATACATCATCTCAGCTGCCCAAACAATTTGGTTGTGGAGGACGAAGGATGCACCAACCTGTCAGGGTTCTCCTATATGGAACTCAAAGTTGGATACATCTCAGCTATAAAGGTGAACGGGTTCACTTGCACAGGCGTTGTGACAGAGGCTGAAACCTACACTAACTTTGTAGGTTATGTCACCACCACATTCAAAAGAAAGCATTTCCGCCCAATACCAGATGCATGTAGAGCCGCATATAACTGGAAGATGGCCGGTGACCCCAGATATGAAGAGTCTCTACACAATCCATACCCTGACTACCATTGGCTTCGAACTGTAAAAACCACCAAGGAGTCTCTCGTTATCATATCCCCGAGTGTGGCGGATTTAGACCCATATGACAAATCCCTTCACTCGAGGGTCTTCACTAGCGGGAAATGCTCGGGAATAACGGTGTCTTCCACCTACTGCTCAACGAACCATGATTACACCATTTGGATGCCTGAGAATCCTAGACTAGGGACGTCTTGCAACATTTTTGTCAATAGTAAGGGGAAGAGAGCATCCAAAGGGGGTAAAACCTGCGGCTTTGTAGATGAAAGAGGCCTGTATAAGTCTCTAAAGGGAGCATGCAAACTCAAGTTATGTGGAGTTCTTGGACTTAGACTTATGGATGGAACATGGGTTGCGATGCAAACATCAGATGAGACCAAATGGTGTTCTCCTGATCAGTTGGTGAATATGCACGACTTTCGCTCGGATGAAATTGAGCATCTTGTTGTGGAGGAATTGGTCAAGAAAAGAGAGGAGTGTCTGGATGCACTAGAGTCCATCATGACCACCAAGTCAGTGAGTTTCAGACGTCTCAGTCATTTAAGAAAACTTGTCCCTGGGTTCGGGAAAGCATACACCATATTCAATAAGACTTTGATGGAGGCTGATGCTCACTACAAGTCAGTCCGGACTTGGAATGAGATCATCCCATCAAAAGGGTGTTTAAGAGTTGGAGGGAGGTGTCACCCTCATGTAAACGGGGTGTTTTTCAATGGTATAATATTAGGGCCTGACGGCCATGTTCTAATCCCCGAGATGCAATCCTCCCTCCTTCAGCAACATATGGAGTTGTTGGAATCCTCAGTTATTCCCCTGATGCACCCCCTGGCAGACCCGTCCACAGTTTTCAAGGATGGTGATGAGGCTGAGGATTTTGTAGAGGTTCACCTTCCTGATGTGCACAAACAGGTCTCGGGGGTTGACCTGGGTCTCCCGAACTGGGGGAAATATGTATTACTGAGTGCAGGAACCCTGATTGCTTTGATGTTGATAATTTTTCTAATGACATGTTGTAGAAGAGTCAATCGACCAGAATCTACGCAACGCAGTCTCGGAGGGACAGGGAGGAAGGTGTCGGTCACTTCCCAAAGCGGGAAGGTCATATCTTCATGGGAGTCATACAAAAGTGGGGGTGAGACTAGACTGTAA
		</sequence>
		<sequence>
			<taxon idref="RV2903_2011-10-05"/>
			ATGGTCCCTCAAGCTCTTTTGTTTGTACCCCTTTTGGTTTTTCCATTGTGTTTCGGGAAATTCCCTATCTACACAATACCAGACAAACTCGGACCCTGGAGCCCGATTGACATACATCATCTCAGCTGCCCAAACAATTTGGTTGTGGAGGACGAAGGATGCACCAACCTGTCAGGGTTCTCCTATATGGAACTCAAAGTTGGATACATCTCAGCTATAAAGGTGAACGGGTTCACTTGCACAGGCGTTGTGACAGAGGCTGAAACCTACACTAACTTTGTAGGTTATGTCACCACCACATTCAAAAGAAAGCATTTCCGCCCAATACCAGATGCATGTAGAGCCGCATATAACTGGAAGATGGCCGGTGACCCCAGATATGAAGAGTCTCTACACAATCCATACCCTGACTACCATTGGCTTCGAACTGTAAAAACCACCAAGGAGTCTCTCGTTATCATATCCCCGAGTGTGGCGGATTTAGACCCATATGACAAATCCCTTCACTCGAGGGTCTTCACTAGCGGGAAATGCTCGGGAATAACGGTGTCTTCCACCTACTGCTCAACGAACCATGATTACACCATTTGGATGCCTGAGAATCCTAGACTAGGGACGTCTTGCAACATTTTTGTCAATAGTAAGGGGAAGAGAGCATCCAAAGGGGGTAAAACCTGCGGCTTTGTAGATGAAAGAGGCCTGTATAAGTCTCTAAAGGGAGCATGCAAACTCAAGTTATGTGGAGTTCTTGGACTTAGACTTATGGATGGAACATGGGTTGCGATGCAAACATCAGATGAGACCAAATGGTGTTCTCCTGATCAGTTGGTGAATATGCACGACTTTCGCTCGGATGAAATTGAGCATCTTGTTGTGGAGGAATTGGTCAAGAAAAGAGAGGAGTGTCTGGATGCACTAGAGTCCATCATGACCACCAAGTCAGTGAGTTTCAGACGTCTCAGTCATTTAAGAAAACTTGTCCCTGGGTTCGGGAAAGCATACACCATATTCAATAAGACTTTGATGGAGGCTGATGCTCACTACAAGTCAGTCCGGACTTGGAATGAGATCATCCCATCAAAAGGGTGTTTAAGAGTTGGAGGGAGGTGTCACCCTCATGTAAACGGGGTGTTTTTCAATGGTATAATATTAGGGCCTGACGGCCATGTTCTAATCCCCGAGATGCAATCCTCCCTCCTTCAGCAACATATGGAGTTGTTGGAATCCTCAGTTATTCCCCTGATGCACCCCCTGGCAGACCCGTCCACAGTTTTCAAGGATGGTGATGAGGCTGAGGATTTTGTAGAGGTTCACCTTCCTGATGTGCACAAACAGGTCTCGGGGGTTGACCTGGGTCTCCCGAACTGGGGGAAATATGTATTACTGAGTGCAGGAACCCTGATTGCTTTGATGTTGATAATTTTTCTAATGACATGTTGTAGAAGAGTCAATCGACCAGAATCTACGCAACGCAGTCTCGGAGGGACAGGGAGGAAGGTGTCGGTCACTTCCCAAAGCGGGAAGGTCATATCTTCATGGGAGTCATACAAAAGTGGGGGTGAGACTAGACTGTAA
		</sequence>
		<sequence>
			<taxon idref="RV3103_2011-12-10"/>
			ATGGTTCCTCAAGCTCTTTTGTTTGTACCCCTTTTGGTTTTTCCATTGTGTTTCGGGAAATTCCCTATCTACACAATACCAGACAAACTCGGACCCTGGAGCCCGATTGACATACATCATCTCAGCTGCCCAAACAATTTGGTTGTGGAGGACGAAGGATGCACCAACCTGTCAGGGTTCTCCTATATGGAACTTAAAGTTGGATACATCTCAGCTATAAAGGTGAACGGGTTCACTTGCACAGGCGTTGTGACAGAGGCTGAAACCTACACTAACTTTGTAGGTTATGTCACCACCACATTCAAAAGAAAGCATTTCCGCCCAATACCAGATGCATGTAGAGCCGCATATAACTGGAAGATGGCCGGTGACCCCAGATATGAAGAGTCTCTACACAATCCATACCCTGACTACCATTGGCTTCGAACTGTAAAAACCACCAAGGAGTCTCTCGTTATCATATCCCCGAGTGTGGCGGATTTAGACCCATATGACAAATCCCTTCACTCGAGGGTCTTCACTAGCGGGAAATGCTCGGGAATAACGGTGTCTTCCACCTACTGCTCAACGAACCATGATTACACCATTTGGATGCCTGAGAATCCTAGACTAGGGACGTCTTGCAACATTTTTGTCAATAGTAAGGGGAAGAGAGCATCCAAAGGGGGTAAAACCTGCGGCTTTGTAGATGAAAGAGGCCTGTATAAGTCTCTAAAGGGAGCATGCAAACTCAAGTTATGTGGAGTTCTTGGACTTAGACTTATGGATGGAACATGGGTTGCGATGCAAACATCAGATGAGACCAAATGGTGTTCTCCTGATCAGTTGGTGAATATGCACGACTTTCGCTCGGATGAAATTGAGCATCTTGTTGTGGAGGAATTGGTCAAGAAAAGAGAGGAGTGTCTGGATGCACTAGAGTCCATCATGACCACCAAGTCAGTGAGTTTCAGACGTCTCAGTCATTTAAGAAAACTTGTCCCTGGGTTCGGGAAAGCATACACCATATTCAATAAGACCTTGATGGAGGCTGATGCTCACTACAAGTCAGTCCGGACTTGGAATGAGATCATCCCATCAAAAGGGTGTTTAAGAGTTGGAGGGAGGTGTCACCCTCATGTAAACGGGGTGTTTTTCAATGGTATAATATTAGGGCCTGACGGCCATGTTCTAATCCCCGAGATGCAATCCTCCCTCCTTCAGCAACATATGGAGTTGTTGGAATCCTCAGTTATTCCCCTGATGCACCCCCTGGCAGACCCGTCCACAGTTTTCAAGGATGGTGATGAGGCTGAGGATTTTGTAGAGGTTCACCTTCCTGATGTGCACAAACAGGTCTCGGGGGTTGACCTGGGTCTCCCGAACTGGGGGAAATATGTATTACTGAGTGCAGGAACCCTGATTGCTTTGATGTTGATAATTTTTCTAATGACATGTTGTAGAAGAGTCAATCGACCAGAATCTACGCAACGCAGTCTCGGAGGGACAGGGAGGAAGGTGTCGGTCACTTCCCAAAGCGGGAAGGTCATATCTTCATGGGAGTCATACAAAAGTGGGGGTGAGACTAGACTGTAA
		</sequence>
		<sequence>
			<taxon idref="RV3104_2011-12-22"/>
			ATGGTTCCTCAAGCTCTTTTGTTTGTACCCCTTTTGGTTTTTCCATTGTGTTTCGGGAAATTCCCTATCTACACAATACCAGACAAACTCGGACCCTGGAGCCCGATTGACATACATCATCTCAGCTGCCCAAACAATTTGGTTGTGGAGGACGAAGGATGCACCAACCTGTCAGGGTTCTCCTATATGGAACTTAAAGTTGGATACATCTCAGCTATAAAGGTGAACGGGTTCACTTGCACAGGCGTTGTGACAGAGGCTGAAACCTACACTAACTTTGTAGGTTATGTCACCACCACATTCAAAAGAAAGCATTTCCGCCCAATACCAGATGCATGTAGAGCCGCATATAACTGGAAGATGGCCGGTGACCCCAGATATGAAGAGTCTCTACACAATCCATACCCTGACTACCATTGGCTTCGAACTGTAAAAACCACCAAGGAGTCTCTCGTTATCATATCCCCGAGTGTGGCGGATTTAGACCCATATGACAAATCCCTTCACTCGAGGGTCTTCACTAGCGGGAAATGCTCGGGAATAACGGTGTCTTCCACCTACTGCTCAACGAACCATGATTACACCATTTGGATGCCTGAGAATCCTAGACTAGGGACGTCTTGCAACATTTTTGTCAATAGTAAGGGGAAGAGAGCATCCAAAGGGGGTAAAACCTGCGGCTTTGTAGATGAAAGAGGCCTGTATAAGTCTCTAAAGGGAGCATGCAAACTCAAGTTATGTGGAGTTCTTGGACTTAGACTTATGGATGGAACATGGGTTGCGATGCAAACATCAGATGAGACCAAATGGTGTTCTCCTGATCAGTTGGTGAATATGCACGACTTTCGCTCGGATGAAATTGAGCATCTTGTTGTGGAGGAATTGGTCAAGAAAAGAGAGGAGTGTCTGGATGCACTAGAGTCCATCATGACCACCAAGTCAGTGAGTTTCAGACGTCTCAGTCATTTAAGAAAACTTGTCCCTGGGTTCGGGAAAGCATACACCATATTCAATAAGACCTTGATGGAGGCTGATGCTCACTACAAGTCAGTCCGGACTTGGAATGAGATCATCCCATCAAAAGGGTGTTTAAGAGTTGGAGGGAGGTGTCACCCTCATGTAAACGGGGTGTTTTTCAATGGTATAATATTAGGGCCTGACGGCCATGTTCTAATCCCCGAGATGCAATCCTCCCTCCTTCAGCAACATATGGAGTTGTTGGAATCCTCAGTTATTCCCCTGATGCACCCCCTGGCAGACCCGTCCACAGTTTTCAAGGATGGTGATGAGGCTGAGGATTTTGTAGAGGTTCACCTTCCTGATGTGCACAAACAGGTCTCGGGGGTTGACCTGGGTCTCCCGAACTGGGGGAAATATGTATTACTGAGTGCAGGAACCCTGATTGCTTTGATGTTGATAATTTTTCTAATGACATGTTGTAGAAGAGTCAATCGACCAGAATCTACGCAACGCAGTCTCGGAGGGACAGGGAGGAAGGTGTCGGTCACTTCCCAAAGCGGGAAGGTCATATCTTCATGGGAGTCATACAAAAGTGGGGGTGAGACTAGACTGTAA
		</sequence>
		<sequence>
			<taxon idref="RV3151_2012-01-07"/>
			ATGGTTCCTCAAGCTCTTTTGTTTGTACCCCTTTTGGTTTTTCCATTGTGTTTCGGGAAATTCCCTATCTACACAATACCAGACAAACTCGGACCCTGGAGCCCGATTGACATACATCATCTCAGCTGCCCAAACAATTTGGTTGTGGAGGACGAAGGATGCACCAACCTGTCAGGGTTCTCCTATATGGAACTTAAAGTTGGATACATCTCAGCTATAAAGGTGAACGGGTTCACTTGCACAGGCGTTGTGACAGAGGCTGAAACCTACACTAACTTTGTAGGTTATGTCACCACCACATTCAAAAGAAAGCATTTCCGCCCAATACCAGATGCATGTAGAGCCGCATATAACTGGAAGATGGCCGGTGACCCCAGATATGAAGAGTCTCTACACAATCCATACCCTGACTACCATTGGCTTCGAACTGTAAAAACCACCAAGGAGTCTCTCGTTATCATATCCCCGAGTGTGGCGGATTTAGACCCATATGACAAATCCCTTCACTCGAGGGTCTTCACTAGCGGGAAATGCTCGGGAATAACGGTGTCTTCCACCTACTGCTCAACGAACCATGATTACACCATTTGGATGCCTGAGAATCCTAGACTAGGGACGTCTTGCAACATTTTTGTCAATAGTAAGGGGAAGAGAGCATCCAAAGGGGGTAAAACCTGCGGCTTTGTAGATGAAAGAGGCCTGTATAAGTCTCTAAAGGGAGCATGCAAACTCAAGTTATGTGGAGTTCTTGGACTTAGACTTATGGATGGAACATGGGTTGCGATGCAAACATCAGATGAGACCAAATGGTGTTCTCCTGATCAGTTGGTGAATATGCACGACTTTCGCTCGGATGAAATTGAGCATCTTGTTGTGGAGGAATTGGTCAAGAAAAGAGAGGAGTGTCTGGATGCACTAGAGTCCATCATGACCACCAAGTCAGTGAGTTTCAGACGTCTCAGTCATTTAAGAAAACTTGTCCCTGGGTTCGGGAAAGCATACACCATATTCAATAAGACCTTGATGGAGGCTGATGCTCACTACAAGTCAGTCCGGACTTGGAATGAGATCATCCCATCAAAAGGGTGTTTAAGAGTTGGAGGGAGGTGTCACCCTCATGTAAACGGGGTGTTTTTCAATGGTATAATATTAGGGCCTGACGGCCATGTTCTAATCCCCGAGATGCAATCCTCCCTCCTTCAGCAACATATGGAGTTGTTGGAATCCTCAGTTATTCCCCTGATGCACCCCCTGGCAGACCCGTCCACAGTTTTCAAGGATGGTGATGAGGCTGAGGATTTTGTAGAGGTTCACCTTCCTGATGTGCACAAACAGGTCTCGGGGGTTGACCTGGGTCTCCCGAACTGGGGGAAATATGTATTACTGAGTGCAGGAACCCTGATTGCTTTGATGTTGATAATTTTTCTAATGACATGTTGTAGAAGAGTCAATCGACCAGAATCTACGCAACGCAGTCTCGGAGGGACAGGGAGGAAGGTGTCGGTCACTTCCCAAAGCGGGAAGGTCATATCTTCATGGGAGTCATACAAAAGTGGGGGTGAGACTAGACTGTAA
		</sequence>
		<sequence>
			<taxon idref="RV3105_2012-03-22"/>
			ATGGTTCCTCAAGCTCTTTTGTTTGTACCCCTTTTGGTTTTTCCATTGTGTTTCGGGAAATTCCCTATCTACACAATACCAGACAAACTCGGACCCTGGAGCCCGATTGACATACATCATCTCAGCTGCCCAAACAATTTGGTTGTGGAGGACGAAGGGTGCACCAACCTGTCAGGGTTCTCCTATATGGAACTTAAAGTTGGATACATCTCAGCTATAAAGGTGAACGGGTTCACTTGCACAGGCGTTGTGACAGAGGCTGAAACCTACACTAACTTTGTAGGTTATGTCACCACCACATTCAAAAGAAAGCATTTCCGCCCAATACCAGATGCATGTAGAGCCGCATATAACTGGAAGATGGCCGGTGACCCCAGATATGAAGAGTCTCTACACAATCCATACCCTGACTACCATTGGCTTCGAACTGTAAAAACCACCAAGGAGTCTCTCGTTATCATATCCCCGAGTGTGGCGGATTTAGACCCATATGACAAATCCCTTCACTCGAGGGTCTTCACTAGCGGGAAATGCTCGGGAATAACGGTGTCTTCCACCTACTGCTCAACGAACCATGATTACACCATTTGGATGCCTGAGAATCCTAGACTAGGGACGTCTTGCAACATTTTTGTCAATAGTAAGGGGAAGAGAGCATCCAAAGGGGGTAAAACCTGCGGCTTTGTAGATGAAAGAGGCCTGTATAAGTCTCTAAAGGGAGCATGCAAACTCAAGTTATGTGGAGTTCTTGGACTTAGACTTATGGATGGAACATGGGTTGCGATGCAAACATCAGATGAGACCAAATGGTGTTCTCCTGATCAGTTGGTGAATATGCACGACTTTCGCTCGGATGAAATTGAGCATCTTGTTGTGGAGGAATTGGTCAAGAAAAGAGAGGAGTGTCTGGATGCACTAGAGTCCATCATGACCACCAAGTCAGTGAGTTTCAGACGTCTCAGTCATTTAAGAAAACTTGTCCCTGGGTTCGGGAAAGCATACACCATATTCAATAAGACCTTGATGGAGGCTGATGCTCACTACAAGTCAGTCCGGACTTGGAATGAGATCATCCCATCAAAAGGGTGTTTAAGAGTTGGAGGGAGGTGTCACCCTCATGTAAACGGGGTGTTTTTCAATGGTATAATATTAGGGCCTGACGGCCATGTTCTAATCCCCGAGATGCAATCCTCCCTCCTTCAGCAACATATGGAGTTGTTGGAATCCTCAGTTATTCCCCTGATGCACCCCCTGGCAGACCCGTCCACAGTTTTCAAGGATGGTGATGAGGCTGAGGATTTTGTAGAGGTTCACCTTCCTGATGTGCACAAACAGGTCTCGGGGGTTGACCTGGGTCTCCCGAACTGGGGGAAATATGTATTACTGAGTGCAGGAACCCTGATTGCTTTGATGTTGATAATTTTTCTAATGACATGTTGTAGAAGAGTCAGTCGACCAGAATCTACGCAACGCAGTCTCGGAAGGACAGGGAGGAAGGTGTCGGTCACTTCCCAAAGCGGGAAGGTCATATCTTCATGGGAGTCATACAAAAGTGGGGGTGAGACTAGACTGTAA
		</sequence>
		<sequence>
			<taxon idref="RV3107_2012-04-09"/>
			ATGGTTCCTCAAGCTCTTTTGTTTGTACCCCTTTTGGTTTTTCCATTGTGTTTCGGGAAATTCCCTATCTACACAATACCAGACAAACTCGGACCCTGGAGCCCGATTGACATACATCATCTCAGCTGCCCAAACAATTTGGTTGTGGAGGACGAAGGGTGCACCAACCTGTCAGGGTTCTCCTATATGGAACTTAAAGTTGGATACATCTCAGCTATAAAGGTGAACGGGTTCACTTGCACAGGCGTTGTGACAGAGGCTGAAACCTACACTAACTTTGTAGGTTATGTCACCACCACATTCAAAAGAAAGCATTTCCGCCCAATACCAGATGCATGTAGAGCCGCATATAACTGGAAGATGGCCGGTGACCCCAGATATGAAGAGTCTCTACACAATCCATACCCTGACTACCATTGGCTTCGAACTGTAAAAACCACCAAGGAGTCTCTCGTTATCATATCCCCGAGTGTGGCGGATTTAGACCCATATGACAAATCCCTTCACTCGAGGGTCTTCACTAGCGGGAAATGCTCGGGAATAACGGTGTCTTCCACCTACTGCTCAACGAACCATGATTACACCATTTGGATGCCTGAGAATCCTAGACTAGGGACGTCTTGCAACATTTTTGTCAATAGTAAGGGGAAGAGAGCATCCAAAGGGGGTAAAACCTGCGGCTTTGTAGATGAAAGAGGCCTGTATAAGTCTCTAAAGGGAGCATGCAAACTCAAGTTATGTGGAGTTCTTGGACTTAGACTTATGGATGGAACATGGGTTGCGATGCAAACATCAGATGAGACCAAATGGTGTTCTCCTGATCAGTTGGTGAATATGCACGACTTTCGCTCGGATGAAATTGAGCATCTTGTTGTGGAGGAATTGGTCAAGAAAAGAGAGGAGTGTCTGGATGCACTAGAGTCCATCATGACCACCAAGTCAGTGAGTTTCAGACGTCTCAGTCATTTAAGAAAACTTGTCCCTGGGTTCGGGAAAGCATACACCATATTCAATAAGACCTTGATGGAGGCTGATGCTCACTACAAGTCAGTCCGGACTTGGAATGAGATCATCCCATCAAAAGGGTGTTTAAGAGTTGGAGGGAGGTGTCACCCTCATGTAAACGGGGTGTTTTTCAATGGTATAATATTAGGGCCTGACGGCCATGTTCTAATCCCCGAGATGCAATCCTCCCTCCTTCAGCAACATATGGAGTTGTTGGAATCCTCAGTTATTCCCCTGATGCACCCCCTGGCAGACCCGTCCACAGTTTTCAAGGATGGTGATGAGGCTGAGGATTTTGTAGAGGTTCACCTTCCTGATGTGCACAAACAGGTCTCGGGGGTTGACCTGGGTCTCCCGAACTGGGGGAAATATGTATTACTGAGTGCAGGAACCCTGATTGCTTTGATGTTGATAATTTTTCTAATGACATGTTGTAGAAGAGTCAATCGACCAGAATCTACGCAACGCAGTCTCGGAGGGACAGGGAGGAAGGTGTCGGTCACTTCCCAAAGCGGGAAGGTCATATCTTCATGGGAGTCATACAAAAGTGGGGGTGAGACTAGACTGTAA
		</sequence>
		<sequence>
			<taxon idref="RV3122_2012-05-14"/>
			ATGGTTCCTCAAGCTCTTTTGTTTGTACCCCTTTTGGTTTTTCCATTGTGTTTCGGGAAATTCCCTATCTACACAATACCAGACAAACTCGGACCCTGGAGCCCGATTGACATACATCATCTCAGCTGCCCAAACAATTTGGTTGTGGAGGACGAAGGGTGCACCAACCTGTCAGGGTTCTCCTATATGGAACTTAAAGTTGGATACATCTCAGCTATAAAGGTGAACGGGTTCACTTGCACAGGCGTTGTGACAGAGGCTGAAACCTACACTAACTTTGTAGGTTATGTCACCACCACATTCAAAAGAAAGCATTTCCGCCCAATACCAGATGCATGTAGAGCCGCATATAACTGGAAGATGGCCGGTGACCCCAGATATGAAGAGTCTCTACACAATCCATACCCTGACTACCATTGGCTTCGAACTGTAAAAACCACCAAGGAGTCTCTCGTTATCATATCCCCGAGTGTGGCGGATTTAGACCCATATGACAAATCCCTTCACTCGAGGGTCTTCACTAGCGGGAAATGCTCGGGAATAACGGTGTCTTCCACCTACTGCTCAACGAACCATGATTACACCATTTGGATGCCTGAGAATCCTAGACTAGGGACGTCTTGCAACATTTTTGTCAATAGTAAGGGGAAGAGAGCATCCAAAGGGGGTAAAACCTGCGGCTTTGTAGATGAAAGAGGCCTGTATAAGTCTCTAAAGGGAGCATGCAAACTCAAGTTATGTGGAGTTCTTGGACTTAGACTTATGGATGGAACATGGGTTGCGATGCAAACATCAGATGAGACCAAATGGTGTTCTCCTGATCAGTTGGTGAATATGCACGACTTTCGCTCGGATGAAATTGAGCATCTTGTTGTGGAGGAATTGGTCAAGAAAAGAGAGGAGTGTCTGGATGCACTAGAGTCCATCATGACCACCAAGTCAGTGAGTTTCAGACGTCTCAGTCATTTAAGAAAACTTGTCCCTGGGTTCGGGAAAGCATACACCATATTCAATAAGACCTTGATGGAGGCTGATGCTCACTACAAGTCAGTCCGGACTTGGAATGAGATCATCCCATCAAAAGGGTGTTTAAGAGTTGGAGGGAGGTGTCACCCTCATGTAAACGGGGTGTTTTTCAATGGTATAATATTAGGGCCTGACGGCCATGTTCTAATCCCCGAGATGCAATCCTCCCTCCTTCAGCAACATATGGAGTTGTTGGAATCCTCAGTTATTCCCCTGATGCACCCCCTGGCAGACCCGTCCACAGTTTTCAAGGATGGTGATGAGGCTGAGGATTTTGTAGAGGTTCACCTTCCTGATGTGCACAAACAGGTCTCGGGGGTTGACCTGGGTCTCCCGAACTGGGGGAAATATGTATTACTGAGTGCAGGAACCCTGATTGCTTTGATGTTGATAATTTTTCTAATGACATGTTGTAGAAGAGTCAATCGACCAGAATCTACGCAACGCAGTCTCGGAGGGACAGGGAGGAAGGTGTCGGTCACTTCCCAAAGCGGGAAGGTCATATCTTCATGGGAGTCATACAAAAGTGGGGGTGAGACTAGACTGTAA
		</sequence>
		<sequence>
			<taxon idref="RV3124_2012-05-07"/>
			ATGGTTCCTCAAGCTCTTTTGTTTGTACCCCTTTTGGTTTTTCCATTGTGTTTCGGGAAATTCCCTATCTACACAATACCAGACAAACTCGGACCCTGGAGCCCGATTGACATACATCATCTCAGCTGCCCAAACAATTTGGTTGTGGAGGACGAAGGGTGCACCAACCTGTCAGGGTTCTCCTATATGGAACTTAAAGTTGGATACATCTCAGCTATAAAGGTGAACGGGTTCACTTGCACAGGCGTTGTGACAGAGGCTGAAACCTACACTAACTTTGTAGGTTATGTCACCACCACATTCAAAAGAAAGCATTTCCGCCCAATACCAGATGCATGTAGAGCCGCATATAACTGGAAGATGGCCGGTGACCCCAGATATGAAGAGTCTCTACACAATCCATACCCTGACTACCATTGGCTTCGAACTGTAAAAACCACCAAGGAGTCTCTCGTTATCATATCCCCGAGTGTGGCGGATTTAGACCCATATGACAAATCCCTTCACTCGAGGGTCTTCACTAGCGGGAAATGCTCGGGAATAACGGTGTCTTCCACCTACTGCTCAACGAACCATGATTACACCATTTGGATGCCTGAGAATCCTAGACTAGGGACGTCTTGCAACATTTTTGTCAATAGTAAGGGGAAGAGAGCATCCAAAGGGGGTAAAACCTGCGGCTTTGTAGATGAAAGAGGCCTGTATAAGTCTCTAAAGGGAGCATGCAAACTCAAGTTATGTGGAGTTCTTGGACTTAGACTTATGGATGGAACATGGGTTGCGATGCAAACATCAGATGAGACCAAATGGTGTTCTCCTGATCAGTTGGTGAATATGCACGACTTTCGCTCGGATGAAATTGAGCATCTTGTTGTGGAGGAATTGGTCAAGAAAAGAGAGGAGTGTCTGGATGCACTAGAGTCCATCATGACCACCAAGTCAGTGAGTTTCAGACGTCTCAGTCATTTAAGAAAACTTGTCCCTGGGTTCGGGAAAGCATACACCATATTCAATAAGACCTTGATGGAGGCTGATGCTCACTACAAGTCAGTCCGGACTTGGAATGAGATCATCCCATCAAAAGGGTGTTTAAGAGTTGGAGGGAGGTGTCACCCTCATGTAAACGGGGTGTTTTTCAATGGTATAATATTAGGGCCTGACGGCCATGTTCTAATCCCCGAGATGCAATCCTCCCTCCTTCAGCAACATATGGAGTTGTTGGAATCCTCAGTTATTCCCCTGATGCACCCCCTGGCAGACCCGTCCACAGTTTTCAAGGATGGTGATGAGGCTGAGGATTTTGTAGAGGTTCACCTTCCTGATGTGCACAAACAGGTCTCGGGGGTTGACCTGGGTCTCCCGAACTGGGGGAAATATGTATTACTGAGTGCAGGAACCCTGATTGCTTTGATGTTGATAATTTTTCTAATGACATGTTGTAGAAGAGTCAATCGACCAGAATCTACGCAACGCAGTCTCGGAGGGACAGGGAGGAAGGTGTCGGTCACTTCCCAAAGCGGGAAGGTCATATCTTCATGGGAGTCATACAAAAGTGGGGGTGAGACTAGACTGTAA
		</sequence>
		<sequence>
			<taxon idref="RV3109_2012-04-12"/>
			ATGGTTCCTCAAGCTCTTTTGTTTGTACCCCTTTTGGTTTTTCCATTGTGTTTCGGGAAATTCCCTATCTACACAATACCAGACAAACTCGGACCCTGGAGCCCGATTGACATACATCATCTCAGCTGCCCAAACAATTTGGTTGTGGAGGACGAAGGGTGCACCAACCTGTCAGGGTTCTCCTATATGGAACTTAAAGTTGGATACATCTCAGCTATAAAGGTGAACGGGTTCACTTGCACAGGCGTTGTGACAGAGGCTGAAACCTACACTAACTTTGTAGGTTATGTCACCACCACATTCAAAAGAAAGCATTTCCGCCCAATACCAGATGCATGTAGAGCCGCATATAACTGGAAGATGGCCGGTGACCCCAGATATGAAGAGTCTCTACACAATCCATACCCTGACTACCATTGGCTTCGAACTGTAAAAACCACCAAGGAGTCTCTCGTTATCATATCCCCGAGTGTGGCGGATTTAGACCCATATGACAAATCCCTTCACTCGAGGGTCTTCACTAGCGGGAAATGCTCGGGAATAACGGTGTCTTCCACCTACTGCTCAACGAACCATGATTACACCATTTGGATGCCTGAGAATCCTAGACTAGGGACGTCTTGCAACATTTTTGTCAATAGTAAGGGGAAGAGAGCATCCAAAGGGGGTAAAACCTGCGGCTTTGTAGATGAAAGAGGCCTGTATAAGTCTCTAAAGGGAGCATGCAAACTCAAGTTATGTGGAGTTCTTGGACTTAGACTTATGGATGGAACATGGGTTGCGATGCAAACATCAGATGAGACCAAATGGTGTTCTCCTGATCAGTTGGTGAATATGCACGACTTTCGCTCGGATGAAATTGAGCATCTTGTTGTGGAGGAATTGGTCAAGAAAAGAGAGGAGTGTCTGGATGCACTAGAGTCCATCATGACCACCAAGTCAGTGAGTTTCAGACGTCTCAGTCATTTAAGAAAACTTGTCCCTGGGTTCGGGAAAGCATACACCATATTCAATAAGACCTTGATGGAGGCTGATGCTCACTACAAGTCAGTCCGGACTTGGAATGAGATCATCCCATCAAAAGGGTGTTTAAGAGTTGGAGGGAGGTGTCACCCTCATGTAAACGGGGTGTTTTTCAATGGTATAATATTAGGGCCTGACGGCCATGTTCTAATCCCCGAGATGCAATCCTCCCTCCTTCAGCAACATATGGAGTTGTTGGAATCCTCAGTTATTCCCCTGATGCACCCCCTGGCAGACCCGTCCACAGTTTTCAAGGATGGTGATGAGGCTGAGGATTTTGTAGAGGTTCACCTTCCTGATGTGCACAAACAGGTCTCGGGGGTTGACCTGGGTCTCCCGAACTGGGGGAAATATGTATTACTGAGTGCAGGAACCCTGATTGCTTTGATGTTGATAATTTTTCTAATGACATGTTGTAGAAGAGTCAATCGACCAGAATCTACGCAACGCAGTCTCAGAGGGACAGGGAGGAAGGTGTCGGTCACTTCCCAAAGCGGGAAGGTCATATCTTCATGGGAGTCATACAAAAGTGGGGGTGAGACTAGACTGTAA
		</sequence>
		<sequence>
			<taxon idref="RV3092_2011-12-16"/>
			ATGGTTCCTCAAGCTCTTTTGTTTGTACCCCTTTTGGTTTTTCCATTGTGTTTCGGGAAATTCCCTATCTACACAATACCAGACAAACTCGGACCCTGGAGCCCGATTGACATACATCATCTCAGCTGCCCAAACAATTTGGTTGTGGAGGACGAAGGATGCACCAACCTGTCAGGGTTCTCCTATATGGAACTTAAAGTTGGATACATCTCAGCTATAAAGGTGAACGGGTTCACTTGCACAGGCGTTGTGACAGAGGCTGAAACCTACACTAACTTTGTAGGTTATGTCACCACCACATTCAAAAGAAAGCATTTCCGCCCAATACCAGATGCATGTAGAGCCGCATATAACTGGAAGATGGCCGGTGACCCCAGATATGAAGAGTCTCTACACAATCCATACCCTGACTACCATTGGCTTCGAACTGTAAAAACCACCAAGGAGTCTCTCGTTATCATATCCCCGAGTGTGGCGGATTTAGACCCATATGACAAATCCCTTCACTCGAGGGTCTTCACTAGCGGGAAATGCTCGGGAATAACGGTGTCTTCCACCTACTGCTCAACGAACCATGATTACACCATTTGGATGCCTGAGAATCCTAGACTAGGGACGTCTTGCAACATTTTTGTCAATAGTAAGGGGAAGAGAGCATCCAAAGGGGGTAAAACCTGCGGCTTTGTAGATGAAAGAGGCCTGTATAAGTCTCTAAAGGGAGCATGCAAACTCAAGTTATGTGGAGTTCTTGGACTTAGACTTATGGATGGAACATGGGTTGCGATGCAAACATCAGATGAGACCAAATGGTGTTCTCCTGATCAGTTGGTGAATATGCACGACTTCCGCTCGGATGAAATTGAGCATCTTGTTGTGGAGGAATTGGTCAAGAAAAGAGAGGAGTGTCTGGATGCACTAGAGTCCATCATGACCACCAAGTCAGTGAGTTTCAGACGTCTCAGTCATTTAAGAAAACTTGTCCCTGGGTTCGGGAAAGCATACACCATATTCAATAAGACCTTGATGGAGGCTGATGCTCACTACAAGTCAGTCCGGACTTGGAATGAGATCATCCCATCAAAAGGGTGTTTAAGAGTTGGAGGGAGGTGTCACCCTCATGTAAACGGGGTGTTTTTCAATGGTATAATATTAGGGCCTGACGGCCATGTTCTAATCCCCGAGATGCAATCCTCCCTCCTTCAGCAACATATGGAGTTGTTGGAATCCTCAGTTATTCCCCTGATGCACCCCCTGGCAGACCCGTCCACAGTTTTCAAGGATGGTGATGAGGCTGAGGATTTTGTAGAGGTTCACCTTCCTGATGTGCACAAACAGGTCTCGGGGGTTGACCTGGGTCTCCCGAACTGGGGGAAATATGTATTACTGAGTGCAGGAACCCTGATTGCTTTGATGTTGATAATTTTTCTAATGACATGTTGTAGAAGAGTCAATCGACCAGAATCTACGCAACGCAGTCTCGGAGGGACAGGGAGGAAGGTGTCGGTCACTTCCCAAAGCGGGAAGGTCATATCTTCATGGGAGTCATACAAAAGTGGGGGTGAGACTAGACTGTAA
		</sequence>
		<sequence>
			<taxon idref="RV3093_2011-12-22"/>
			ATGGTTCCTCAAGCTCTTTTGTTTGTACCCCTTTTGGTTTTTCCATTGTGTTTCGGGAAATTCCCTATCTACACAATACCAGACAAACTCGGACCCTGGAGCCCGATTGACATACATCATCTCAGCTGCCCAAACAATTTGGTTGTGGAGGACGAAGGATGCACCAACCTGTCAGGGTTCTCCTATATGGAACTTAAAGTTGGATACATCTCAGCTATAAAGGTGAACGGGTTCACTTGCACAGGCGTTGTGACAGAGGCTGAAACCTACACTAACTTTGTAGGTTATGTCACCACCACATTCAAAAGAAAGCATTTCCGCCCAATACCAGATGCATGTAGAGCCGCATATAACTGGAAGATGGCCGGTGACCCCAGATATGAAGAGTCTCTACACAATCCATACCCTGACTACCATTGGCTTCGAACTGTAAAAACCACCAAGGAGTCTCTCGTTATCATATCCCCGAGTGTGGCGGATTTAGACCCATATGACAAATCCCTTCACTCGAGGGTCTTCACTAGCGGGAAATGCTCGGGAATAACGGTGTCTTCCACCTACTGCTCAACGAACCATGATTACACCATTTGGATGCCTGAGAATCCTAGACTAGGGACGTCTTGCAACATTTTTGTCAATAGTAAGGGGAAGAGAGCATCCAAAGGGGGTAAAACCTGCGGCTTTGTAGATGAAAGAGGCCTGTATAAGTCTCTAAAGGGAGCATGCAAACTCAAGTTATGTGGAGTTCTTGGACTTAGACTTATGGATGGAACATGGGTTGCGATGCAAACATCAGATGAGACCAAATGGTGTTCTCCTGATCAGTTGGTGAATATGCACGACTTCCGCTCGGATGAAATTGAGCATCTTGTTGTGGAGGAATTGGTCAAGAAAAGAGAGGAGTGTCTGGATGCACTAGAGTCCATCATGACCACCAAGTCAGTGAGTTTCAGACGTCTCAGTCATTTAAGAAAACTTGTCCCTGGGTTCGGGAAAGCATACACCATATTCAATAAGACCTTGATGGAGGCTGATGCTCACTACAAGTCAGTCCGGACTTGGAATGAGATCATCCCATCAAAAGGGTGTTTAAGAGTTGGAGGGAGGTGTCACCCTCATGTAAACGGGGTGTTTTTCAATGGTATAATATTAGGGCCTGACGGCCATGTTCTAATCCCCGAGATGCAATCCTCCCTCCTTCAGCAACATATGGAGTTGTTGGAATCCTCAGTTATTCCCCTGATGCACCCCCTGGCAGACCCGTCCACAGTTTTCAAGGATGGTGATGAGGCTGAGGATTTTGTAGAGGTTCACCTTCCTGATGTGCACAAACAGGTCTCGGGGGTTGACCTGGGTCTCCCGAACTGGGGGAAATATGTATTACTGAGTGCAGGAACCCTGATTGCTTTGATGTTGATAATTTTTCTAATGACATGTTGTAGAAGAGTCAATCGACCAGAATCTACGCAACGCAGTCTCGGAGGGACAGGGAGGAAGGTGTCGGTCACTTCCCAAAGCGGGAAGGTCATATCTTCATGGGAGTCATACAAAAGTGGGGGTGAGACTAGACTGTAA
		</sequence>
		<sequence>
			<taxon idref="RV3078_2013-05-26"/>
			ATGGTTCCTCAAGCTCTTTTGTTTGTACCCCTTTTGGTTTTTCCATTGTGTTTCGGGAAATTCCCTATCTACACAATACCAGACAAACTCGGACCCTGGAGCCCGATTGACATACATCATCTCAGCTGCCCAAACAATTTGGTTGTGGAGGACGAAGGATGCACCAACCTGTCAGGGTTCTCCTATATGGAACTTAAAGTTGGATACATCTCAGCTATAAAGGTGAACGGGTTCACTTGCACAGGCGTTGTGACAGAGGCTGAAACCTACACTAACTTTGTAGGTTATGTCACCACCACATTCAAAAGAAAGCATTTCCGCCCAATACCAGATGCATGTAGAGCCGCATATAACTGGAAGATGGCCGGTGACCCCAGATATGAAGAGTCTCTACACAATCCATACCCTGACTACCATTGGCTTCGAACTGTAAAAACCACCAAGGAGTCTCTCGTTATCATATCCCCGAGTGTGGCGGATTTAGACCCATATGACAAATCCCTTCACTCGAGGGTCTTCACTAGCGGGAAATGCTCGGGAATAACGGTGTCTTCCACCTACTGCTCAACGAACCATGATTACACCATTTGGATGCCTGAGAATCCTAGACTAGGGACGTCTTGCAACATTTTTGTCAATAGTAAGGGGAAGAGAGCATCCAAAGGGGGTAAAACCTGCGGCTTTGTAGATGAAAGAGGCCTGTATAAGTCTCTAAAGGGAGCATGCAAACTCAAGTTATGTGGAGTTCTTGGACTTAGACTTATGGATGGAACATGGGTTGCGATGCAAACATCAGATGAGACCAAATGGTGTTCTCCTGATCAGTTGGTGAATATGCACGACTTCCGCTCGGATGAAATTGAGCATCTTGTTGTGGAGGAATTGGTCAAGAAAAGAGAGGAGTGTCTGGATGCACTAGAGTCCATCATGACCACCAAGTCAGTGAGTTTCAGACGTCTCAGTCATTTAAGAAAACTTGTCCCTGGGTTCGGGAAAGCATACACCATATTCAATAAGACCTTGATGGAGGCTGATGCTCACTACAAGTCAGTCCGGACTTGGAATGAGATCATCCCATCAAAAGGGTGTTTAAGAGTTGGAGGGAGGTGTCACCCTCATGTAAACGGGGTGTTTTTCAATGGTATAATATTAGGGCCTGACGGCCATGTTCTAATCCCCGAGATGCAATCCTCCCTCCTTCAGCAACATATGGAGTTGTTGGAATCCTCAGTTATTCCCCTGATGCACCCCCTGGCAGACCCGTCCACAGTTTTCAAGGATGGTGATGAGGCTGAGGATTTTGTAGAGGTTCACCTTCCTGATGTGCACAAACAGGTCTCGGGGGTTGACCTGGGTCTCCCGAACTGGGGGAAATATGTATTACTGAGTGCAGGAACCCTGATTGCTTTGATGTTGATAATTTTTCTAATGACATGTTGTAGAAGAGTCAATCGACCAGAATCTACGCAACGCAGTCTCGGAGGGACAGGGAGGAAGGTGTCGGTCACTTCCCAAAGCGGGAAGGTCATATCTTCATGGGAGTCATACAAAAGTGGGGGTGAGACTAGACTGTAA
		</sequence>
		<sequence>
			<taxon idref="RV2485_2008-09-28"/>
			ATGGTTCCTCAAGCTCGTTTGTTTGTACCCCTTTTGGTTTTTCCATTGTGTTTCGGGAAATTCCCTATCTACACAATACCAGACAAACTCGGACCCTGGAGCCCGATTGACATACATCATCTCAGCTGCCCAAACAATTTGGTTGTGGAGGACGAAGGATGCACCAACCTGTCAGGGTTCTCCTATATGGAACTTAAAGTTGGATACATCTCAGCTATAAAGGTGAACGGGTTCACTTGCACAGGCGTTGTGACAGAGGCTGAAACCTACACTAACTTTGTAGGTTATGTCACCACCACATTCAAAAGAAAGCATTTCCGCCCAATACCAGATGCATGTAGAGCCGCATACAACTGGAAGATGGCCGGTGACCCCAGATATGAAGAGTCTCTACACAATCCATACCCTGACTATCATTGGCTTCGAACTGTAAAAACCACCAAGGAGTCTCTCGTTATCATATCCCCGAGTGTGGCGGATTTAGACCCATATGACAGATCCCTTCACTCGAGGGTCTTCACTGGCGGGAAATGCTCGGGAATAACGGTGTCTTCCACCTACTGCTCAACTAACCATGATTACACCATTTGGATGCCTGAGAATCCTAGACTAGGGACGTCTTGCAACATTTTTGTCAATAGTAAGGGGAAGAGAGCATCCAAAGGGGGTAAAACCTGCGGCTTTGTAGATGAAAGAGGCCTGTATAAGTCTCTAAAGGGAGCATGCAAACTCAAGTTATGTGGAGTTCTTGGACTTAGACTTATGGATGGAACATGGGTTGCGATGCAAACATCAGATGAGACCAAATGGTGTTCTCCTGATCAGTTGGTGAATATGCACGACTTTCGCTCGGATGAAATTGAGCATCTTGTTGTGGAGGAATTGGTCAAGAAAAGAGAGGAGTGTCTGGATGCACTAGAGTCCATCATGACCACTAAGTCAGTGAGTTTCAGACGTCTCAGTCATTTAAGAAAACTTGTCCCTGGGTTCGGNAAAGCATACACCATATTCAATAAGACCTTGATGGAGGCTGATGCTCACTACAAGTCAGTCCGGACTTGGAATGAGATCATCCCCTCAAAAGGGTGTTTAAGAGTTGGAGGGAGGTGTCACCCTCATGTGAACGGGGTGTTTTTCAATGGTATAATATTAGGGCCTGACGGCCATGTTCTAATCCCCGAGATGCAATCCTCCCTCCTTCAGCAACATATGGAGTTGTTGGAGTCTTCAGTTATTCCCCTGATGCACCCCCTGGCAGACCCGTCCACAGTTTTCAAGGATGGTGATGAGGCTGAGGATTTTGTAGAGGTTCACCTTCCTGATGTGCACAAACAGGTCTCGGGGGTTGACCTGGGTCTCCCAAACTGGGGGAAATATGTATTACTGAGTGCAGGAACCCTGATTGCTTTGATGTTGATAATTTTTCTAATGACATGTTGTAGAAGAGTCAATCGACCAGAATCTACGCAACGCAGTCTCGGAGGGACAGGGAGGAAGGTGTCGGTCACTTCCCAAAGCGGGAAGGTCATATCTTCATGGGAGTCATATAAAAGTGGGGGTGAGACTAGACTGTAA
		</sequence>
		<sequence>
			<taxon idref="RV2866_2011-04-15"/>
			ATGGTTCCTCAAGCTCGTTTGTTTGTACCCCTTTTGGTTTTTCCATTGTGTTTCGGGAAATTCCCTATCTACACAATACCAGACAAACTCGGACCCTGGAGCCCGATTGACATACATCATCTCAGCTGCCCAAACAATTTGGTTGTGGAGGACGAAGGATGCACCAACCTGTCAGGGTTCTCCTATATGGAACTTAAAGTTGGATACATCTCAGCTATAAAGGTGAACGGGTTCACTTGCACAGGCGTTGTGACAGAGGCTGAAACCTACACTAACTTTGTAGGTTATGTCACCACCACATTCAAAAGAAAGCATTTCCGCCCAATACCAGATGCATGTAGAGCCGCATATAACTGGAAGATGGCCGGTGACCCCAGATATGAAGAGTCTCTACACAATCCATACCCTGACTATCATTGGCTTCGAACTGTAAAAACCACCAAGGAGTCTCTCGTTATCATATCCCCGAGTGTGGCGGATTTAGACCCATATGACANATCCCTTCACTCGAGGGTCTTCACTGGCGGGAAATGCTCGGGAATAACGGTGTCTTCCACCTACTGCTCAACTAACCATGATTACACCATTTGGATGCCTGAGAATCCGAGACTAGGGACGTCCTGCAACATTTTTGCCAATAGTAAGGGGAAGAGAGCATCCAAAGGGGGTAAAACCTGCGGCTTTGTAGATGAAAGAGGCCTGTATAAGTCTCTAAAGGGAGCATGCAAACTCAAGTTATGTGGAGTTCTTGGACTTAGACTCATGGATGGAACATGGGTTGCGATGCAAACATCAGATGAGACCAAATGGTGTTCTCCTGATCAGTTGGTGAATATGCACGACTTTCGCTCGGATGAAATTGAGCATCTTGTTGTGGAGGAATTGGTCAAGAAAAGAGAGGAGTGTCTGGATGCACTAGAGTCCATCATGACCACCAAGTCAGTGAGTTTCAGACGTCTCAGTCATTTAAGAAAACTTGTCCCTGGGTTCGGRAAAGCATACACCATATTCAATAAGACCTTGATGGAGGCTGATGCTCACTACAAGTCAGTCCGGACTTGGAATGAGATCATCCCMTCAAAAGGGTGTTTAAGAGTTGGAGGGAGGTGTCACCCTCATGTAAACGGGGTGTTTTTCAATGGTATAATATTAGGGCCTGACGGCCATGTTCTAATCCCCGAGATGCAATCCTCCCTCCTTCAGCAACATATGGAGTTGTTGGAGTCTTCAGTTATTCCCCTGATGCACCCCCTGGCAGACCCGTCCACAGTTTTCAAGGATGGTGATGAAGCTGAGGATTTTGTAGAGGTTCACCTTCCTGATGTGCACAAACAGGTCTCGGGNNNNNACCTGGGTCTCCCGAACTGGGGGAAATATGTATTGCTGAGTGCAGGAACCCTGATTGCTTTGATGTTGATAATTTTTCTAATGACATGTTGTAGAAGAGTCANTCGACCAGAATCTACGCAACGCAGTCTCGGANGGACAGGGAGGAAGGTGTCGGTCACTTCCCAAAGCGGGAAGGTCATATCTTCATGGGAGTCATATAAAAGTGGGGGTGAGACTAGACTGTAA
		</sequence>
		<sequence>
			<taxon idref="RV2503_2009-02-15"/>
			ATGGTTCCTCAAGCTCGTTTGTTTGTACCCCTTTTGGTTTTTCCATTGTGTTTCGGGAAATTCCCTATCTACACGATACCAGACAAACTCGGACCCTGGAGCCCGATTGACATACATCATCTCAGCTGCCCAAACAATTTGGTTGTGGAGGACGAAGGATGCACCAACCTGTCAGGGTTCTCCTACATGGAACTTAAAGTTGGATACATCTCAGCCATAAAGGTGAACGGGTTCACTTGCACAGGCGTTGTGACAGAAGCTGAAACCTACACTAACTTTGTAGGTTATGTCACCACCACGTTCAAAAGAAAGCATTTCCGCCCAATACCAGATGCATGTAGAGCTGCATACAACTGGAAGATGGCCGGTGACCCCAGATATGAAGAGTCTCTACACAATCCATACCCTGACTATCATTGGCTTCGAACTGTAAAAACCACCAAGGAGTCTCTCGTTATCATATCCCCGAGTGTGGCGGATTTAGACCCATATGACAGATCCCTTCACTCGAGGGTCTTCACTGGCGGGAAATGCTCGGGAATAACGGTGTCTTCCACCTACTGCTCAACTAACCATGATTACACCATTTGGATGCCTGAGAATCCGAGACTAGGGACGTCCTGCAACATTTTTGCCAATAGTAAGGGGAAGAGAGCATCCAAAGGGGGTAAAACCTGCGGCTTTGTAGATGAAAGAGGCCTGTATAAGTCTCTAAAGGGAGCATGCAAACTCAAGTTATGTGGAGTTCTTGGACTTAGACTCATGGATGGAACATGGGTTGCGATGCAAACATCAGATGAGACCAAATGGTGTCCTCCTGATCAGTTGGTGAATATGCACGACTTTCGCTCGGATGAAATTGAGCATCTTGTCGTAGAGGAATTGGTCAAGAAAAGAGAGGAGTGTCTGGATGCACTAGAGTCCATCATGACTACTAAGTCAGTGAGTTTCAGACGTCTCAGTCATTTAAGAAAACTTGTCCCTGGGTTCGGAAAAGCATACACCATATTCAATAAGACCTTGATGGAGGCCGATGCTCACTACAAGTCAGTCCGGACTTGGAATGAGATCATCCCCTCAAAAGGGTGTTTAAGAGTTGGAGGGAGGTGTCACCCTCATGTGAACGGGGTGTTTTTCAATGGTATAATATTAGGGCCTGACGGCCATGTTCTAATCCCCGAGATGCAATCCTCCCTCCTTCAGCAACATATGGAGTTGTTGGAGTCTTCAGTTATTCCCCTGATGCACCCCCTGGCAGACCCGTCCACAGTTTTCAAGGATGGTGATGAAGCTGAGGATTTTGTAGAGGTTCACCTTCCTGATGTGCACAAACAGGTCTCGGGGGTTGACCTGGGTCTCCCGAACTGGGGGAAATATGTATTGCTGAGTGCAGGAACCCTGATTGCTTTGATGTTGATAATTTTTCTAATGACATGTTGTAGAAGAGTCAGTCGACCAGAATCTACGCAACGCAGTCTCGGAAGGATAGGGAGGAAGGTGTCGGTCACTTCCCAAAGCGGGAAGGTCATATCTTCATGGGAGTCATATAAAAGTGGGGGTGAGACTAGACTGTAA
		</sequence>
		<sequence>
			<taxon idref="RV2767_2009-09-12"/>
			ATGGTTCCTCAAGCTCGTTTGTTTGTACCCCTTTTGGTTTTTCCATTGTGTTTCGGGAAATTCCCTATCTACACGATACCAGACAAACTCGGACCCTGGAGCCCGATTGACATACATCATCTCAGCTGCCCAAACAATTTGGTTGTGGAGGACGAAGGATGCACCAACCTGTCAGGGTTCTCCTACATGGAACTTAAAGTTGGATACATCTCAGCCATAAAGGTGAACGGGTTCACTTGCACAGGCGTTGTGACAGAAGCTGAAACCTACACTAACTTTGTAGGTTATGTCACCACCACGTTCAAAAGAAAGCATTTCCGCCCAATACCAGATGCATGTAGAGCTGCATACAATTGGAAGATGGCCGGTGACCCCAGATATGAAGAGTCTCTACACAATCCATACCCTGACTATCATTGGCTTCGAACTGTAAAAACCACCAAGGAGTCTCTCGTTATCATATCCCCGAGTGTGGCGGATTTAGACCCATATGACAGATCCCTTCACTCGAGGGTCTTCACTGGCGGGAAATGCTCGGGAATAACGGTGTCTTCCACCTACTGCTCAACTAACCATGATTACACCATTTGGATGCCTGAGAATCCGAGACTAGGGACGTCCTGCAACATTTTTGCCAATAGTAAGGGGAAGAGAGCATCCAAAGGGGGTAAAACCTGCGGCTTTGTAGATGAAAGAGGCCTGTACAAGTCTCTAAAGGGAGCATGCAAACTCAAGTTATGTGGAGTTCTTGGACTTAGACTCATGGATGGAACATGGGTTGCGATGCAAACATCAGATGAGACCAAATGGTGTCCTCCTGATCAGTTGGTGAATATGCACGACTTTCGCTCGGATGAAATTGAGCATCTTGTCGTAGAGGAATTGGTCAAGAAAAGAGAGGAGTGTCTGGATGCACTAGAGTCCATCATGACTACTAAGTCAGTGAGTTTCAGACGTCTCAGTCATTTAAGAAAACTTGTCCCTGGGTTCGGAAAAGCATACACCATATTCAATAAGACCTTGATGGAGGCTGATGCTCACTACAAGTCAGTCCGGACTTGGAATGAGATCATCCCCTCAAAAGGGTGTTTAAGAGTTGGAGGGAGGTGTCACCCTCATGTGAACGGGGTGTTTTTCAATGGTATAATATTAGGGCCTGACGGCCATGTTCTAATCCCCGAGATGCAATCCTCCCTCCTTCAGCAACATATGGAGTTGTTGGAGTCTTCAGTTATTCCCCTGATGCACCCCCTGGCAGACCCGTCCACAGTTTTCAAGGATGGTGATGAAGCTGAGGATTTTGTAGAGGTTCACCTTCCTGATGTGCACAAACAGGTCTCGGGGGTTGACCTGGGTCTCCCGAACTGGGGGAAATATGTATTGCTGAGTGCAGGAACCCTGATTGCTTTGATGTTGATAATTTTTCTAATGACATGTTGTAGAAGAGTCAGTCGACCAGAATCTACGCAACGCAGTCTCGGAAGGACAGGGAGGAAGGTGTCGGTCACTTCCCAAAGCGGGAAGGTCATATCTTCATGGGAGTCATATAAAAGTGGGGGTGAGACTAGACTGTAA
		</sequence>
		<sequence>
			<taxon idref="RV2862_2011-05-11"/>
			ATGGTTCCTCAAGCTCGTTTGTTTGTACCCCTTTTGGTTTTTCCATTGTGTTTCGGGAAATTCCCTATCTACACGATACCAGACAAACTCGGACCCTGGAGCCCGATTGACATACATCATCTCAGCTGCCCAAACAATTTGGTTGTGGAGGACGAAGGATGCACCAACCTGTCAGGGTTCTCCTACATGGAACTTAAAGTTGGATACATCTCAGCCATAAAGGTGAACGGGTTCACTTGCACAGGCGTTGTGACAGAAGCTGAAACCTACACTAACTTTGTAGGTTATGTCACCACCACGTTCAAAAGAAAGCATTTCCGCCCAATACCAGATGCATGTAGAGCTGCATACAATTGGAAGATGGCCGGTGACCCCAGATATGAAGAGTCTCTACACAATCCATACCCTGACTATCATTGGCTTCGAACTGTAAAAACCACCAAGGAGTCTCTCGTTATCATATCCCCGAGTGTGGCGGATTTAGACCCATATGACAGATCCCTTCACTCGAGGGTCTTCACTGGAGGGAAATGCTCGGGAATAACGGTGTCTTCCACCTACTGCTCAACTAACCATGATTACACCATTTGGATGCCTGAGAATCCGAGACTAGGGACGTCCTGCAACATTTTTGCCAATAGTAAGGGGAAGAGAGCATCCAAAGGGGGTAAAACCTGCGGCTTTGTAGATGAAAGAGGCCTGTATAAGTCTCTAAAGGGAGCATGCAAACTCAAGTTATGTGGAGTTCTTGGACTTAGACTCATGGATGGAACATGGGTTGCGATGCAAACATCAGATGAGACCAAATGGTGTCCTCCTGATCAGTTGGTGAATATGCACGACTTTCGCTCGGATGAAATTGAGCATCTTGTCGTAGAGGAATTGGTCAAGAAAAGAGAGGAGTGTCTGGATGCACTAGAGTCCATCATGACTACTAAGTCAGTGAGTTTCAGACGTCTCAGTCATTTAAGAAAGCTTGTCCCTGGGTTCGGAAAAGCATACACCATATTCAATAAGACCTTGATGGAGGCTGATGCTCACTACAAGTCAGTCCGGACTTGGAATGAGATCATCCCCTCAAAAGGGTGTTTAAGAGTTGGAGGGAGGTGTCACCCTCATGTGAACGGGGTGTTTTTCAATGGTATAATATTAGGGCCTGACGGCCATGTTCTAATCCCCGAGATGCAATCCTCCCTCCTTCAGCAACATATGGAGTTGTTGGAGTCTTCAGTTATTCCCCTGATGCACCCCCTGGCAGACCCGTCCACAGTTTTCAAGGATGGTGATGAAGCTGAGGATTTTGTAGAGGTTCACCTTCCTGATGTGCACAAACAGGTCTCGGGGGTTGACCTGGGTCTCCCGAACTGGGGGAAATATGTATTGCTGAGTGCAGGAACCCTGATTGCTTTGATGTTGATAATTTTTCTAATGACATGTTGTAGAAGAGTCAGTCGACCAGAATCTACGCAACGCAGTCTCGGAAGGACAGGGAGGAAGGTGTCGGTCACTTCCCAAAGCGGGAAGGTCATATCTTCATGGGAGTCATATAAAAGTGGGGGTGAGACTAGACTGTAA
		</sequence>
		<sequence>
			<taxon idref="RV2861_2011-05-11"/>
			ATGGTTCCTCAAGCTCTTTTGTTTGTACCCCTTTTGGTTTTTCCATTGTGTTTCGGGAAATTCCCTATCTACACGATACCAGACAAACTCGGACCCTGGAGCCCGATTGACATACATCATCTCAGCTGCCCAAACAATTTGGTTGTGGAGGACGAGGGATGCACCAACCTGTCAGGGTTCTCCTACATGGAACTTAAAGTTGGATACATCTCAGCCATAAAGGTGAACGGGTTCACTTGCACAGGCGTTGTGACAGAAGCTGAAACCTACACTAACTTTGTAGGTTATGTCACCACCACGTTCAAAAGAAAGCATTTCCGCCCAATACCAGATGCATGTAGAGCAGCATACAACTGGAAGATGGCCGGTGACCCCAGATATGAAGAGTCTCTACACAATCCATACCCTGACTACCATTGGCTTCGAACTGTAAAAACCACCAAGGAGTCTCTCGTTATCATATCCCCGAGTGTGGCGGATTTAGACCCATATGACAAATCCCTTCACTCGAGGGTCTTCACTAGCGGGAAATGCTCGGGAATAACGGTGTCTTCCACCTACTGCTCAACTAACCATGATTACACCATTTGGATGCCTGAAAATCCGAGACTAGGGACGTCTTGCAACATTTTTGCCAATAGTAAGGGGAAGAGAGCATCCAAAGGGGGTAAAACCTGCGGCTTTGTAGATGAAAGAGGCCTGTATAAGTCTCTAAGGGGAGCATGCAAACTCAAGTTATGTGGAGTTCTTGGACTTAGACTCATGGATGGAACATGGGTTGCGATGCAAACATCAGATGAGACCAAATGGTGTCCTCCTGATCAGTTGGTGAATATGCACGACTTTCGCTCGGATGAAATTGAGCATCTTGTCGTAGAGGAATTGGTCAAGAAAAGAGAAGAGTGTCTGGATGCACTAGAGTCCATCATGACCACTAAGTCAGTGAGTTTCAGACGTCTCAGTCATTTAAGAAAACTTGTCCCTGGGTTCGGAAAAGCATACACCATATTCAATAAGACCTTGATGGAGGCTGATGCTCACTACAAGTCAGTCCGGACTTGGAATGAGATCATCCCCTCAAAAGGGTGTTTAAGAGTTGGAGGGAGGTGTCACCCTCATGTGAACGGGGTGTTTTTCAATGGTATAATATTAGGGCCTGACGGCCATGTTCTAATCCCCGAGATGCAATCCTCCCTCCTTCAGCAACATATGGAGTTGTTGGAATCTTCAGTTATTCCCCTGATGCACCCCCTGGCAGACCCGTCCACAGTTTTCAAGGATGGTGATGAGGCTGAGGATTTTGTAGAGGTTCACCTTCCTGATGTGCACAAACAGGTCTCGGGGGTTGACCTGGGTCTCCCGAACTGGGGGAAATATGTATTACTGAGTGCAGGAACCCTGATTGCTTTAATGTTGATAATTTTTCTAATGACATGTTGTAGAAGAGTCAGTCGACCAGAATCTACGCAACGCAGTCTCGGAGGGACAGGGAGGAAGGTGTCGGTCACTTCCCAAAGCGGGAAGGTCATATCTTCATGGGAGTCATATAAAAGTGGGGGTGAGACTAGACTGTAA
		</sequence>
		<sequence>
			<taxon idref="RV2902_2011-09-24"/>
			ATGGTTCCTCAAGCTCTTTTGTTTGTACYCCTTTTGGTTTTTCCATTGTGTTTCGGGAAATTCCCTATCTACACRATACCAGACAAACTCGGACCCTGGAGCCCGATTGACATACATCATCTCAGCTGCCCAAACAATTTGGTTGTGGAGGACGAAGGATGCACCAACCTGTCAGGGTTCTCCTAYATGGAACTTAAAGTTGGATACATCTCAGCCATAAAGGTGAACGGGTTCACTTGCACAGGCGTTGTGACAGAGGCTGAAACCTACACTAACTTTGTAGGTTATGTCACCACCACRTTCAAAAGAAAGCATTTCCGCCCAATACCAGATGCATGTAGAGCCGCATATAACTGGAAGATGGCCGGTGACCCCAGATATGAAGAGTCTCTACACAATCCATACCCTGACTACCATTGGCTTCGAACTGTAAAAACCACCAAGGAGTCTCTCGTTATCATATCCCCGAGTGTGGCGGATTTAGACCCATATGACAAATCCCTTCACTCGAGGGTCTTCACTAGCGGGAAATGCTCGGGAATAACGGTGTCTTCCACCTACTGCTCAACTAACCATGATTACACCATTTGGATGCCTGAGAATCCKAGACTAGGGACGTCTTGCAACATTTTTGYCAATAGTAAGGGGAAGAGAGCATCCAAAGGGGGTAAAACCTGCGGCTTTGTAGATGAAAGAGGCCTGTATAAGTCTCTAAAGGGRGCATGCAAACTCAAGTTATGTGGAGTTCTTGGACTTAGACTYATGGATGGAACATGGGTTGCGATGCARACATCAGATGAGACCAAATGGTGTYCTCCTGATCAGTTGGTGAATATGCACGACTTTCGCTCGGATGAAATTGAGCATCTTGTTGTAGAGGAATTGGTCAAGAAAAGAGAGGAGTGTCTGGATGCACTAGAGTCCATCATGACCACCAAGTCAGTGAGTTTCAGACGTCTCAGTCATTTAAGAAAACTTGTCCCTGGGTTCGGAAAAGCATACACCATATTCAATAAGACCTTGATGGAGGCTGATGCTCACTACAAGTCAGTCCGGACTTGGAATGAGATCATCCCMTCAAAAGGGTGTTTAAGAGTTGGAGGGAGGTGTCACCCTCATGTAAACGGGGTGTTTTTCAATGGTATAATAYTAGGGCCTGACGGCCATGTTCTAATCCCCGAGATGCAATCCTCCCTCCTTCAGCAACATATGGAGTTGTTGGAATCCTCAGTTATTCCCCTGATGCACCCCCTGGCAGACCCGTCCACAGTTTTCAAGGATGGTGATGAGGCTGAGGATTTTGTAGAGGTTCACCTTCCTGATGTGCACAAACAGGTCTCGGGGGTTGACYTGGGTCTCCCGAACTGGGGGAAATATGTATTACTGAGTGCAGGAACCCTGATTGCTTTGATGTTGATAATTTTTCTAATGACATGTTGTAGAAGAGTCAATCGACCRGAATCTACGCAACGCAGTCTCGGAGGGACAGGGAGGAAGGTGTCGGTCACTTCCCAAAGCGGGAARGTCATATCTTCATGGGAGTCATATAAAAGTGGGGGTGAGACTAGACTGTAA
		</sequence>
		<sequence>
			<taxon idref="RV3087_2013-09-06"/>
			ATGGTTCCTCAAGCTCTTTTGTTTGTACCCCTTTTGGTTTTTCCATTGTGTTTCGGGAAATTCCCTATCTACACGATACCAGACAAACTYGGACCCTGGAGCCCGATTGACATACATCATCTCAGCTGCCCAAACAATTTGGTTGTGGAGGACGAAGGATGCACCAACCTGTCAGGGTTCTCCTACATGGAACTTAAAGTTGGATACATCTCAGCCATAAAGGTGAACGGGTTCACTTGCACAGGCGTTGTGACAGAGGCTGAAACCTACACYAACTTTGTAGGTTATGTCACCACCACGTTCAAAAGAAAGCATTTCCGCCCAATACCAGATGCATGTAGAGCCGCATATAACTGGAAGATGGCCGGTGACCCCAGATATGAAGAGTCTCTACACAATCCRTACCCTGACTACCATTGGCTTCGAACTGTAAAAACCACCAAGGAGTCTCTCGTTATCATATCCCCRAGTGTGGCGGATTTAGACCCATATGACAAATCCCTTCACTCGAGGGTCTTCMCTAGYGGGAAATGCTCRGGAATAACGGTGTCTTCCACCTACTGCTCAACTAACCATGATTACACCATTTGGATGCCTGAGAATCCGAGACTAGGGACGTCTTGCRACATTTTYRCCAATAGTARRGGGAAGAGAGCATCCAAAGGGGGTAARACCTGCGGCTTTGTAGATGAAAGAGGCCTGTATAAGTCTCTAARGGGRGCATGCAAACTCAARTTATGTGGAGTTCTTGGACTTAGACTCATGGATGGAACATGGGTYGCGATGCAAACATCAGATGAGACCAAATGGTGTCCTCCTGATCAGTTGGTGAATATGCACGACTTTCGCTCGGATGAAATTGAGCATCTTGTTGTGGAGGARTTGGTCAAGAAAAGAGAGGAGTGTCTGGATGCACTAGAGTCCATCATGACCACTAAGTCAGTGAGTTTCAGACGTCTCAGTCATTTAAGAAAACTTGTCCCTGGRTTCGGAAAGGCATACACCATATTCAAYAAGACCTTGATGGAGGCTGATGCTCACTACAAGTCAGTCCGGACTTGGAATGAGATCATCCCCTCAAAAGGGTGTTTAAGAGTTGGAGGGAGGTGTCAYCCTCATGTAAACGGGGTGTTTTTCAATGGTATAATATTAGGGCCTGACGGCCATGTTCTAATCCCCGAGATGCAATCCTCCCTCCTTCAGCAACATATGGAGTTGTTGGAATCCTCAGTTATTCCCCTGATGCACCCCCTGGCAGACCCGTCCACAGTTTTCAAGGATGGTGATGAGGCTGAGGATTTTGTAGAGGTTCACCTTCCTGATGTGCACAAACAGGTCTCGGGGGTTGACCTGGGTCTCCCGAACTGGGGGAAATATGTATTACTGAGTGCAGGAACCCTGATTGCTTTGATGTTGATAATTTTTCTAATGACATGTTGTAGAAGAGTCAATCGACCAGAAYCTACGCAACGCAGTCTMGGAGGGACAGGGAGGAAGGTGTCGGTCACTTCCCAAAGCGGGAAGGTCATATCTTCATGGGAGTCATATAAAAGTGGGGGTGAGACTAGACTGTAA
		</sequence>
		<sequence>
			<taxon idref="RV2492_2007-11-03"/>
			ATGGTTCCTCAAGCTCTTTTGTTTGTACCCCTTTTGGTTTTTCCATTGTGTTTCGGGAAATTCCCTATCTACACGATACCAGACAAACTTGGACCCTGGAGCCCGATTGACATACATCATCTCAGCTGCCCAAACAATTTGGTTGTGGAGGACGAAGGATGCACCAACCTGTCAGGGTTCTCCTACATGGAACTTAAAGTTGGATACATCTCAGCCATAAAGGTGAACGGGTTCACTTGCACAGGCGTTGTGACAGAGGCTGAAACCTACACTAACTTTGTAGGTTATGTCACCACCACGTTCAAAAGAAAGCATTTCCGCCCAATACCAGATGCATGTAGAGCCGCATATAACTGGAAGATGGCCGGTGACCCCAGATATGAAGAGTCTCTACACAATCCGTACCCTGACTACCATTGGCTTCGAACTGTAAAAACCACCAAGGAGTCTCTCGTTATCATATCCCCAAGTGTGGCGGATTTGGACCCATACGACAAATCCCTTCACTCGAGGGTCTTCCCTAGTGGGAAATGCTCAGGAATAACGGTGTCTTCCACCTACTGCTCAACTAACCATGATTACACCATTTGGATGCCTGAGAATCCGAGACTAGGGACGTCTTGCGACATTTTCACCAATAGTAGAGGGAAGAGAGCATCCAAAGGGGGTAAGACCTGCGGCTTTGTAGATGAAAGAGGCCTGTATAAGTCTCTAAGGGGGGCATGCAAACTCAAGTTATGTGGAGTTCTTGGACTTAGACTCATGGATGGAACATGGGTCGCAATGCAAACATCAGATGAGACCAAATGGTGTCCTCCTGATCAGTTGGTGAATATGCACGACTTTCGCTCGGATGAAATTGAGCATCTTGTTGTAGAGGAGTTGGTCAAGAAAAGAGAGGAGTGTCTGGATGCATTAGAGTCCATCATGACCACTAAGTCAGTGAGTTTCAGACGTCTCAGTCATTTAAGAAAACTTGTCCCTGGATTCGGAAAAGCATACACCATATTCAACAAGACCTTGATGGAGGCTGATGCTCACTACAAGTCAGTCCGGACTTGGAATGAGATCATCCCCTCAAAAGGGTGTTTAAGAGTTGGAGGGAGGTGTCATCCTCATGTAAACGGGGTGTTTTTCAATGGTATAATATTAGGGCCTGACGGCCATGTTCTAATCCCCGAGATGCAATCATCCCTCCTTCAGCAACATATGGAGTTATTGGAATCCTCAGTTATTCCCCTGATGCACCCCCTGGCAGACCCGTCCACTGTTTTCAAGGAGGGTGATGAGGCTGAGGATTTTGTAGAGGTTCACCTTCCTGATGTGCACAAACAGGTCTCGGGGGTTGACTTAGGTCTCCCGAACTGGGGGAAATATGTATTACTGAGTGCAGGGACCCTGATTGCTTTGATGTTGATAATTTTTCTAATGACATGTTGTAGAAGAGTCAATCGACCAGAACCTACGCAACGCAGTCTAGGAGGGACAGGGAGGAAGGTGTCGGTCACTTCCCAAAGCGGGAAGGTCATATCTTCATGGGAGTCATATAAAAGTGGGGGGGAGACTAGACTGTAA
		</sequence>
		<sequence>
			<taxon idref="RV2495_2008-07-12"/>
			ATGGTTCCTCAAGCTCTTTTGTTTGTACCCCTTTTGGTTTTTCCATTGTGTTTCGGGAAATTCCCTATCTACACGATACCAGACAAACTTGGACCCTGGAGCCCGATTGACATACATCATCTCAGCTGCCCAAACAATTTGGTTGTGGAGGACGAAGGATGCACCAACCTGTCAGGGTTCTCCTACATGGAACTTAAAGTTGGATACATCTCAGCCATAAAGGTGAACGGGTTCACTTGCACAGGCGTTGTGACAGAGGCTGAAACCTACACTAACTTTGTAGGTTATGTCACCACCACGTTCAAAAGAAAGCATTTCCGCCCAATACCAGATGCATGTAGAGCCGCATATAACTGGAAGATGGCCGGTGACCCCAGATATGAAGAGTCTCTACACAATCCGTACCCTGACTACCATTGGCTTCGAACTGTAAAAACCACCAAGGAGTCTCTCGTTATCATATCCCCAAGTGTGGCGGATTTGGACCCATACGACAAATCCCTTCACTCGAGGGTCTTCCCTAGTGGGAAATGCTCAGGAATAACGGTGTCTTCCACCTACTGCTCAACTAACCATGATTACACCATTTGGATGCCTGAGAATCCGAGACTAGGGACGTCTTGCGACATTTTCACCAATAGTAGAGGGAAGAGAGCATCCAAAGGGGGTAAGACCTGCGGCTTTGTAGATGAAAGAGGCCTGTATAAGTCTCTAAGGGGGGCATGCAAACTCAAGTTATGTGGAGTTCTTGGACTTAGACTCATGGATGGAACATGGGTCGCAATGCAAACATCAGATGAGACCAAATGGTGTCCTCCTGATCAGTTGGTGAATATGCACGACTTTCGCTCGGATGAAATTGAGCATCTTGTTGTAGAGGAGTTGGTCAAGAAAAGAGAGGAGTGTCTGGATGCATTAGAGTCCATCATGACCACTAAGTCAGTGAGTTTCAGACGTCTCAGTCATTTAAGAAAACTTGTCCCTGGATTCGGAAAAGCATACACCATATTCAACAAGACCTTGATGGAGGCTGATGCTCACTACAAGTCAGTCCGGACTTGGAATGAGATCATCCCCTCAAAAGGGTGTTTAAGAGTTGGAGGGAGGTGTCATCCTCATGTAAACGGGGTGTTTTTCAATGGTATAATATTAGGGCCTGACGGCCATGTTCTAATCCCCGAGATGCAATCATCCCTCCTTCAGCAACATATGGAGTTATTGGAATCCTCAGTTATTCCCCTGATGCACCCCCTGGCAGACCCGTCCACTGTTTTCAAGGAGGGTGATGAGGCTGAGGATTTTGTAGAGGTTCACCTTCCTGATGTGCACAAACAGGTCTCGGGGGTTGACTTAGGTCTCCCGAACTGGGGGAAATATGTATTACTGAGTGCAGGGACCCTGATTGCTTTGATGTTGATAATTTTTCTAATGACATGTTGTAGAAGAGTCAATCGACCAGAACCTACGCAACGCAGTCTAGGAGGGACAGGGAGAAAGGTGTCGGTCACTTCCCAAAGCGGGAAGGTCATATCTTCATGGGAGTCATATAAAAGTGGGGGGGAGACTAGACTGTAA
		</sequence>
		<sequence>
			<taxon idref="RV2898_2011-09-18"/>
			ATGGTTCCTCAAGCTCTTTTGTTTGTACCCCTTTTGGTTTTTCCATTGTGTTTCGGGAAATTCCCTATCTACACGATACCAGACAAACTTGGACCCTGGAGCCCGATTGACATACATCATCTCAGCTGCCCAAACAATTTGGTTGTGGAGGACGAAGGATGCACCAACCTGTCAGGGTTCTCCTACATGGAACTTAAAGTTGGATACATCTCAGCCATAAAGGTGAACGGGTTCACTTGCACAGGCGTTGTGACAGAGGCTGAAACCTACACTAACTTTGTAGGTTATGTCACCACCACGTTCAAAAGAAAGCATTTCCGCCCAATACCAGATGCATGTAGAGCCGCATATAACTGGAAGATGGCCGGTGACCCCAGATATGAAGAGTCTCTACACAATCCGTACCCTGACTACCATTGGCTTCGAACTGTAAAAACCACCAAGGAGTCTCTCGTTATCATATCCCCAAGTGTGGCGGATTTGGACCCATACGACAAATCCCTTCACTCGAGGGTCTTCCCTAGTGGGAAATGCTCAGGAATAACGGTGTCTTCCACCTACTGCTCAACTAACCATGATTACACCATTTGGATGCCTGAGAATCCGAGACTAGGGACGTCTTGCGACATTTTCACCAATAGTAGAGGGAAGAGAGCATCCAAAGGGGGTAAGACCTGCGGCTTTGTAGATGAAAGAGGCCTGTATAAGTCTCTAAGGGGGGCATGCAAACTCAAGTTATGTGGAGTTCTTGGACTTAGACTCATGGATGGAACATGGGTCGCGATGCAAACATCAGATGAGACCAAATGGTGTCCTCCTGATCAGTTGGTGAATATGCACGACTTTCGCTCGGATGAAATTGAGCATCTTGTTGTAGAGGAGTTGGTCAAGAAAAGAGAGGAGTGTCTGGATGCATTAGAGTCCATCATGACCACTAAGTCAGTGAGTTTCAGACGTCTCAGTCATTTAAGAAAACTTGTCCCTGGATTCGGAAAAGCATACACCATATTCAACAAGACCTTGATGGAGGCTGATGCTCACTACAAGTCAGTCCGGACTTGGAATGAGATCATCCCCTCAAAAGGGTGTTTAAGAGTTGGAGGGAGGTGTCATCCTCATGTAAACGGGGTGTTTTTCAATGGTATAATATTAGGGCCTGACGGCCATGTTCTAATCCCCGAGATGCAATCATCCCTCCTTCAGCAACATATGGAGTTATTGGAATCCTCAGTTATTCCCCTGATGCACCCCCTGGCAGACCCGTCCACTGTTTTCAAGGAGGGTGATGAGGCTGAGGATTTTGTAGAGGTTCACCTTCCTGATGTGCACAAACAGGTCTCGGGGGTTGACTTAGGTCTCCCGAACTGGGGGAAATATGTATTACTGAGTGCAGGGACCCTGATTGCTTTGATGTTGATAATTTTTCTAATGACATGTTGTAGAAGAGTCAATCGACCAGAACCTACGCAACGCAGTCTAGGAGGGACAGGGAGGAAGGTGTCGGTCACTTCCCAAAGCGGGAAGGTCATATCTTCATGGGAGTCATATAAAAGTGGGGGGGAGACTAGACTGTAA
		</sequence>
		<sequence>
			<taxon idref="RV2901_2011-09-22"/>
			ATGGTTCCTCAAGCTCTTTTGTTTGTACCCCTTTTGGTTTTTCCATTGTGTTTCGGGAAATTCCCTATCTACACGATACCAGACAAACTTGGACCCTGGAGCCCGATTGACATACATCATCTCAGCTGCCCAAACAATTTGGTTGTGGAGGACGAAGGATGCACCAACCTGTCAGGGTTCTCCTACATGGAACTTAAAGTTGGATACATCTCAGCCATAAAGGTGAACGGGTTCACTTGCACAGGCGTTGTGACAGAGGCTGAAACCTACACTAACTTTGTAGGTTATGTCACCACCACGTTCAAAAGAAAGCATTTCCGCCCAATACCAGATGCATGTAGAGCCGCATATAACTGGAAGATGGCCGGTGACCCCAGATATGAAGAGTCTCTACACAATCCGTACCCTGACTACCATTGGCTTCGAACTGTAAAAACCACCAAGGAGTCTCTCGTTATCATATCCCCAAGTGTGGCGGATTTGGACCCATACGACAAATCCCTTCACTCGAGGGTCTTCCCTAGTGGGAAATGCTCAGGAATAACGGTGTCTTCCACCTACTGCTCAACTAACCATGATTACACCATTTGGATGCCTGAGAATCCGAGACTAGGGACGTCTTGCGACATTTTCACCAATAGTAGAGGGAAGAGAGCATCCAAAGGGGGTAAGACCTGCGGCTTTGTAGATGAAAGAGGCCTGTATAAGTCTCTAAGGGGGGCATGCAAACTCAAGTTATGTGGAGTTCTTGGACTTAGACTCATGGATGGAACATGGGTCGCGATGCAAACATCAGATGAGACCAAATGGTGTCCTCCTGATCAGTTGGTGAATATGCACGACTTTCGCTCGGATGAAATTGAGCATCTTGTTGTAGAGGAGTTGGTCAAGAAAAGAGAGGAGTGTCTGGATGCATTAGAGTCCATCATGACCACTAAGTCAGTGAGTTTCAGACGTCTCAGTCATTTAAGAAAACTTGTCCCTGGATTCGGAAAAGCATACACCATATTCAACAAGACCTTGATGGAGGCTGATGCTCACTACAAGTCAGTCCGGACTTGGAATGAGATCATCCCCTCAAAAGGGTGTTTAAGAGTTGGAGGGAGGTGTCATCCTCATGTAAACGGGGTGTTTTTCAATGGTATAATATTAGGGCCTGACGGCCATGTTCTAATCCCCGAGATGCAATCATCCCTCCTTCAGCAACATATGGAGTTATTGGAATCCTCAGTTATTCCCCTGATGCACCCCCTGGCAGACCCGTCCACTGTTTTCAAGGAGGGTGATGAGGCTGAGGATTTTGTAGAGGTTCACCTTCCTGATGTGCACAAACAGGTCTCGGGGGTTGACTTAGGTCTCCCGAACTGGGGGAAATATGTATTACTGAGTGCAGGGACCCTGATTGCTTTGATGTTGATAATTTTTCTAATGACATGTTGTAGAAGAGTCAATCGACCAGAACCTACGCAACGCAGTCTAGGAGGGACAGGGAGGAAGGTGTCGGTCACTTCCCAAAGCGGGAAGGTCATATCTTCATGGGAGTCATATAAAAGTGGGGGGGAGACTAGACTGTAA
		</sequence>
		<sequence>
			<taxon idref="RV3097_2012-01-19"/>
			ATGGTTCCTCAAGCTCTTTTGTTTGTACCCCTTTTGGTTTTTCCATTGTGTTTCGGGAAATTCCCTATCTACACGATACCAGACAAACTTGGACCCTGGAGCCCGATTGACATACATCATCTCAGCTGCCCAAACAATTTGGTTGTGGAGGACGAAGGATGCACCAACCTGTCAGGGTTCTCCTACATGGAACTTAAAGTTGGATACATCTCAGCCATAAAGGTGAACGGGTTCACTTGCACAGGCGTTGTGACAGAGGCTGAAACCTACACTAACTTTGTAGGTTATGTCACCACCACGTTCAAAAGAAAGCATTTCCGCCCAATACCAGATGCATGTAGAGCCGCATATAACTGGAAGATGGCCGGTGACCCCAGATATGAAGAGTCTCTACACAATCCGTACCCTGACTACCATTGGCTTCGAACTGTAAAAACCACCAAGGAGTCTCTCGTTATCATATCCCCAAGTGTGGCGGATTTGGACCCATACGACAAATCCCTTCACTCGAGGGTCTTCCCTAGTGGGAAATGCTCAGGAATAACGGTGTCTTCCACCTACTGCTCAACTAACCATGATTACACCATTTGGATGCCTGAGAATCCGAGACTAGGGACGTCTTGCGACATTTTCACCAATAGTAGAGGGAAGAGAGCATCCAAAGGGGGTAAGACCTGCGGCTTTGTAGATGAAAGAGGCCTGTATAAGTCTCTAAGGGGGGCATGCAAACTCAAGTTATGTGGAGTTCTTGGACTTAGACTCATGGATGGAACATGGGTCGCGATGCAAACATCAGATGAGACCAAATGGTGTCCTCCTGATCAGTTGGTGAATATGCACGACTTTCGCTCGGATGAAATTGAGCATCTTGTTGTAGAGGAGTTGGTCAAGAAAAGAGAGGAGTGTCTGGATGCATTAGAGTCCATCATGACCACTAAGTCAGTGAGTTTCAGACGTCTCAGTCATTTAAGAAAACTTGTCCCTGGATTCGGAAAAGCATACACCATATTCAACAAGACCTTGATGGAGGCTGATGCTCACTACAAGTCAGTCCGGACTTGGAATGAGATCATCCCCTCAAAAGGGTGTTTAAGAGTTGGAGGGAGGTGTCATCCTCATGTAAACGGGGTGTTTTTCAATGGTATAATATTAGGGCCTGACGGCCATGTTCTAATCCCCGAGATGCAATCATCCCTCCTTCAGCAACATATGGAGTTATTGGAATCCTCAGTTATTCCCCTGATGCACCCCCTGGCAGACCCGTCCACTGTTTTCAAGGAGGGTGATGAGGCTGAGGATTTTGTAGAGGTTCACCTTCCTGATGTGCACAAACAGGTCTCGGGGGTTGACTTAGGTCTCCCGAACTGGGGGAAATATGTATTACTGAGTGCAGGGACCCTGATTGCTTTGATGTTGATAATTTTTCTAATGACATGTTGTAGAAGAGTCAATCGACCAGAACCTACGCAACGCAGTCTAGGAGGGACAGGGAGGAAGGTGTCGGTCACTTCCCAAAGCGGGAAGGTCATATCTTCATGGGAGTCATATAAAAGTGGGGGGGAGACTAGACTGTAA
		</sequence>
		<sequence>
			<taxon idref="RV3146_2012-05-26"/>
			ATGGTTCCTCAAGCTCTTTTGTTTGTACCCCTTTTGGTTTTTCCATTGTGTTTCGGGAAATTCCCTATCTACACGATACCAGACAAACTTGGACCCTGGAGCCCGATTGACATACATCATCTCAGCTGCCCAAACAATTTGGTTGTGGAGGACGAAGGATGCACCAACCTGTCAGGGTTCTCCTACATGGAACTTAAAGTTGGATACATCTCAGCCATAAAGGTGAACGGGTTCACTTGCACAGGCGTTGTGACAGAGGCTGAAACCTACACTAACTTTGTAGGTTATGTCACCACCACGTTCAAAAGAAAGCATTTCCGCCCAATACCAGATGCATGTAGAGCCGCATATAACTGGAAGATGGCCGGTGACCCCAGATATGAAGAGTCTCTACACAATCCGTACCCTGACTACCATTGGCTTCGAACTGTAAAAACCACCAAGGAGTCTCTCGTTATCATATCCCCAAGTGTGGCGGATTTGGACCCATACGACAAATCCCTTCACTCGAGGGTCTTCCCTAGTGGGAAATGCTCAGGAATAACGGTGTCTTCCACCTACTGCTCAACTAACCATGATTACACCATTTGGATGCCTGAGAATCCGAGACTAGGGACGTCTTGCGACATTTTCACCAATAGTAGAGGGAAGAGAGCATCCAAAGGGGGTAAGACCTGCGGCTTTGTAGATGAAAGAGGCCTGTATAAGTCTCTAAGGGGGGCATGCAAACTCAAGTTATGTGGAGTTCTTGGACTTAGACTCATGGATGGAACATGGGTCGCGATGCAAACATCAGAWGAGACCAAATGGTGTCCTCCTGATCAGTTGGTGAATATGCACGACTTTCGCTCGGATGAAATTGAGCATCTTGTTGTAGAGGAGTTGGTCAAGAAAAGAGAGGAGTGTCTGGATGCATTAGAGTCCATCATGACCACTAAGTCAGTGAGTTTCAGACGTCTCAGTCATTTAAGAAAACTTGTCCCTGGATTCGGAAAAGCATACACCATATTCAACAAGACCTTGATGGAGGCTGATGCTCACTACAAGTCAGTCCGGACTTGGAATGAGATCATCCCCTCAAAAGGGTGTTTAAGAGTTGGAGGGAGGTGTCATCCTCATGTAAACGGGGTGTTTTTCAATGGTATAATATTAGGGCCTGACGGCCATGTTCTAATCCCCGAGATGCAATCATCCCTCCTTCAGCAACATATGGAGTTATTGGAATCCTCAGTTATTCCCCTGATGCACCCCCTGGCAGACCCGTCCACTGTTTTCAAGGAGGGTGATGAGGCTGAGGATTTTGTAGAGGTTCACCTTCCTGATGTGCACAAACAGGTCTCGGGGGTTGACTTAGGTCTCCCGAACTGGGGGAAATATGTATTACTGAGTGCAGGGACCCTGATTGCTTTGATGTTGATAATTTTTCTAATGACATGTTGTAGAAGAGTCAATCGACCAGAACCTACGCAACGCAGTCTAGGAGGGACAGGGAGGAAGGTGTCGGTCACTTCCCAAAGCGGGAAGGTCATATCTTCATGGGAGTCATATAAAAGTGGGGGGGAGACTAGACTGTAA
		</sequence>
		<sequence>
			<taxon idref="RV3098_2012-01-26"/>
			ATGGTTCCTCAAGCTCTTTTGTTTGTACCCCTTTTGGTTTTTCCATTGTGTTTCGGGAAATTCCCTATCTACACGATACCAGACAAACTTGGACCCTGGAGCCCGATTGACATACATCATCTCAGCTGCCCAAACAATTTGGTTGTGGAGGACGAAGGATGCACCAACCTGTCAGGGTTCTCCTACATGGAACTTAAAGTTGGATACATCTCAGCCATAAAGGTGAACGGGTTCACTTGCACAGGCGTTGTGACAGAGGCTGAAACCTACACTAACTTTGTAGGTTATGTCACCACCACGTTCAAAAGAAAGCATTTCCGCCCAATACCAGATGCATGTAGAGCCGCATATAACTGGAAGATGGCCGGTGACCCCAGATATGAAGAGTCTCTACACAATCCGTACCCTGACTACCATTGGCTTCGAACTGTAAAAACCACCAAGGAGTCTCTCGTTATCATATCCCCAAGTGTGGCGGATTTGGACCCATACGACAAATCCCTTCACTCGAGGGTCTTCCCTAGTGGGAAATGCTCAGGAATAACGGTGTCTTCCACCTACTGCTCAACTAACCATGATTACACCATTTGGATGCCTGAGAATCCGAGACTAGGGACGTCTTGCGACATTTTCACCAATAGTAGAGGGAAGAGAGCATCCAAAGGGGGTAAGACCTGCGGCTTTGTAGATGAAAGAGGCCTGTATAAGTCTCTAAGGGGGGCATGCAAACTCAAGTTATGTGGAGTTCTTGGACTTAGACTCATGGATGGAACATGGGTCGCGATGCAAACATCAGATGAGACCAAATGGTGTCCTCCTGATCAGTTGGTGAATATGCACGACTTTCGCTCGGATGAAATTGAGCATCTTGTTGTAGAGGAGTTGGTCAAGAAAAGAGAGGAGTGTCTGGATGCATTAGAGTCCATCATGACCACTAAGTCAGTGAGTTTCAGACGTCTCAGTCATTTAAGAAAACTTGTCCCTGGATTCGGAAAAGCATACACCATATTCAACAAGACCTTGATGGAGGCTGATGCTCACTACAAGTCAGTCCGGACTTGGAATGAGATCATCCCCTCAAAAGGGTGTTTAAGAGTTGGAGGGAGGTGTCATCCTCATGTAAACGGGGTGTTTTTCAATGGTATAATATTAGGGCCTGACGGCCATGTTCTAATCCCCGAGATGCAATCATCCCTCCTTCAGCAACATATGGAGTTATTGGAATCCTCAGTTATTCCCCTGATGCACCCCCTGGCAGACCCGTCCACTGTTTTCAAGGAGGGTGATGAGGCTGAGGATTTTGTAGAGGTTCACCTTCCTGATGTGCACAAACAGGTCTCGGGGGTTGACTTAGGTCTCCCGAACTGGGGGAAATATGTATTACTGAGTGCAGGGACCCTGATTGCTTTGATGTTGATAATTTTTCTAATGACATGTTGTAGAAGAGTCAATCGACCAGAACCTACGCAACGCAGTCTAGGAGGGACAGGGAGGAAGGTGTCGGTCACTTCCCAAAGCGGGAAGGTCATATCTTCATGGGAGTCATATAAAAGTGGGGGGGAGACTAGACTGTAA
		</sequence>
		<sequence>
			<taxon idref="RV2788_2010-08-05"/>
			ATGGTTCCTCAAGCTCTTTTGTTTGTACCCCTTTTGGTTTTTCCATTGTGTTTCGGGAAATTCCCTATCTACACGATACCAGACAAACTTGGACCCTGGAGCCCGATTGACATACATCATCTCAGCTGCCCAAACAATTTGGTTGTGGAGGACGAAGGATGCACCAACCTGTCAGGGTTCTCCTACATGGAACTTAAAGTTGGATACATCTCAGCCATAAAGGTGAACGGGTTCACTTGCACAGGCGTTGTGACAGAGGCTGAAACCTACACTAACTTTGTAGGTTATGTCACCACCACGTTCAAAAGAAAGCATTTCCGCCCAATACCAGATGCATGTAGAGCCGCATATAACTGGAAGATGGCCGGTGACCCCAGATATGAAGAGTCTCTACACAATCCGTACCCTGACTACCATTGGCTTCGAACTGTAAAAACCACCAAGGAGTCTCTCGTTATCATATCCCCAAGTGTGGCGGATTTGGACCCATACGACAAATCCCTTCACTCGAGGGTCTTCCCTAGTGGGAAATGCTCAGGAATAACGGTGTCTTCCACCTACTGCTCAACTAACCATGATTACACCATTTGGATGCCTGAGAATCCGAGACTAGGGACGTCTTGCGACATTTTCACCAATAGTAGAGGGAAGAGAGCATCCAAAGGGGGTAAGACCTGCGGCTTTGTAGATGAAAGAGGCCTGTATAAGTCTCTAAGGGGGGCATGCAAACTCAAATTATGTGGAGTTCTTGGACTTAGACTCATGGATGGAACATGGGTCGCGATGCAAACATCAGATGAGACCAAATGGTGTCCTCCTGATCAGTTGGTGAATATGCACGACTTTCGCTCGGATGAAATTGAGCATCTTGTTGTAGAAGAGTTGGTCAAGAAAAGAGAGGAGTGTCTGGATGCATTAGAGTCCATCATGACCACTAAGTCAGTGAGTTTCAGACGTCTCAGTCATTTAAGAAAACTTGTCCCTGGATTCGGAAAAGCATACACCATATTCAACAAGACCTTGATGGAGGCTGATGCTCACTACAAGTCAGTCCGGACTTGGAATGAGATCATCCCCTCAAAAGGGTGTTTAAGAGTTGGAGGGAGGTGTCATCCTCATGTAAACGGGGTGTTTTTCAATGGTATAATATTAGGGCCTGACGGCCATGTTCTAATCCCCGAGATGCAATCATCCCTCCTTCAGCAACATATGGAGTTATTGGAATCCTCAGTTATTCCCCTGATGCACCCCCTGGCAGACCCGTCCACTGTTTTCAAGGAGGGTGATGAGGCTGAGGATTTTGTAGAGGTTCACCTTCCTGATGTGCACAAACAGGTCTCGGGGGTTGACTTAGGTCTCCCGAACTGGGGGAAATATGTATTACTGAGTGCAGGGACCCTGATTGCTTCGATGTTGATAATTTTTCTAATGACATGTTGTAGAAGAGTCAATCGACCAGAACCTACGCAACGCAGTCTAGGAGGGACAGGGAGGAAGGTGTCGGTCACTTCCCAAAGCGGGAAGGTCATATCTTCATGGGAGTCATATAAAAGTGGGGGGGAGACTAGACTGTAA
		</sequence>
		<sequence>
			<taxon idref="RV2795_2011-01-16"/>
			ATGGTTCCTCAAGCTCTTTTGTTTGTACCCCTTTTGGTTTTTCCATTGTGTTTCGGGAAATTCCCTATCTACACGATACCAGACAAACTTGGACCCTGGAGCCCGATTGACATACATCATCTCAGCTGCCCAAACAATTTGGTTGTGGAGGACGAAGGATGCACCAACCTGTCAGGGTTCTCCTACATGGAACTTAAAGTTGGATACATCTCAGCCATAAAGGTGAACGGGTTCACTTGCACAGGCGTTGTGACAGAGGCTGAAACCTACACTAACTTTGTAGGTTATGTCACCACCACGTTCAAAAGAAAGCATTTCCGCCCAATACCAGATGCATGTAGAGCCGCATATAACTGGAAGATGGCCGGTGACCCCAGATATGAAGAGTCTCTACACAATCCGTACCCTGACTACCATTGGCTTCGAACTGTAAAAACCACCAAGGAGTCTCTCGTTATCATATCCCCAAGTGTGGCGGATTTGGACCCATACGACAAATCCCTTCACTCGAGGGTCTTCCCTAGTGGGAAATGCTCAGGAATAACGGTGTCTTCCACCTACTGCTCAACTAACCATGATTACACCATTTGGATGCCTGAGAATCCGAGACTAGGGACGTCTTGCGACATTTTCACCAATAGTAGAGGGAAGAGAGCATCCAAAGGGGGTAAGACCTGCGGCTTTGTAGATGAAAGAGGCCTGTATAAGTCTCTAAGGGGGGCATGCAAACTCAAATTATGTGGAGTTCTTGGACTTAGACTCATGGATGGAACATGGGTCGCGATGCAAACATCAGATGAGACCAAATGGTGTCCTCCTGATCAGTTGGTGAATATGCACGACTTTCGCTCGGATGAAATTGAGCATCTTGTTGTAGAAGAGTTGGTCAAGAAAAGAGAGGAGTGTCTGGATGCATTAGAGTCCATCATGACCACTAAGTCAGTGAGTTTCAGACGTCTCAGTCATTTAAGAAAACTTGTCCCTGGATTCGGAAAAGCATACACCATATTCAACAAGACCTTGATGGAGGCTGATGCTCACTACAAGTCAGTCCGGACTTGGAATGAGATCATCCCCTCAAAAGGGTGTTTAAGAGTTGGAGGGAGGTGTCATCCTCATGTAAACGGGGTGTTTTTCAATGGTATAATATTAGGGCCTGACGGCCATGTTCTAATCCCCGAGATGCAATCATCCCTCCTTCAGCAACATATGGAGTTATTGGAATCCTCAGTTATTCCCCTGATGCACCCCCTGGCAGACCCGTCCACTGTTTTCAAGGAGGGTGATGAGGCTGAGGATTTTGTAGAGGTTCACCTTCCTGATGTGCACAAACAGGTCTCGGGGGTTGACTTAGGTCTCCCGAACTGGGGGAAATATGTATTACTGAGTGCAGGGACCCTGATTGCTTCGATGTTGATAATTTTTCTAATGACATGTTGTAGAAGAGTCAATCGACCAGAACCTACGCAACGCAGTCTAGGAGGGACAGGGAGGAAGGTGTCGGTCACTTCCCAAAGCGGGAAGGTCATATCTTCATGGGAGTCATATAAAAGTGGGGGGGAGACTAGACTGTAA
		</sequence>
		<sequence>
			<taxon idref="RV2791_2010-11-08"/>
			ATGGTTCCTCAAGCTCTTTTGTTTGTACCCCTTTTGGTTTTTCCATTGTGTTTCGGGAAATTCCCTATCTACACGATACCAGACAAACTTGGACCCTGGAGCCCGATTGACATACATCATCTCAGCTGCCCAAACAATTTGGTTGTGGAGGACGAAGGATGCACCAACCTGTCAGGGTTCTCCTACATGGAACTTAAAGTTGGATACATCTCAGCCATAAAGGTGAACGGGTTCACTTGCACAGGCGTTGTGACAGAGGCTGAAACCTACACTAACTTTGTAGGTTATGTCACCACCACGTTCAAAAGAAAGCATTTCCGCCCAATACCAGATGCATGTAGAGCCGCATATAACTGGAAGATGGCCGGTGACCCCAGATATGAAGAGTCTCTACACAATCCGTACCCTGACTACCATTGGCTTCGAACTGTAAAAACCACCAAGGAGTCTCTCGTTATCATATCCCCAAGTGTGGCGGATTTGGACCCATACGACAAATCCCTTCACTCGAGGGTCTTCCCTAGTGGGAAATGCTCAGGAATAACGGTGTCTTCCACCTACTGCTCAACTAACCATGATTACACCATTTGGATGCCTGAGAATCCGAGACTAGGGACGTCTTGCGACATTTTCACCAATAGTAGAGGGAAGAGAGCATCCAAAGGGGGTAAGACCTGCGGCTTTGTAGATGAAAGAGGCCTGTATAAGTCTCTAAGGGGGGCATGCAAACTCAAATTATGTGGAGTTCTTGGACTTAGACTCATGGATGGAACATGGGTCGCGATGCAAACATCAGATGAGACCAAATGGTGTCCTCCTGATCAGTTGGTGAATATGCACGACTTTCGCTCGGATGAAATTGAGCATCTTGTTGTAGAAGAGTTGGTCAAGAAAAGAGAGGAGTGTCTGGATGCATTAGAGTCCATCATGACCACTAAGTCAGTGAGTTTCAGACGTCTCAGTCATTTAAGAAAACTTGTCCCTGGATTCGGAAAAGCATACACCATATTCAACAAGACCTTGATGGAGGCTGATGCTCACTACAAGTCAGTCCGGACTTGGAATGAGATCATCCCCTCAAAAGGGTGTTTAAGAGTTGGAGGGAGGTGTCATCCTCATGTAAACGGGGTGTTTTTCAATGGTATAATATTAGGGCCTGACGGCCATGTTCTAATCCCCGAGATGCAATCATCCCTCCTTCAGCAACATATGGAGTTATTGGAATCCTCAGTTATTCCCCTGATGCACCCCCTGGCAGACCCGTCCACTGTTTTCAAGGAGGGTGATGAGGCTGAGGATTTTGTAGAGGTTCACCTTCCTGATGTGCACAAACAGGTCTCGGGGGTTGACTTAGGTCTCCCGAACTGGGGGAAATATGTATTACTGAGTGCAGGGACCCTGATTGCTTCGATGTTGATAATTTTTCTAATGACATGTTGTAGAAGAGTCAATCGACCAGAACCTACGCAACGCAGTCTAGGAGGGACAGGGAGGAAGGTGTCGGTCACTTCCCAAAGCGGGAAGGTCATATCTTCATGGGAGTCATATAAAAGTGGGGGGGAGACTAGACTGTAA
		</sequence>
		<sequence>
			<taxon idref="RV3102_2012-03-08"/>
			ATGGTTCCTCAAGCTCTTTTGTTTGTACCCCTTTTGGTTTTTCCATTGTGTCTCGGGAAATTCCCTATCTACACGATACCAGACAAACTTGGACCCTGGAGCCCGATTGACATACATCATCTCAGCTGCCCAAACAATTTGGTTGTGGAGGACGAAGGATGCACCAACCTGTCAGGGTTCTCCTACATGGAACTTAAAGTTGGATACATCTCAGCCATAAAGGTGAACGGGTTCACTTGCACAGGCGTTGTGACAGAGGCTGAAACCTACACTAACTTTGTAGGTTATGTCACCACCACGTTCAAAAGAAAGCATTTCCGCCCAATACCAGATGCATGTAGAGCCGCATATAACTGGAAGATGGCCGGTGACCCCAGATATGAAGAGTCTCTACACAATCCGTACCCTGACTACCATTGGCTTCGAACTGTAAAAACCACCAAGGAGTCTCTCGTTATCATATCCCCAAGTGTGGCGGATTTGGACCCATACGACAAATCCCTTCACTCGAGGGTCTTCCCTAGTGGGAAATGCTCAGGAATAACGGTGTCTTCCACCTACTGCTCAACTAACCATGATTACACCATTTGGATGCCTGAGAATCCGAGACTAGGGACGTCTTGCGACATTTTCACCAATAGTAGAGGGAAGAGAGCATCCAAAGGGGGTAAGACCTGCGGCTTTGTAGATGAAAGAGGCCTGTATAAGTCTCTAAGGGGGGCATGCAAACTCAAATTATGTGGAGTTCTTGGACTTAGACTCATGGATGGAACATGGGTCGCGATGCAAACATCAGATGAGACCAAATGGTGTCCTCCTGATCAGTTGGTGAATATGCACGACTTTCGCTCGGATGAAATTGAGCATCTTGTTGTAGAAGAGTTGGTCAAGAAAAGAGAGGAGTGTCTGGATGCATTAGAGTCCATCATGACCACTAAGTCAGTGAGTTTCAGACGTCTCAGTCATTTAAGAAAACTTGTCCCTGGATTCGGAAAAGCATACACCATATTCAACAAGACCTTGATGGAGGCTGATGCTCACTACAAGTCAGTCCGGACTTGGAATGAGATCATCCCCTCAAAAGGGTGTTTAAGAGTTGGAGGGAGGTGTCATCCTCATGTAAACGGGGTGTTTTTCAATGGTATAATATTAGGGCCTGACGGCCATGTTCTAATCCCCGAGATGCAATCATCCCTCCTTCAGCAACATATGGAGTTATTGGAATCCTCAGTTATTCCCCTGATGCACCCCCTGGCAGACCCGTCCACTGTTTTCAAGGAGGGTGATGAGGCTGAGGATTTTGTAGAGGTTCACCTTCCTGATGTGCACAAACAGGTCTCGGGGGTTGACTTAGGTCTCCCGAACTGGGGGAAATATGTATTACTGAGTGCAGGGACCCTGATTGCTTCGATGTTGATAATTTTTCTAATGACATGTTGTAGAAGAGTCAATCGACCAGAACCTACGCAACGCAGTCTAGGAGGGACAGGGAGGAAGGTGTCGGTCACTTCCCAAAGCGGGAAGGTCATATCTTCATGGGAGTCATATAAAAGTGGGGGGGAGACTAGACTGTAA
		</sequence>
		<sequence>
			<taxon idref="RV3127_2012-06-11"/>
			ATGGTTCCTCAAGCTCTTTTGTTTGTACCCCTTTTGGTTTTTCCATTGTGTTTCGGGAAATTCCCTATCTACACGATACCAGACAAACTTGGACCCTGGAGCCCGATTGACATACATCATCTCAGCTGCCCAAACAATTTGGTTGTGGAGGACGAAGGATGCACCAACCTGTCAGGGTTCTCCTACATGGAACTTAAAGTTGGATACATCTCAGCCATAAAGGTGAACGGGTTCACTTGCACAGGCGTTGTGACAGAGGCTGAAACCTACACTAACTTTGTAGGTTATGTCACCACCACGTTCAAAAGAAAGCATTTCCGCCCAATACCAGATGCATGTAGAGCCGCATATAACTGGAAGATGGCCGGTGACCCCAGATATGAAGAGTCTCTACACAATCCGTACCCTGACTACCATTGGCTTCGAACTGTAAAAACCACCAAGGAGTCTCTCGTTATCATATCCCCAAGTGTGGCGGATTTGGACCCATACGACAAATCCCTTCACTCGAGGGTCTTCCCTAGTGGGAAATGCTCAGGAATAACGGTGTCTTCCACCTACTGCTCAACTAACCATGATTACACCATTTGGATGCCTGAGAATCCGAGACTAGGGACGTCTTGCGACATTTTCACCAATAGTAGAGGGAAGAGAGCATCCAAAGGGGGTAAGACCTGCGGCTTTGTAGATGAAAGAGGCCTGTATAAGTCTCTAAGGGGGGCATGCAAACTCAAATTATGTGGAGTTCTTGGACTTAGACTCATGGATGGAACATGGGTCGCGATGCAAACATCAGATGAGACCAAATGGTGTCCTCCTGATCAGTTGGTGAATATGCACGACTTTCGCTCGGATGAAATTGAGCATCTTGTTGTAGAAGAGTTGGTCAAGAAAAGAGAGGAGTGTCTGGATGCATTAGAGTCCATCATGACCACTAAGTCAGTGAGTTTCAGACGTCTCAGTCATTTAAGAAAACTTGTCCCTGGATTCGGAAAAGCATACACCATATTCAACAAGACCTTGATGGAGGCTGATGCTCACTACAAGTCAGTCCGGACTTGGAATGAGATCATCCCCTCAAAAGGGTGTTTAAGAGTTGGAGGGAGGTGTCATCCTCATGTAAACGGGGTGTTTTTCAATGGTATAATATTAGGGCCTGACGGCCATGTTCTAATCCCCGAGATGCAATCATCCCTCCTTCAGCAACATATGGAGTTATTGGAATCCTCAGTTATTCCCCTGATGCACCCCCTGGCAGACCCGTCCACTGTTTTCAAGGAGGGTGATGAGGCTGAGGATTTTGTAGAGGTTCACCTTCCTGATGTGCACAAACAGGTCTCGGGGGTTGACTTAGGTCTCCCGAACTGGGGGAAATATGTATTACTGAGTGCAGGGACCCTGATTGCTTCGATGTTGATAATTTTTCTAATGACATGTTGTAGAAGAGTCAATCGACCAGAACCTACGCAACGCAGTCTAGGAGGGACAGGGAGGAAGGTGTCGGTCACTTCCCAAAGCGGGAAGGTCATATCTTCATGGGAGTCATATAAAAGTGGGGGGGAGACTAGACTGTAA
		</sequence>
		<sequence>
			<taxon idref="RV2800_2011-02-17"/>
			ATGGTTCCTCAAGCTCTTTTGTTTGTACCCCTTTTGGTTTTTCCATTGTGTTTCGGGAAATTCCCTATCTACACGATACCAGACAAACTTGGACCCTGGAGCCCGATTGACATACATCATCTCAGCTGCCCAAACAATTTGGTTGTGGAGGACGAAGGATGCACCAACCTGTCAGGGTTCTCCTACATGGAACTTAAAGTTGGATACATCTCAGCCATAAAGGTGAACGGGTTCACTTGCACAGGCGTTGTGACAGAGGCTGAAACCTACACTAACTTTGTAGGTTATGTCACCACCACGTTCAAAAGAAAGCATTTCCGCCCAATACCAGATGCATGTAGAGCCGCATATAACTGGAAGATGGCCGGTGACCCCAGATATGAAGAGTCTCTACACAATCCGTACCCTGACTACCATTGGCTTCGAACTGTAAAAACCACCAAGGAGTCTCTCGTTATCATATCCCCAAGTGTGGCGGATTTGGACCCATACGACAAATCCCTTCACTCGAGGGTCTTCCCTAGTGGGAAATGCTCAGGAATAACGGTGTCTTCCACCTACTGCTCAACTAACCATGATTACACCATTTGGATGCCTGAGAATCCGAGACTAGGGACGTCTTGCGACATTTTCACCAATAGTAGAGGGAAGAGAGCATCCAAAGGGGGTAAGACCTGCGGCTTTGTAGATGAAAGAGGCCTGTATAAGTCTCTAAGGGGGGCATGCAAACTCAAATTATGTGGAGTTCTTGGACTTAGACTCATGGATGGAACATGGGTCGCGATGCAAACATCAGATGAGACCAAATGGTGTCCTCCTGATCAGTTGGTGAATATGCACGACTTTCGCTCGGATGAAATTGAGCATCTTGTTGTAGAAGAGTTGGTCAAGAAAAGAGAGGAGTGTCTGGATGCATTAGAGTCCATTATGACCACTAAGTCAGTGAGTTTCAGACGTCTCAGTCATTTAAGAAAACTTGTCCCTGGATTCGGAAAAGCATACACCATATTCAACAAGACCTTGATGGAGGCTGATGCTCACTACAAGTCAGTCCGGACTTGGAATGAGATCATCCCCTCAAAAGGGTGTTTAAGAGTTGGAGGGAGGTGTCATCCTCATGTAAACGGGGTGTTTTTCAATGGTATAATATTAGGGCCTGACGGCCATGTTCTAATCCCCGAGATGCAATCATCCCTCCTTCAGCAACATATGGAGTTATTGGAATCCTCAGTTATTCCCCTGATGCACCCCCTGGCAGACCCGTCCACTGTTTTCAAGGAGGGTGATGAGGCTGAGGATTTTGTAGAGGTTCACCTTCCTGATGTGCACAAACAGGTCTCGGGGGTTGACTTAGGTCTCCCGAACTGGGGGAAATATGTATTACTGAGTGCAGGGACCCTGATTGCTTCGATGTTGATAATTTTTCTAATGACATGTTGTAGAAGAGTCAATCGACCAGAACCTACGCAACGCAGTCTAGGAGGGACAGGGAGGAAGGTGTCGGTCACTTCCCAAAGCGGGAAGGTCATATCTTCATGGGAGTCATATAAAAGTGGGGGGGAGACTAGACTGTAA
		</sequence>
		<sequence>
			<taxon idref="RV3096_2012-01-30"/>
			ATGGTTCCTCAAGCTCTTTTGTTTGTACCCCTTTTGGTTTTTCCATTGTGTTTCGGGAAATTCCCTATCTACACGATACCAGACAAACTTGGACCCTGGAGCCCGATTGACATACATCATCTCAGCTGCCCAAACAATTTGGTTGTGGAGGACGAAGGATGCACCAACCTGTCAGGGTTCTCCTACATGGAACTTAAAGTTGGATACATCTCAGCCATAAAGGTGAACGGGTTCACTTGCACAGGCGTTGTGACAGAGGCTGAAACCTACACTAACTTTGTAGGTTATGTCACCACCACGTTCAAAAGAAAGCATTTCCGCCCAATACCAGATGCATGTAGAGCCGCATATAACTGGAAGATGGCCGGTGACCCCAGATATGAAGAGTCTCTACACAATCCGTACCCTGACTACCATTGGCTTCGAACTGTAAAAACCACCAAGGAGTCTCTCGTTATCATATCCCCAAGTGTGGCGGATTTGGACCCATACGACAAATCCCTTCACTCGAGGGTCTTCCCTAGTGGGAAATGCTCAGGAATAACGGTGTCTTCCACCTACTGCTCAACTAACCATGATTACACCATTTGGATGCCTGAGAATCCGAGACTAGGGACGTCTTGCGACATTTTCACCAATAGTAGAGGGAAGAGAGCATCCAAAGGGGGTAGGACCTGCGGCTTTGTAGATGAAAGAGGCCTGTATAAGTCTCTAAGGGGGGCATGCAAACTCAAGTTATGTGGAGTTCTTGGACTTAGACTCATGGATGGAACATGGGTCGCGATGCAAACATCAGATGAGACCAAATGGTGTCCTCCTGATCAGTTGGTGAATATGCACGACTTTCGCTCGGATGAAATTGAGCATCTTGTTGTAGAGGAGTTGGTCAAGAAAAGAGAGGAGTGTCTGGATGCATTAGAGTCCATCATGACCACTAAGTCAGTGAGTTTCAGACGTCTCAGTCATTTAAGAAAACTTGTCCCTGGATTCGGAAAAGCATACACCATATTCAACAAGACCTTGATGGAGGCTGATGCTCACTACAAGTCAGTCCGGACTTGGAATGAGGTCATCCCCTCAAAAGGGTGTTTAAGAGTTGGAGGGAGGTGTCATCCTCATGTAAACGGGGTGTTTTTCAATGGTATAATATTAGGGCCTGACGGCCATGTTCTAATCCCCGAGATGCAATCATCCCTCCTTCAGCAACATATGGAGTTATTGGAATCCTCAGTTATTCCCCTGATGCACCCCCTGGCAGACCCGTCCACTGTTTTCAAGGAGGGTGATGAGGCTGAGGATTTTGTAGAGGTTCACCTTCCTGATGTGCACAAACAGGTCTCGGGGGTTGACTTAGGTCTCCCGAACTGGGGGAAATATGTATTACTGAGTGCAGGGACCCTGATTGCTTTGATGTTGATAATTTTTCTAATGACATGTTGTAGAAGAGTCAATCGACCAGAACCTACGCAACGCAGTCTAGGAGGGACAGGGAGGAAGGTGTCGGTCACTTCCCAAAGCGGGAAGGTCATATCTTCATGGGAGTCATATAAAAGTGGGGGGGAGACTAGACTGTAA
		</sequence>
		<sequence>
			<taxon idref="RV2497_2007-06-22"/>
			ATGGTTCCTCAAGCTCTTTTGTTTGTACCCCTTTTGGTTTTTCCATTGTGTTTCGGGAAATTCCCTATCTACACGATACCAGACAAACTTGGACCCTGGAGCCCGATTGACATACATCATCTCAGCTGCCCAAACAATTTGGTTGTGGAGGACGAAGGATGCACCAACCTGTCAGGGTTCTCCTACATGGAACTTAAAGTTGGATACATCTCAGCCATAAAGGTGAACGGGTTCACTTGCACAGGCGTTGTGACAGAGGCTGAAACCTACACTAACTTTGTAGGTTATGTCACCACCACGTTCAAAAGAAAGCATTTCCGCCCAATACCAGATGCATGTAGAGCCGCATATAACTGGAAGATGGCCGGTGACCCCAGATATGAAGAGTCTCTACACAATCCGTACCCTGACTACCATTGGCTTCGAACTGTAAAAACCACCAAGGAGTCTCTCGTTATCATATCCCCAAGTGTGGCGGATTTGGACCCATACGACAAATCCCTTCACTCGAGGGTCTTCCCTAGTGGGAAATGCTCAGGAATAACGGTGTCTTCCACCTACTGCTCAACTAACCATGATTACACCATTTGGATGCCTGAGAATCCGAGACTAGGGACGTCTTGCGACATTTTCACCAATAGTAGAGGGAAGAGAGCATCCAAAGGGGGTAAGACCTGCGGCTTTGTAGATGAAAGAGGCCTGTATAAGTCTCTAAGGGGGGCATGCAAACTCAAGTTATGTGGAGTTCTTGGACTTAGACTCATGGATGGAACATGGGTCGCGATGCAAACATCAGATGAGACCAAATGGTGTCCTCCTGATCAGTTGGTGAATATGCACGACTTTCGCTCGGATGAAATTGAGCATCTTGTTGTAGAGGAGTTGGTCAAGAAAAGAGAGGAGTGTCTGGATGCATTAGAGTCCATCATGACCACTAAGTCAGTGAGTTTCAGACGTCTCAGTCATTTAAGAAAACTTGTCCCTGGATTCGGAAAAGCATACACCATAATCAACAAGACCTTGATGGAGGCTGATGCTCACTACAAGTCAGTCCGGACTTGGAATGAGATCATCCCCTCAAAAGGGTGTTTAAGAGTTGGAGGGAGGTGTCATCCTCATGTAAACGGGGTGTTTTTCAATGGTATAATATTAGGGCCTGACGGCCATGTTCTAATCCCCGAGATGCAATCATCCCTCCTTCAGCAACATATGGAGTTATTGGAATCCTCAGTTATTCCCCTGATGCACCCCCTGGCAGACCCGTCCACTGTTTTCAAGGAGGGTGATGAGGCTGAGGATTTTGTAGAGGTTCACCTTCCTGATGTGCACAAACAGGTCTCGGGGGTTGACTTAGGTCTCCCGAACTGGGGGAAATATGTATTACTGAGTGCAGGGACCCTGATTGCTTTGATGTTGATAATTTTTCTAATGACATGTTGTAGAAGAGTCAATCGACCAGAACCTACGCAACGCAGTCTAGGAGGGACAGGGAGGAAGGTGTCGGTCACTTCCCAAAGCGGGAAGGTCATATCTTCATGGGAGTCATATAAAAGTGGGGGGGAGACTAGACTGTAA
		</sequence>
		<sequence>
			<taxon idref="RV3058_2013-01-18"/>
			ATGGTTCCTCAAGCTCTTTTGTTTGTACCCCTTTTGGTTTTTCCATTGTGTTTCGGGAAATTCCCTATCTACACGATACCAGACAAACTTGGACCCTGGAGCCCGATTGACATACATCATCTCAGCTGCCCAAACAATTTGGTTGTGGAGGACGAAGGATGCACCAACCTGTCAGGGTTCTCCTACATGGAACTTAAAGTTGGATACATCTCAGCCATAAAGGTGAACGGGTTCACTTGCACAGGCGTTGTAACAGAGGCTGAAACCTACACTAACTTTGTAGGTTATGTCACCACCACGTTCAAAAGAAAGCATTTCCGCCCAATACCAGATGCATGTAGAGCCGCATATAACTGGAAGATGGCCGGTGACCCCAGATATGAAGAGTCTCTACACAATCCGTACCCTGACTACCATTGGCTTCGAACTGTAAAAACCACCAAGGAGTCTCTCGTTATCATATCCCCAAGTGTGGCGGATTTGGACCCATATGACAAATCCCTTCACTCGAGGGTCTTCCCTAGTGGGAAATGCTCAGGAATAACGGTGTCTTCCACCTACTGCTCAACTAACCATGATTACACCATTTGGATGCCTGAGAATCCGAGACTAGGGACGTCTTGCGACATTTTCACCAATAGTAGAGGGAAGAGAGCATCCAAAGGGGGCAAGACCTGCGGCTTTGTAGATGAAAGAGGCCTGTATAAGTCTCTAAGGGGGGCATGCAAACTCAAGTTATGTGGAGTTCTTGGACTTAGACTCATGGATGGAACATGGGTCGCGATGCAAACATCAGATGAGACCAAATGGTGTCCTCCTGATCAGTTGGTGAATATGCACGACTTTCGCTCGGATGAAATTGAGCATCTTGTTGTAGAGGAGTTGGTCAAGAAAAGAGAGGAGTGTCTGGATGCATTAGAGTCCATCATGACCACCAAGTCAGTGAGTTTCAGACGTCTCAGTCATTTAAGAAAACTTGTCCCTGGATTCGGAAAAGCATACACCATATTCAACAAGACCTTGATGGAGGCTGATGCTCACTACAAGTCAGTCCGGACTTGGAATGAGATCATCCCCTCAAAAGGGTGTTTAAGAGTTGGAGGGAGGTGTCATCCTCATGTAAACGGGGTGTTTTTCAATGGTATAATATTAGGGCCTGACGGCCATGTTCTGATCCCCGAGATGCAATCATCCCTCCTTCAGCAACATATGGAGTTATTGGAATCCTCAGTTATTCCCCTGATGCACCCCCTGGCAGACCCGTCCACTGTTTTCAAGGAGGGTGATGAAGCTGAGGATTTTGTAGAGGTTCACCTTCCTGATGTGCACAAACAGGTCTCGGGGGTTGACTTAGGTCTCCCGAACTGGGGGAAATATGTATTACTGAGTGCAGGGACCCTGATTGCTTTGATGTTGATAATTTTTCTAATGACATGTTGTAGAAGAGTCAATCGACCAGAACCTAAGCAACGCAGTCTAGGAGGGACAGGGAGGAAGGTGTCGGTCACTTCCCAAAGCGGGAAGGTCATATCTTCATGGGAGTCATATAAAAGTGGGGGTGAGACTAGACTGTAA
		</sequence>
		<sequence>
			<taxon idref="RV3059_2013-01-11"/>
			ATGGTTCCTCAAGCTCTTTTGTTTGTACCCCTTTTGGTTTTTCCATTGTGTTTCGGGAAATTCCCTATCTACACGATACCAGACAAACTTGGACCCTGGAGCCCGATTGACATACATCATCTCAGCTGCCCAAACAATTTGGTTGTGGAGGACGAAGGATGCACCAACCTGTCAGGGTTCTCCTACATGGAACTTAAAGTTGGATACATCTCAGCCATAAAGGTGAACGGGTTCACTTGCACAGGCGTTGTAACAGAGGCTGAAACCTACACTAACTTTGTAGGTTATGTCACCACCACGTTCAAAAGAAAGCATTTCCGCCCAATACCAGATGCATGTAGAGCCGCATATAACTGGAAGATGGCCGGTGACCCCAGATATGAAGAGTCTCTACACAATCCGTACCCTGACTACCATTGGCTTCGAACTGTAAAAACCACCAAGGAGTCTCTCGTTATCATATCCCCAAGTGTGGCGGATTTGGACCCATATGACAAATCCCTTCACTCGAGGGTCTTCCCTAGTGGGAAATGCTCAGGAATAACGGTGTCTTCCACCTACTGCTCAACTAACCATGATTACACCATTTGGATGCCTGAGAATCCGAGACTAGGGACGTCTTGCGACATTTTCACCAATAGTAGAGGGAAGAGAGCATCCAAAGGGGGCAAGACCTGCGGCTTTGTAGATGAAAGAGGCCTGTATAAGTCTCTAAGGGGGGCATGCAAACTCAAGTTATGTGGAGTTCTTGGACTTAGACTCATGGATGGAACATGGGTCGCGATGCAAACATCAGATGAGACCAAATGGTGTCCTCCTGATCAGTTGGTGAATATGCACGACTTTCGCTCGGATGAAATTGAGCATCTTGTTGTAGAGGAGTTGGTCAAGAAAAGAGAGGAGTGTCTGGATGCATTAGAGTCCATCATGACCACCAAGTCAGTGAGTTTCAGACGTCTCAGTCATTTAAGAAAACTTGTCCCTGGATTCGGAAAAGCATACACCATATTCAACAAGACCTTGATGGAGGCTGATGCTCACTACAAGTCAGTCCGGACTTGGAATGAGATCATCCCCTCAAAAGGGTGTTTAAGAGTTGGAGGGAGGTGTCATCCTCATGTAAACGGGGTGTTTTTCAATGGTATAATATTAGGGCCTGACGGCCATGTTCTGATCCCCGAGATGCAATCATCCCTCCTTCAGCAACATATGGAGTTATTGGAATCCTCAGTTATTCCCCTGATGCACCCCCTGGCAGACCCGTCCACTGTTTTCAAGGAGGGTGATGAAGCTGAGGATTTTGTAGAGGTTCACCTTCCTGATGTGCACAAACAGGTCTCGGGGGTTGACTTAGGTCTCCCGAACTGGGGGAAATATGTATTACTGAGTGCAGGGACCCTGATTGCTTTGATGTTGATAATTTTTCTAATGACATGTTGTAGAAGAGTCAATCGACCAGAACCTAAGCAACGCAGTCTAGGAGGGACAGGGAGGAAGGTGTCGGTCACTTCCCAAAGCGGGAAGGTCATATCTTCATGGGAGTCATATAAAAGTGGGGGTGAGACTAGACTGTAA
		</sequence>
		<sequence>
			<taxon idref="RV3060_2013-01-04"/>
			ATGGTTCCTCAAGCTCTTTTGTTTGTACCCCTTTTGGTTTTTCCATTGTGTTTCGGGAAATTCCCTATCTACACGATACCAGACAAACTTGGACCCTGGAGCCCGATTGACATACATCATCTCAGCTGCCCAAACAATTTGGTTGTGGAGGACGAAGGATGCACCAACCTGTCAGGGTTCTCCTACATGGAACTTAAAGTTGGATACATCTCAGCCATAAAGGTGAACGGGTTCACTTGCACAGGCGTTGTAACAGAGGCTGAAACCTACACTAACTTTGTAGGTTATGTCACCACCACGTTCAAAAGAAAGCATTTCCGCCCAATACCAGATGCATGTAGAGCCGCATATAACTGGAAGATGGCCGGTGACCCCAGATATGAAGAGTCTCTACACAATCCGTACCCTGACTACCATTGGCTTCGAACTGTAAAAACCACCAAGGAGTCTCTCGTTATCATATCCCCAAGTGTGGCGGATTTGGACCCATATGACAAATCCCTTCACTCGAGGGTCTTCCCTAGTGGGAAATGCTCAGGAATAACGGTGTCTTCCACCTACTGCTCAACTAACCATGATTACACCATTTGGATGCCTGAGAATCCGAGACTAGGGACGTCTTGCGACATTTTCACCAATAGTAGAGGGAAGAGAGCATCCAAAGGGGGCAAGACCTGCGGCTTTGTAGATGAAAGAGGCCTGTATAAGTCTCTAAGGGGGGCATGCAAACTCAAGTTATGTGGAGTTCTTGGACTTAGACTCATGGATGGAACATGGGTCGCGATGCAAACATCAGATGAGACCAAATGGTGTCCTCCTGATCAGTTGGTGAATATGCACGACTTTCGCTCGGATGAAATTGAGCATCTTGTTGTAGAGGAGTTGGTCAAGAAAAGAGAGGAGTGTCTGGATGCATTAGAGTCCATCATGACCACCAAGTCAGTGAGTTTCAGACGTCTCAGTCATTTAAGAAAACTTGTCCCTGGATTCGGAAAAGCATACACCATATTCAACAAGACCTTGATGGAGGCTGATGCTCACTACAAGTCAGTCCGGACTTGGAATGAGATCATCCCCTCAAAAGGGTGTTTAAGAGTTGGAGGGAGGTGTCATCCTCATGTAAACGGGGTGTTTTTCAATGGTATAATATTAGGGCCTGACGGCCATGTTCTGATCCCCGAGATGCAATCATCCCTCCTTCAGCAACATATGGAGTTATTGGAATCCTCAGTTATTCCCCTGATGCACCCCCTGGCAGACCCGTCCACTGTTTTCAAGGAGGGTGATGAAGCTGAGGATTTTGTAGAGGTTCACCTTCCTGATGTGCACAAACAGGTCTCGGGGGTTGACTTAGGTCTCCCGAACTGGGGGAAATATGTATTACTGAGTGCAGGGACCCTGATTGCTTTGATGTTGATAATTTTTCTAATGACATGTTGTAGAAGAGTCAATCGACCAGAACCTAAGCAACGCAGTCTAGGAGGGACAGGGAGGAAGGTGTCGGTCACTTCCCAAAGCGGGAAGGTCATATCTTCATGGGAGTCATATAAAAGTGGGGGTGAGACTAGACTGTAA
		</sequence>
		<sequence>
			<taxon idref="RV3061_2013-01-08"/>
			ATGGTTCCTCAAGCTCTTTTGTTTGTACCCCTTTTGGTTTTTCCATTGTGTTTCGGGAAATTCCCTATCTACACGATACCAGACAAACTTGGACCCTGGAGCCCGATTGACATACATCATCTCAGCTGCCCAAACAATTTGGTTGTGGAGGACGAAGGATGCACCAACCTGTCAGGGTTCTCCTACATGGAACTTAAAGTTGGATACATCTCAGCCATAAAGGTGAACGGGTTCACTTGCACAGGCGTTGTAACAGAGGCTGAAACCTACACTAACTTTGTAGGTTATGTCACCACCACGTTCAAAAGAAAGCATTTCCGCCCAATACCAGATGCATGTAGAGCCGCATATAACTGGAAGATGGCCGGTGACCCCAGATATGAAGAGTCTCTACACAATCCGTACCCTGACTACCATTGGCTTCGAACTGTAAAAACCACCAAGGAGTCTCTCGTTATCATATCCCCAAGTGTGGCGGATTTGGACCCATATGACAAATCCCTTCACTCGAGGGTCTTCCCTAGTGGGAAATGCTCAGGAATAACGGTGTCTTCCACCTACTGCTCAACTAACCATGATTACACCATTTGGATGCCTGAGAATCCGAGACTAGGGACGTCTTGCGACATTTTCACCAATAGTAGAGGGAAGAGAGCATCCAAAGGGGGCAAGACCTGCGGCTTTGTAGATGAAAGAGGCCTGTATAAGTCTCTAAGGGGGGCATGCAAACTCAAGTTATGTGGAGTTCTTGGACTTAGACTCATGGATGGAACATGGGTCGCGATGCAAACATCAGATGAGACCAAATGGTGTCCTCCTGATCAGTTGGTGAATATGCACGACTTTCGCTCGGATGAAATTGAGCATCTTGTTGTAGAGGAGTTGGTCAAGAAAAGAGAGGAGTGTCTGGATGCATTAGAGTCCATCATGACCACCAAGTCAGTGAGTTTCAGACGTCTCAGTCATTTAAGAAAACTTGTCCCTGGATTCGGAAAAGCATACACCATATTCAACAAGACCTTGATGGAGGCTGATGCTCACTACAAGTCAGTCCGGACTTGGAATGAGATCATCCCCTCAAAAGGGTGTTTAAGAGTTGGAGGGAGGTGTCATCCTCATGTAAACGGGGTGTTTTTCAATGGTATAATATTAGGGCCTGACGGCCATGTTCTGATCCCCGAGATGCAATCATCCCTCCTTCAGCAACATATGGAGTTATTGGAATCCTCAGTTATTCCCCTGATGCACCCCCTGGCAGACCCGTCCACTGTTTTCAAGGAGGGTGATGAAGCTGAGGATTTTGTAGAGGTTCACCTTCCTGATGTGCACAAACAGGTCTCGGGGGTTGACTTAGGTCTCCCGAACTGGGGGAAATATGTATTACTGAGTGCAGGGACCCTGATTGCTTTGATGTTGATAATTTTTCTAATGACATGTTGTAGAAGAGTCAATCGACCAGAACCTAAGCAACGCAGTCTAGGAGGGACAGGGAGGAAGGTGTCGGTCACTTCCCAAAGCGGGAAGGTCATATCTTCATGGGAGTCATATAAAAGTGGGGGTGAGACTAGACTGTAA
		</sequence>
		<sequence>
			<taxon idref="RV3074_2013-02-01"/>
			ATGGTTCCTCAAGCTCTTTTGTTTGTACCCCTTTTGGTTTTTCCATTGTGTTTCGGGAAATTCCCTATCTACACGATACCAGACAAACTTGGACCCTGGAGCCCGATTGACATACATCATCTCAGCTGCCCAAACAATTTGGTTGTGGAGGACGAAGGATGCACCAACCTGTCAGGGTTCTCCTACATGGAACTTAAAGTTGGATACATCTCAGCCATAAAGGTGAACGGGTTCACTTGCACAGGCGTTGTAACAGAGGCTGAAACCTACACTAACTTTGTAGGTTATGTCACCACCACGTTCAAAAGAAAGCATTTCCGCCCAATACCAGATGCATGTAGAGCCGCATATAACTGGAAGATGGCCGGTGACCCCAGATATGAAGAGTCTCTACACAATCCGTACCCTGACTACCATTGGCTTCGAACTGTAAAAACCACCAAGGAGTCTCTCGTTATCATATCCCCAAGTGTGGCGGATTTGGACCCATATGACAAATCCCTTCACTCGAGGGTCTTCCCTAGTGGGAAATGCTCAGGAATAACGGTGTCTTCCACCTACTGCTCAACTAACCATGATTACACCATTTGGATGCCTGAGAATCCGAGACTAGGGACGTCTTGCGACATTTTCACCAATAGTAGAGGGAAGAGAGCATCCAAAGGGGGCAAGACCTGCGGCTTTGTAGATGAAAGAGGCCTGTATAAGTCTCTAAGGGGGGCATGCAAACTCAAGTTATGTGGAGTTCTTGGACTTAGACTCATGGATGGAACATGGGTCGCGATGCAAACATCAGATGAGACCAAATGGTGTCCTCCTGATCAGTTGGTGAATATGCACGACTTTCGCTCGGATGAAATTGAGCATCTTGTTGTAGAGGAGTTGGTCAAGAAAAGAGAGGAGTGTCTGGATGCATTAGAGTCCATCATGACCACCAAGTCAGTGAGTTTCAGACGTCTCAGTCATTTAAGAAAACTTGTCCCTGGATTCGGAAAAGCATACACCATATTCAACAAGACCTTGATGGAGGCTGATGCTCACTACAAGTCAGTCCGGACTTGGAATGAGATCATCCCCTCAAAAGGGTGTTTAAGAGTTGGAGGGAGGTGTCATCCTCATGTAAACGGGGTGTTTTTCAATGGTATAATATTAGGGCCTGACGGCCATGTTCTGATCCCCGAGATGCAATCATCCCTCCTTCAGCAACATATGGAGTTATTGGAATCCTCAGTTATTCCCCTGATGCACCCCCTGGCAGACCCGTCCACTGTTTTCAAGGAGGGTGATGAGGCTGAGGATTTTGTAGAGGTTCACCTTCCTGATGTGCACAAACAGGTCTCGGGGGTTGACTTAGGTCTCCCGAACTGGGGGAAATATGTATTACTGAGTGCAGGGACCCTGATTGCTTTGATGTTGATAATTTTTCTAATGACATGTTGTAGAAGAGTCAATCGACCAGAACCTAAGCAACGCAGTCTAGGAGGGACAGGGAGGAAGGTGTCGGTCACTTCCCAAAGCGGGAAGGTCATATCTTCATGGGAGTCATATAAAAGTGGGGGTGAGACTAGACTGTAA
		</sequence>
		<sequence>
			<taxon idref="RV3072_2013-04-10"/>
			ATGGTTCCTCAAGCTCTTTTGTTTGTACCCCTTTTGGTTTTTCCATTGTGTTTCGGGAAATTCCCTATCTACACGATACCAGACAAACTTGGACCCTGGAGCCCGATTGACATACATCATCTCAGCTGCCCAAACAATTTGGTTGTGGAGGACGAAGGATGCACCAACCTGTCAGGGTTCTCCTACATGGAACTTAAAGTTGGATACATCTCAGCCATAAAGGTGAACGGGTTCACTTGCACAGGCGTTGTGACAGAGGCTGAAACCTACACTAACTTTGTAGGTTATGTCACCACCACGTTCAAAAGAAAGCATTTCCGCCCAATACCAGATGCATGTAGAGCCGCATATAACTGGAAGATGGCCGGTGACCCCAGATATGAAGAATCTCTACACAATCCGTACCCTGACTACCATTGGCTTCGAACTGTAAAAACCACCAAGGAGTCTCTCGTTATCATATCCCCAAGTGTGGCGGATTTGGACCCATATGACAAATCCCTTCACTCGAGGGTCTTCCCTAGTGGGAAATGCTCAGGAATAACGGTGTCTTCCACCTACTGCTCAACTAACCATGATTACACCATTTGGATGCCTGAGAATCCGAGACTAGGGACGTCTTGCGACATTTTCACCAATAGTAGAGGGAAGAGAGCATCCAAAGGGGGTAAGACCTGCGGCTTTGTAGATGAAAGAGGCCTGTATAAGTCTCTAAGGGGGGCATGCAAACTCAAGTTATGTGGAGTTCTTGGACTTAGACTCATGGATGGAACATGGGTCGCGATGCAAACATCAGATGAGACCAAATGGTGTCCTCCTGATCAGTTGGTGAATATGCACGACTTTCGCTCGGATGAAATTGAGCATCTTGTTGTAGAGGAGTTGGTCAAGAAAAGAGAGGAGTGTCTGGATGCATTAGAGTCCATCATGACCACCAAGTCAGTGAGTTTCAGACGTCTCAGTCATTTAAGAAAACTTGTCCCTGGATTCGGAAAAGCATACACCATATTCAACAAGACCTTGATGGAGGCTGATGCTCACTACAAGTCAGTCCGGACTTGGAATGAGATCATCCCCTCAAAAGGGTGTTTAAGAGTTGGAGGGAGGTGTCATCCTCATGTAAACGGGGTGTTTTTCAATGGTATAATATTAGGGCCTGACGGCCATGTTCTGATCCCCGAGATGCAATCATCCCTCCTTCAGCAACATATGGAGTTATTGGAATCCTCAGTTATTCCCCTGATGCACCCCCTGGCAGACCCGTCCACTGTTTTCAAGGAGGGTGATGAGGCTGAGGATTTTGTAGAGGTTCACCTTCCTGATGTGCACAAACAGGTCTCGGGGGTTGACTTAGGTCTCCCGAACTGGGGGAAATATGTATTACTGAGTGCAGGGACCCTGATTGCTTTGATGTTGATAATTTTTCTAATGACATGTTGTAGAAGAGTCAATCGACCAGAACCTACGCAACGCAGTCTAGGAGGGACAGGGAGGAAGGTGTCGGTCACTTCCCAAAGCGGGAAGGTCATATCTTCATGGGAGTCATATAAAAGTGGGGGTGAGACTAGACTGTAA
		</sequence>
		<sequence>
			<taxon idref="RV2790_2010-11-01"/>
			ATGGTTCCTCAAGCTCTTTTGTTTGTACCCCTTTTGGTTTTTCCATTGTGTTTCGGGAAATTCCCTATCTACACGATACCAGACAAACTTGGACCCTGGAGCCCGATTGACATACATCATCTCAGCTGCCCAAACAATTTGGTTGTGGAGGACGAAGGATGCACCAACCTGTCAGGGTTCTCCTACATGGAACTTAAAGTTGGATACATCTCAGCCATAAAGGTGAACGGGTTCACTTGCACAGGCGTTGTGACAGAGGCTGAAACCTACACCAACTTTGTAGGTTATGTCACCACCACGTTCAAAAGAAAGCATTTCCGCCCAATACCAGATGCATGTAGAGCCGCATATAACTGGAAGATGGCCGGTGACCCCAGATATGAAGAGTCTCTACACAATCCGTACCCTGACTACCATTGGCTTCGAACTGTAAAAACCACCAAGGAGTCTCTCGTTATCATATCCCCAAGTGTGGCGGATTTGGACCCATATGACAAATCCCTTCACTCGAGGGTCTTCCCTAGTGGGAAATGCTCAGGAATAACGGTGTCTTCCACCTACTGCTCAACTAACCATGATTACACCATTTGGATGCCTGAGAATCCGAGACTAGGGACGTCTTGCGACATTTTCACCAATAGTAGAGGGAAGAGAGCATCCAAAGGGGGTAAGACCTGCGGCTTTGTAGATGAAAGAGGCCTGTATAAGTCTCTAAGGGGGGCATGCAAACTCAAATTATGTGGAGTTCTTGGACTTAGACTCATGGATGGAACATGGGTCGCGATGCAAACATCAGATGAGACCAAATGGTGTCCTCCTGATCAGTTGGTGAATATGCACGACTTTCGCTCGGATGAAATTGAGCATCTTGTTGTGGAGGAGTTGGTCAAGAAAAGAGAGGAGTGTCTGGATGCATTAGAGTCCATCATGACCACTAAGTCAGTGAGTTTCAGACGTCTCAGTCATTTAAGAAAACTTGTCCCTGGATTCGGAAAGGCATACACCATATTCAACAAGACCTTGATGGAGGCTGATGCTCACTACAAGTCAGTCCGGACTTGGAATGAGATCATCCCCTCAAAAGGGTGTTTAAGAGTTGGAGGGAGGTGTCATCCTCATGTAAACGGGGTGTTTTTCAATGGTATAATATTAGGGCCTGACGGCCATGTTCTAATCCCCGAGATGCAATCATCCCTCCTTCAGCAACATATGGAGTTATTGGAATCCTCAGTTATTCCCCTGATGCACCCCCTGGCAGACCCGTCCACTGTTTTCAAGGAGGGTGATGAGGCTGAGGATTTTGTAGAGGTTCACCTTCCTGATGTGCACAAACAGGTCTCGGGGGTTGACTTAGGTCTCCCGAACTGGGGGAAATATGTATTACTGAGTGCAGGGACCCTGATTGCTTTGATGTTGATAATTTTTCTAATGACATGTTGTAGAAGAGTCAATCGACCAGAACCTACGCAACGCAGTCTAGGAGGGACAGGGAGGAAGGTGTCGGTCACTTCCCAAAGCGGGAAGGTCATATCTTCATGGGAGTCATATAAAAGTGGGGGTGAGACTAGACTGTAA
		</sequence>
		<sequence>
			<taxon idref="RV2863_2011-04-19"/>
			ATGGTTCCTCAAGCTCTTTTGTTTGTACCCCTTTTGGTTTTTCCATTGTGTTTCGGGAAATTCCCTATCTACACGATACCAGACAAACTTGGACCCTGGAGCCCGATTGACATACATCATCTCAGCTGCCCAAACAATTTGGTTGTGGAGGACGAAGGATGCACCAACCTGTCAGGGTTCTCCTACATGGAACTTAAAGTTGGATACATCTCAGCCATAAAGGTGAACGGGTTCACTTGCACAGGCGTTGTGACAGAGGCTGAAACCTACACCAACTTTGTAGGTTATGTCACCACCACGTTCAAAAGAAAGCATTTCCGCCCAATACCAGATGCATGTAGAGCCGCATATAACTGGAAGATGGCCGGTGACCCCAGATATGAAGAGTCTCTACACAATCCGTACCCTGACTACCATTGGCTTCGAACTGTAAAAACCACCAAGGAGTCTCTCGTTATCATATCCCCAAGTGTGGCGGATTTGGACCCATATGACAAATCCCTTCACTCGAGGGTCTTCCCTAGTGGGAAATGCTCAGGAATAACGGTGTCTTCCACCTACTGCTCAACTAACCATGATTACACCATTTGGATGCCTGAGAATCCGAGACTAGGGACATCTTGCGACATTTTCACCAATAGTAGAGGGAAGAGAGCATCCAAAGGGGGTAAGACCTGCGGCTTTGTAGATGAAAGAGGCCTGTATAAGTCTCTAAGGGGGGCATGCAAACTCAAATTATGTGGAGTTCTTGGACTTAGACTCATGGACGGAACATGGGTCGCGATGCAAACATCAGATGAGACCAAATGGTGTCCTCCTGATCAGTTGGTGAATATGCATGACTTTCGCTCGGATGAAATTGAGCATCTTGTTGTGGAGGAGTTGGTCAAGAAAAGAGAGGAGTGTCTGGATGCATTAGAGTCCATCATGACCACTAAGTCAGTGAGTTTCAGACGTCTCAGTCATTTAAGAAAACTTGTCCCTGGATTCGGAAAGGCATACACCATATTCAACAAGACCTTGATGGAGGCTGATGCTCACTACAAGTCAGTCCGGACTTGGAATGAGATCATCCCCTCAAAAGGGTGTTTAAGAGTTGGAGGGAGGTGTCATCCTCATGTAAACGGGGTGTTTTTCAATGGTATAATATTAGGGCCTGACGGCCATGTTCTAATCCCCGAGATGCAATCATCCCTCCTTCAGCAACATATGGAGTTATTGGAATCCTCAGTTATTCCCCTGATGCACCCCCTGGCAGACCCGTCCACTGTTTTCAAGGAGGGTGATGAGGCTGAGGATTTTGTAGAGGTTCACCTTCCTGATGTGCACAAACAGGTCTCGGGGGTTGACTTAGGTCTCCCGAACTGGGGGAAATATGTATTACTGAGTGCAGGGACCCTGATTGCTTTGATGTTGATAATTTTTCTAATGACATGTTGTAGAAGAGTCAATCGACCAGAACCTACGCAACGCAGTCTAGGAGGGACAGGGAGGAAGGTGTCGGTCACTTCCCAAAGCGGGAAGGTCATATCTTCATGGGAGTCATATAAAAGTGGGGGTGAGACTAGACTGTAA
		</sequence>
		<sequence>
			<taxon idref="RV2875_2011-06-29"/>
			ATGGTTCCTCAAGCTCTTTTGTTTGTACCCCTTTTGGTTTTTCCATTGTGTTTCGGGAAATTCCCTATCTACACGATACCAGACAAACTTGGACCCTGGAGCCCGATTGACATACATCATCTCAGCTGCCCAAACAATTTGGTTGTGGAGGACGAAGGATGCACCAACCTGTCAGGGTTCTCCTACATGGAACTTAAAGTTGGATACATCTCAGCCATAAAGGTGAACGGGTTCACTTGCACAGGCGTTGTGACAGAGGCTGAAACCTACACCAACTTTGTAGGTTATGTCACCACCACGTTCAAAAGAAAGCATTTCCGCCCAATACCAGATGCATGTAGAGCCGCATATAACTGGAAGATGGCCGGTGACCCCAGATATGAAGAGTCTCTACACAATCCGTACCCTGACTACCATTGGCTTCGAACTGTAAAAACCACCAAGGAGTCTCTCGTTATCATATCCCCAAGTGTGGCGGATTTGGACCCATATGACAAATCCCTTCACTCGAGGGTCTTCCCTAGTGGGAAATGCTCAGGAATAACGGTGTCTTCCACCTACTGCTCAACTAACCATGATTACACCATTTGGATGCCTGAGAATCCGAGACTAGGGACGTCTTGCGACATTTTCACCAATAGTAGAGGGAAGAGAGCATCCAAAGGGGGTAAGACCTGCGGCTTTGTAGATGAAAGAGGCCTGTATAAGTCTCTAAGGGGGGCATGCAAACTCAAATTATGTGGAGTTCTTGGACTTAGACTCATGGACGGAACATGGGTCGCGATGCAAACATCAGATGAGACCAAATGGTGTCCTCCTGATCAGTTGGTGAATATGCATGACTTTCGCTCGGATGAAATTGAGCATCTTGTTGTGGAGGAGTTGGTCAAGAAAAGAGAGGAGTGTCTGGATGCATTAGAGTCCATCATGACCACTAAGTCAGTGAGTTTCAGACGTCTCAGTCATTTAAGAAAACTTGTCCCTGGATTCGGAAAGGCATACACCATATTCAACAAGACCTTGATGGAGGCTGATGCTCACTACAAGTCAGTCCGGACTTGGAATGAGATCATCCCCTCAAAAGGGTGTTTAAGAGTTGGAGGGAGGTGTCATCCTCATGTAAACGGGGTGTTTTTCAATGGTATAATATTAGGGCCTGACGGCCATGTTCTAATCCCCGAGATGCAATCATCCCTCCTTCAGCAACATATGGAGTTATTGGAATCCTCAGTTATTCCCCTGATGCACCCCCTGGCAGACCCGTCCACTGTTTTCAAGGAGGGTGATGAGGCTGAGGATTTTGTAGAGGTTCACCTTCCTGATGTGCACAAACAGGTCTCGGGGGTTGACTTAGGTCTCCCGAACTGGGGGAAATATGTATTACTGAGTGCAGGGACCCTGATTGCTTTGATGTTGATAATTTTTCTAATGACATGTTGTAGAAGAGTCAATCGACCAGAACCTACGCAACGCAGTCTAGGAGGGACAGGGAGGAAGGTGTCGGTCACTTCCCAAAGCGGGAAGGTCATATCTTCATGGGAGTCATATAAAAGTGGGGGTGAGACTAGACTGTAA
		</sequence>
		<sequence>
			<taxon idref="RV2877_2011-06-30"/>
			ATGGTTCCTCAAGCTCTTTTGTTTGTACCCCTTTTGGTTTTTCCATTGTGTTTCGGGAAATTCCCTATCTACACGATACCAGACAAACTTGGACCCTGGAGCCCGATTGACATACATCATCTCAGCTGCCCAAACAATTTGGTTGTGGAGGACGAAGGATGCACCAACCTGTCAGGGTTCTCCTACATGGAACTTAAAGTTGGATACATCTCAGCCATAAAGGTGAACGGGTTCACTTGCACAGGCGTTGTGACAGAGGCTGAAACCTACACCAACTTTGTAGGTTATGTCACCACCACGTTCAAAAGAAAGCATTTCCGCCCAATACCAGATGCATGTAGAGCCGCATATAACTGGAAGATGGCCGGTGACCCCAGATATGAAGAGTCTCTACACAATCCGTACCCTGACTACCATTGGCTTCGAACTGTAAAAACCACCAAGGAGTCTCTCGTTATCATATCCCCAAGTGTGGCGGATTTGGACCCATATGACAAATCCCTTCACTCGAGGGTCTTCCCTAGTGGGAAATGCTCAGGAATAACGGTGTCTTCCACCTACTGCTCAACTAACCATGATTACACCATTTGGATGCCTGAGAATCCGAGACTAGGGACGTCTTGCGACATTTTCACCAATAGTAGAGGGAAGAGAGCATCCAAAGGGGGTAAGACCTGCGGCTTTGTAGATGAAAGAGGCCTGTATAAGTCTCTAAGGGGGGCATGCAAACTCAAATTATGTGGAGTTCTTGGACTTAGACTCATGGACGGAACATGGGTCGCGATGCAAACATCAGATGAGACCAAATGGTGTCCTCCTGATCAGTTGGTGAATATGCATGACTTTCGCTCGGATGAAATTGAGCATCTTGTTGTGGAGGAGTTGGTCAAGAAAAGAGAGGAGTGTCTGGATGCATTAGAGTCCATCATGACCACTAAGTCAGTGAGTTTCAGACGTCTCAGTCATTTAAGAAAACTTGTCCCTGGATTCGGAAAGGCATACACCATATTCAACAAGACCTTGATGGAGGCTGATGCTCACTACAAGTCAGTCCGGACTTGGAATGAGATCATCCCCTCAAAAGGGTGTTTAAGAGTTGGAGGGAGGTGTCATCCTCATGTAAACGGGGTGTTTTTCAATGGTATAATATTAGGGCCTGACGGCCATGTTCTAATCCCCGAGATGCAATCATCCCTCCTTCAGCAACATATGGAGTTATTGGAATCCTCAGTTATTCCCCTGATGCACCCCCTGGCAGACCCGTCCACTGTTTTCAAGGAGGGTGATGAGGCTGAGGATTTTGTAGAGGTTCACCTTCCTGATGTGCACAAACAGGTCTCGGGGGTTGACTTAGGTCTCCCGAACTGGGGGAAATATGTATTACTGAGTGCAGGGACCCTGATTGCTTTGATGTTGATAATTTTTCTAATGACATGTTGTAGAAGAGTCAATCGACCAGAACCTACGCAACGCAGTCTAGGAGGGACAGGGAGGAAGGTGTCGGTCACTTCCCAAAGCGGGAAGGTCATATCTTCATGGGAGTCATATAAAAGTGGGGGTGAGACTAGACTGTAA
		</sequence>
		<sequence>
			<taxon idref="RV3099_2012-01-19"/>
			ATGGTTCCTCAAGCTCTTTTGTTTGTACCCCTTTTGGTTTTTCCATTGTGTTTCGGGAAATTCCCTATCTACACGATACCAGACAAACTTGGACCCTGGAGCCCGATTGACATACATCATCTCAGCTGCCCAAACAATTTGGTTGTGGAGGACGAAGGATGCACCAACCTGTCAGGGTTCTCCTACATGGAACTTAAAGTTGGATACATCTCAGCCATAAAGGTGAACGGGTTCACTTGCACAGGCGTTGTGACAGAGGCTGAAACCTACACCAACTTTGTAGGTTATGTCACCACCACGTTCAAAAGAAAGCATTTCCGCCCAATACCAGATGCATGTAGAGCCGCATATAACTGGAAGATGGCCGGTGACCCCAGATATGAAGAGTCTCTACACAATCCGTACCCTGACTACCATTGGCTTCGAACTGTAAAAACCACCAAGGAGTCTCTCGTTATCATATCCCCAAGTGTGGCGGATTTGGACCCATATGACAAATCCCTTCACTCGAGGGTCTTCCCTAGTGGGAAATGCTCAGGAATAACGGTGTCTTCCACCTACTGCTCAACTAACCATGATTACACCATTTGGATGCCTGAGAATCCGAGACTAGGGACGTCTTGCGACATTTTCACCAATAGTAGAGGGAAGAGAGCATCCAAAGGGGGTAAGACCTGCGGCTTTGTAGATGAAAGAGGCCTGTATAAGTCTCTAAGGGGGGCATGCAAACTCAAATTATGTGGAGTTCTTGGACTTAGACTCATGGACGGAACATGGGTCGCGATGCAAACATCAGATGAGACCAAATGGTGTCCTCCTGATCAGTTGGTGAATATGCATGACTTTCGCTCGGATGAAATTGAGCATCTTGTTGTGGAGGAGTTGGTCAAGAAAAGAGAGGAGTGTCTGGATGCATTAGAGTCCATCATGACCACTAAGTCAGTGAGTTTCAGACGTCTCAGTCATTTAAGAAAACTTGTCCCTGGATTCGGAAAGGCATACACCATATTCAACAAGACCTTGATGGAGGCTGATGCTCACTACAAGTCAGTCCGGACTTGGAATGAGATCATCCCCTCAAAAGGGTGTTTAAGAGTTGGAGGGAGGTGTCATCCTCATGTAAACGGGGTGTTTTTCAATGGTATAATATTAGGGCCTGACGGCCATGTTCTAATCCCCGAGATGCAATCATCCCTCCTTCAGCAACATATGGAGTTATTGGAATCCTCAGTTATTCCCCTGATGCACCCCCTGGCAGACCCGTCCACTGTTTTCAAGGAGGGTGATGAGGCTGAGGATTTTGTAGAGGTTCACCTTCCTGATGTGCACAAACAGGTCTCGGGGGTTGACTTAGGTCTCCCGAACTGGGGGAAATATGTATTACTGAGTGCAGGGACCCTGATTGCTTTGATGTTGATAATTTTTCTAATGACATGTTGTAGAAGAGTCAATCGACCAGAACCTACGCAACGCAGTCTAGGAGGGACAGGGAGGAAGGTGTCGGTCACTTCCCAAAGCGGGAAGGTCATATCTTCATGGGAGTCATATAAAAGTGGGGGTGAGACTAGACTGTAA
		</sequence>
		<sequence>
			<taxon idref="RV3090_2011-11-25"/>
			ATGGTTCCTCAAGCTCTTTTGTTTGTACCCCTTTTGGTTTTTCCATTGTGTTTCGGGAAATTCCCTATCTACACGATACCAGACAAACTTGGACCCTGGAGCCCGATTGACATACATCATCTCAGCTGCCCAAACAATTTGGTTGTGGAGGACGAAGGATGCACCAACCTGTCAGGGTTCTCCTACATGGAACTTAAAGTTGGATACATCTCAGCCATAAAGGTGAACGGGTTCACTTGCACAGGCGTTGTGACAGAGGCTGAAACCTACACCAACTTTGTAGGTTATGTCACCACCACGTTCAAAAGAAAGCATTTCCGCCCAATACCAGATGCATGTAGAGCCGCATATAACTGGAAGATGGCCGGTGACCCCAGATATGAAGAGTCTCTACACAATCCGTACCCTGACTACCATTGGCTTCGAACTGTAAAAACCACCAAGGAGTCTCTCGTTATCATATCCCCAAGTGTGGCGGATTTGGACCCATATGACAAATCCCTTCACTCGAGGGTCTTCCCTAGTGGGAAATGCTCAGGAATAACGGTGTCTTCCACCTACTGCTCAACTAACCATGATTACACCATTTGGATGCCTGAGAATCCGAGACTAGGGACGTCTTGCGACATTTTCACCAATAGTAGAGGGAAGAGAGCATCCAAAGGGGGTAAGACCTGCGGCTTTGTAGATGAAAGAGGCCTGTATAAGTCTCTAAGGGGGGCATGCAAACTCAAATTATGTGGAGTTCTTGGACTTAGACTCATGGACGGAACATGGGTCGCGATGCAAACATCAGATGAGACCAAATGGTGTCCTCCTGATCAGTTGGTGAATATGCATGACTTTCGCTCGGATGAAATTGAGCATCTTGTTGTGGAGGAGTTGGTCAAGAAAAGAGAGGAGTGTCTGGATGCATTAGAGTCCATCATGACCACTAAGTCAGTGAGTTTCAGACGTCTCAGTCATTTAAGAAAACTTGTCCCTGGATTCGGAAAGGCATACACCATATTCAACAAGACCTTGATGGAGGCTGATGCTCACTACAAGTCAGTCCGGACTTGGAATGAGATCATCCCCTCAAAAGGGTGTTTAAGAGTTGGAGGGAGGTGTCATCCTCATGTAAACGGGGTGTTTTTCAATGGTATAATATTAGGGCCTGACGGCCATGTTCTAATCCCCGAGATGCAATCATCCCTCCTTCAGCAACATATGGAGTTATTGGAATCCTCAGTTATTCCCCTGATGCACCCCCTGGCAGACCCGTCCACTGTTTTCAAGGAGGGTGATGAGGCTGAGGATTTTGTAGAGGTTCACCTTCCTGATGTGCACAAACAGGTCTCGGGGGTTGACTTAGGTCTCCCGAACTGGGGGAAATATGTATTACTGAGTGCAGGGACCCTGATTGCTTTGATGTTGATAATTTTTCTAATGACATGTTGTAGAAGAGTCAATCGACCAGAACCTACGCAACGCAGTCTAGGAGGGACAGGGAGGAAGGTGTCGGTCACTTCCCAAAGCGGGAAGGTCATATCTTCATGGGAGTCATATAAAAGTGGGGGTGAGACTAGACTGTAA
		</sequence>
		<sequence>
			<taxon idref="RV3153_2012-01-23"/>
			ATGGTTCCTCAAGCTCTTTTGTTTGTACCCCTTTTGGTTTTTCCATTGTGTTTCGGGAAATTCCCTATCTACACGATACCAGACAAACTTGGACCCTGGAGCCCGATTGACATACATCATCTCAGCTGCCCAAACAATTTGGTTGTGGAGGACGAAGGATGCACCAACCTGTCAGGGTTCTCCTACATGGAACTTAAAGTTGGATACATCTCAGCCATAAAGGTGAACGGGTTCACTTGCACAGGCGTTGTGACAGAGGCTGAAACCTACACCAACTTTGTAGGTTATGTCACCACCACGTTCAAAAGAAAGCATTTCCGCCCAATACCAGATGCATGTAGAGCCGCATATAACTGGAAGATGGCCGGTGACCCCAGATATGAAGAGTCTCTACACAATCCGTACCCTGACTACCATTGGCTTCGAACTGTAAAAACCACCAAGGAGTCTCTCGTTATCATATCCCCAAGTGTGGCGGATTTGGACCCATATGACAAATCCCTTCACTCGAGGGTCTTCCCTAGTGGGAAATGCTCAGGAATAACGGTGTCTTCCACCTACTGCTCAACTAACCATGATTACACCATTTGGATGCCTGAGAATCCGAGACTAGGGACGTCTTGCGACATTTTCACCAATAGTAGAGGGAAGAGAGCATCCAAAGGGGGTAAGACCTGCGGCTTTGTAGATGAAAGAGGCCTGTATAAGTCTCTAAGGGGGGCATGCAAACTCAAATTATGTGGAGTTCTTGGACTTAGACTCATGGACGGAACATGGGTCGCGATGCAAACATCAGATGAGACCAAATGGTGTCCTCCTGATCAGTTGGTGAATATGCATGACTTTCGCTCGGATGAAATTGAGCATCTTGTTGTGGAGGAGTTGGTCAAGAAAAGAGAGGAGTGTCTGGATGCATTAGAGTCCATCATGACCACTAAGTCAGTGAGTTTCAGACGTCTCAGTCATTTAAGAAAACTTGTCCCTGGATTCGGAAAGGCATACACCATATTCAACAAGACCTTGATGGAGGCTGATGCTCACTACAAGTCAGTCCGGACTTGGAATGAGATCATCCCCTCAAAAGGGTGTTTAAGAGTTGGAGGGAGGTGTCATCCTCATGTAAACGGGGTGTTTTTCAATGGTATAATATTAGGGCCTGACGGCCATGTTCTAATCCCCGAGATGCAATCATCCCTCCTTCAGCAACATATGGAGTTATTGGAATCCTCAGTTATTCCCCTGATGCACCCCCTGGCAGACCCGTCCACTGTTTTCAAGGAGGGTGATGAGGCTGAGGATTTTGTAGAGGTTCACCTTCCTGATGTGCACAAACAGGTCTCGGGGGTTGACTTAGGTCTCCCGAACTGGGGGAAATATGTATTACTGAGTGCAGGGACCCTGATTGCTTTGATGTTGATAATTTTTCTAATGACATGTTGTAGAAGAGTCAATCGACCAGAACCTACGCAACGCAGTCTAGGAGGGACAGGGAGGAAGGTGTCGGTCACTTCCCAAAGCGGGAAGGTCATATCTTCATGGGAGTCATATAAAAGTGGGGGTGAGACTAGACTGTAA
		</sequence>
		<sequence>
			<taxon idref="RV3068_2013-04-11"/>
			ATGGTTCCTCAAGCTCTTTTGTTTGTACCCCTTTTGGTTTTTCCATTGTGTTTCGGGAAATTCCCTATCTACACGATACCAGACAAACTTGGACCCTGGAGCCCGATTGACATACATCATCTCAGCTGCCCAAACAATTTGGTTGTGGAGGACGAAGGATGCACCAACCTGTCAGGGTTCTCCTACATGGAACTTAAAGTTGGATACATCTCAGCCATAAAGGTGAACGGGTTCACTTGCACAGGCGTTGTGACAGAGGCTGAAACCTACACCAACTTTGTAGGTTATGTCACCACCACGTTCAAAAGAAAGCATTTCCGCCCAATACCAGATGCATGTAGAGCCGCATATAACTGGAAGATGGCCGGTGACCCCAGATATGAAGAGTCTCTACACAATCCGTACCCTGACTACCATTGGCTTCGAACTGTAAAAACCACCAAGGAGTCTCTCGTTATCATATCCCCAAGTGTGGCGGATTTGGACCCATATGACAAATCCCTTCACTCGAGGGTCTTCCCTAGTGGGAAATGCTCAGGAATAACGGTGTCTTCCACCTACTGCTCAACTAACCATGATTACACCATTTGGATGCCTGAGAATCCGAGACTAGGGACGTCTTGCGACATTTTCACCAATAGTAGAGGGAAGAGAGCATCCAAAGGGGGTAAGACCTGCGGCTTTGTAGATGAAAGAGGCCTGTATAAGTCTCTAAGGGGGGCATGCAAACTCAAATTATGTGGAGTTCTTGGACTTAGACTCATGGACGGAACATGGGTCGCGATGCAAACATCAGATGAGACCAAATGGTGTCCTCCTGATCAGTTGGTGAATATGCATGACTTTCGCTCGGATGAAATTGAGCATCTTGTTGTGGAGGAGTTGGTCAAGAAAAGAGAGGAGTGTCTGGATGCATTAGAGTCCATCATGACCACTAAGTCAGTGAGTTTCAGACGTCTCAGTCATTTAAGAAAACTTGTCCCTGGATTCGGAAAGGCATACACCATATTCAACAAGACCTTGATGGAGGCTGATGCTCACTACAAGTCAGTCCGGACTTGGAATGAGATCATCCCCTCAAAAGGGTGTTTAAGAGTTGGAGGGAGGTGTCATCCTCATGTAAACGGGGTGTTTTTCAATGGTATAATATTAGGGCCTGACGGCCATGTTCTAATCCCCGAGATGCAATCATCCCTCCTTCAGCAACATATGGAGTTATTGGAATCCTCAGTTATTCCCCTGATGCACCCCCTGGCAGACCCGTCCACTGTTTTCAAGGAGGGTGATGAGGCTGAGGATTTTGTAGAGGTTCACCTTCCTGATGTGCACAAACAGGTCTCGGGGGTTGACTTAGGTCTCCCGAACTGGGGGAAATATGTATTACTGAGTGCAGGGACCCTGATTGCTTTGATGTTGATAATTTTTCTAATGACATGTTGTAGAAGAGTCAATCGACCAGAACCTACGCAACGCAGTCTAGGAGGGACAGGGAGGAAGGTGTCGGTCACTTCCCAAAGCGGGAAGGTCATATCTTCATGGGAGTCATATAAAAGTGGGGGTGAGACTAGACTGTAA
		</sequence>
		<sequence>
			<taxon idref="RV3091_2011-12-05"/>
			ATGGTTCCTCAAGCTCTTTTGTTTGTACCCCTTTTGGTTTTTCCATTGTGTTTCGGGAAATTCCCTATCTACACGATACCAGACAAACTTGGACCCTGGAGCCCGATTGACATACATCATCTCAGCTGCCCAAACAATTTGGTTGTGGAGGACGAAGGATGCACCAACCTGTCAGGGTTCTCCTACATGGAACTTAAAGTTGGATACATCTCAGCCATAAAGGTGAACGGGTTCACTTGCACAGGCGTTGTGACAGAGGCTGAAACCTACACCAACTTTGTAGGTTATGTCACCACCACGTTCAAAAGAAAGCATTTCCGCCCAATACCAGATGCATGTAGAGCCGCATATAACTGGAAGATGGCCGGTGACCCCAGATATGAAGAGTCTCTACACAATCCGTACCCTGACTACCATTGGCTTCGAACTGTAAAAACCACCAAGGAGTCTCTCGTTATCATATCCCCAAGTGTGGCGGATTTGGACCCATATGACAAATCCCTTCACTCGAGGGTCTTCCCTAGTGGGAAATGCTCAGGAATAACGGTGTCTTCCACCTACTGCTCAACTAACCATGATTACACCATTTGGATGCCTGAGAATCCGAGACTAGGGACGTCTTGCGACATTTTCACCAATAGTAGAGGGAAGAGAGCATCCAAAGGGGGTAAGACCTGCGGCTTTGTAGATGAAAGAGGCCTGTATAAGTCTCTAAGGGGGGCATGCAAACTCAAATTATGTGGAGTTCTTGGACTTAGACTCATGGACGGAACATGGGTCGCGATGCAAACATCAGATGAGACCAAATGGTGTCCTCCTGATCAGTTGGTGAATATGCATGACTTTCGCTCGGATGAAATTGAGCATCTTGTTGTGGAGGAGTTGGTCAAGAAAAGAGAGGAGTGTCTGGATGCATTAGAGTCCATCATGACCACTAAGTCAGTGAGTTTCAGACGTCTCAGTCATTTAAGAAAACTTGTCCCTGGATTCGGAAAGGCATACACCATATTCAACAAGACCTTGATGGAGGCTGATGCTCACTACAAGTCAGTCCGGACTTGGAATGAGATCATCCCCTCAAAAGGGTGTTTAAGAGTTGGAGGGAGGTGTCATCCTCATGTAAACGGGGTGTTTTTCAATGGTATAATATTAGGGCCTGACGGCCATGTTCTAATCCCCGAGATGCAATCATCCCTCCTTCAGCAACATATGGAGTTATTGGAATCCTCAGTTATTCCCCTGATGCACCCCCTGGCAGACCCGTCCACTGTTTTCAAGGAGGGTGATGAGGCTGAGGATTTTGTAGAGGTTCACCTTCCTGATGTGCACAAACAGGTCTCGGGGGTTGACTTAGGTCTCCCGAACTGGGGGAAATATGTATTACTGAGTGCAGGGACCCTGATTGCTTTGATGTTGATAATTTTTCTAATGACATGTTGTAGAAGAGTCAATCGACCAGAACCTACGCAACGCAGTCTAGGAGGGACAGGGAGGAAGGTGTCGGTCACTTCCCAAAGCGGGAAGGTCATATCTTCATGGGAGTCATATAAAAGTGGGGGTGAGACTAGACTGTAA
		</sequence>
		<sequence>
			<taxon idref="RV3101_2012-03-06"/>
			ATGGTTCCTCAAGCTCTTTTGTTTGTACCCCTTTTGGTTTTTCCATTGTGTTTCGGGAAATTCCCTATCTACACGATACCAGACAAACTTGGACCCTGGAGCCCGATTGACATACATCATCTCAGCTGCCCAAACAATTTGGTTGTGGAGGACGAAGGATGCACCAACCTGTCAGGGTTCTCCTACATGGAACTTAAAGTTGGATACATCTCAGCCATAAAGGTGAACGGGTTCACTTGCACAGGCGTTGTGACAGAGGCTGAAACCTACACCAACTTTGTAGGTTATGTCACCACCACGTTCAAAAGAAAGCATTTCCGCCCAATACCAGATGCATGTAGAGCCGCATATAACTGGAAGATGGCCGGTGACCCCAGATATGAAGAGTCTCTACACAATCCGTACCCTGACTACCATTGGCTTCGAACTGTAAAAACCACCAAGGAGTCTCTCGTTATCATATCCCCAAGTGTGGCGGATTTGGACCCATATGACAAATCCCTTCACTCGAGGGTCTTCCCTAGTGGGAAATGCTCAGGAATAACGGTGTCTTCCACCTACTGCTCAACTAACCATGATTACACCATTTGGATGCCTGAGAATCCGAGACTAGGGACGTCTTGCGACATTTTCACCAATAGTAGAGGGAAGAGAGCATCCAAAGGGGGTAAGACCTGCGGCTTTGTAGATGAAAGAGGCCTGTATAAGTCTCTAAGGGGGGCATGCAAACTCAAATTATGTGGAGTTCTTGGACTTAGACTCATGGACGGAACATGGGTCGCGATGCAAACATCAGATGAGACCAAATGGTGTCCTCCTGATCAGTTGGTGAATATGCATGACTTTCGCTCGGATGAAATTGAGCATCTTGTTGTGGAGGAGTTGGTCAAGAAAAGAGAGGAGTGTCTGGATGCATTAGAGTCCATCATGACCACTAAGTCAGTGAGTTTCAGACGTCTCAGTCATTTAAGAAAACTTGTCCCTGGATTCGGAAAGGCATACACCATATTCAACAAGACCTTGATGGAGGCTGATGCTCACTACAAGTCAGTCCGGACTTGGAATGAGATCATCCCCTCAAAAGGGTGTTTAAGAGTTGGAGGGAGGTGTCATCCTCATGTAAACGGGGTGTTTTTCAATGGTATAATATTAGGGCCTGACGGCCATGTTCTAATCCCCGAGATGCAATCATCCCTCCTTCAGCAACATATGGAGTTATTGGAATCCTCAGTTATTCCCCTGATGCACCCCCTGGCAGACCCGTCCACTGTTTTCAAGGAGGGTGATGAGGCTGAGGATTTTGTAGAGGTTCACCTTCCTGATGTGCACAAACAGGTCTCGGGGGTTGACTTAGGTCTCCCGAACTGGGGGAAATATGTATTACTGAGTGCAGGGACCCTGATTGCTTTGATGTTGATAATTTTTCTAATGACATGTTGTAGAAGAGTCAATCGACCAGAACCTACGCAACGCAGTCTAGGAGGGACAGGGAGGAAGGTGTCGGTCACTTCCCAAAGCGGGAAGGTCATATCTTCATGGGAGTCATATAAAAGTGGGGGTGAGACTAGACTGTAA
		</sequence>
		<sequence>
			<taxon idref="RV2881_2011-07-07"/>
			ATGGTTCCTCAAGCTCTTTTGTTTGTACCCCTTTTGGTTTTTCCATTGTGTTTCGGGAAATTCCCTATCTACACGATACCAGACAAACTTGGACCCTGGAGCCCGATTGACATACATCATCTCAGCTGCCCAAACAATTTGGTTGTGGAGGACGAAGGATGCACCAACCTGTCAGGGTTCTCCTACATGGAACTTAAAGTTGGATACATCTCAGCCATAAAAGTGAACGGGTTCACTTGCACAGGCGTTGTGACAGAGGCTGAAACCTACACCAACTTTGTAGGTTATGTCACCACCACGTTCAAAAGAAAGCATTTCCGCCCAATACCAGATGCATGTAGAGCCGCATATAACTGGAAGATGGCCGGTGACCCCAGATATGAAGAGTCTCTACACAATCCGTACCCTGACTACCATTGGCTTCGAACTGTAAAAACCACCAAGGAGTCTCTCGTTATCATATCCCCAAGTGTGGCGGATTTGGACCCATATGACAAATCCCTTCACTCGAGGGTCTTCCCTAGTGGGAAATGCTCAGGAATAACGGTGTCTTCCACCTACTGCTCAACTAACCATGATTACACCATTTGGATGCCTGAGAATCCGAGACTAGGGACGTCTTGCGACATTTTCACCAATAGTAGAGGGAAGAGAGCATCCAAAGGGGGTAAGACCTGCGGCTTTGTAGATGAAAGAGGCCTGTATAAGTCTCTAAGGGGGGCATGCAAACTCAAATTATGTGGAGTTCTTGGACTTAGACTCATGGATGGAACATGGGTCGCGATGCAAACATCAGATGAGACCAAATGGTGTCCTCCTGATCAGTTGGTGAATATGCACGACTTTCGCTCGGATGAAATTGAGCATCTTGTTGTGGAGGAGTTGGTCAAGAAAAGAGAGGAGTGTCTGGATGCATTAGAGTCCATCATGACCACTAAGTCAGTGAGTTTCAGACGTCTCAGTCATTTAAGAAAACTTGTCCCTGGATTCGGAAAGGCATACACCATATTCAACAAGACCTTGATGGAGGCTGATGCTCACTACAAGTCAGTCCGGACTTGGAATGAGATCATCCCCTCAAAAGGGTGTTTAAGAGTTGGAGGGAGGTGTCATCCTCATGTAAACGGGGTGTTTTTCAATGGTATAATATTAGGGCCTGACGGCCATGTTCTAATCCCCGAGATGCAATCATCCCTCCTTCAGCAACATATGGAGTTATTGGAATCCTCAGTTATTCCCCTGATGCACCCCCTGGCAGACCCGTCCACTGTTTTCAAGGAGGGTGATGAGGCTGAGGATTTTGTAGAGGTTCACCTTCCTGATGTGCACAAACAGGTCTCGGGGGTTGACTTAGGTCTCCCGAACTGGGGGAAATATGTATTACTGAGTGCAGGGACCCTGATTGCTTTGATGTTGATAATTTTTCTAATGACATGTTGTAGAAGAGTCAATCGACCAGAACCTACGCAACGCAGTCTAGGAGGGACAGGGAGGAAGGTGTCGGTCACTTCCCAAAGCGGGAAGGTCATATCTTCATGGGAGTCATATAAAAGTGGGGGTGAGACTAGACTGTAA
		</sequence>
		<sequence>
			<taxon idref="RV2907_2011-10-16"/>
			ATGGTTCCTCAAGCTCTTTTGTTTGTACCCCTTTTGGTTTTTCCATTGTGTTTCGGGAAATTCCCTATCTACACGATACCAGACAAACTTGGACCCTGGAGCCCGATTGACATACATCATCTCAGCTGCCCAAACAATTTGGTTGTGGAGGACGAAGGATGCACCAACCTGTCAGGGTTCTCCTACATGGAACTTAAAGTTGGATACATCTCAGCCATAAAGGTGAACGGGTTCACTTGCACAGGCGTTGTGACAGAGGCTGAAACCTACACCAACTTTGTAGGTTATGTCACCACCACGTTCAAAAGAAAGCATTTCCGCCCAATACCAGATGCATGTAGAGCCGCATATAACTGGAAGATGGCCGGTGACCCCAGATATGAAGAGTCTCTACACAATCCGTACCCTGACTACCATTGGCTTCGAACTGTAAAAACCACCAAGGAGTCTCTCGTTATCATATCCCCAAGTGTGGCGGATTTGGACCCATATGACAAATCCCTTCACTCGAGGGTCTTCCCTAGTGGGAAATGCTCAGGAATAACGGTGTCTTCCACCTACTGCTCAACTAACCATGATTACACCATTTGGATGCCTGAGAATCCGAGACTAGGGACGTCTTGCGACATTTTCACCAATAGTAGAGGGAAGAGAGCATCCAAAGGGGGTAAGACCTGCGGCTTTGTAGATGAAAGAGGCCTGTATAAGTCTCTAAGGGGGGCATGCAAACTCAAATTATGTGGAGTTCTTGGACTTAGACTCATGGATGGAACATGGGTCGCGATGCAAACATCAGATGAGACCAAATGGTGTCCTCCTGATCAGTTGGTGAATATGCACGACTTTCGCTCGGATGAAATTGAGCATCTTGTTGTGGAGGAGTTGGTCAAGAAAAGAGAGGAGTGTCTGGATGCATTAGAGTCCATCATGACCACTAAGTCAGTGAGTTTCAGACGTCTCAGTCATTTAAGAAAACTTGTCCCTGGATTCGGAAAGGCATACACCATATTCAACAAGACCTTGATGGAGGCTGATGCTCACTACAAGTCAGTCCGGACTTGGAATGAGATCATCCCCTCAAAAGGGTGTTTAAGAGTTGGAGGGAGGTGTCATCCTCATGTAAACGGGGTGTTTTTCAATGGTATAATATTAGGGCCTGACGGCCATGTTCTAATCCCCGAGATGCAATCATCCCTCCTTCAGCAACATATGGAGTTATTGGAATCCTCAGTTATTCCCCTGATGCACCCCCTGGCAGACCCGTCCACTGTTTTCAAGGAGGGTGATGAGGCTGAGGATTTTGTAGAGGTTCACCTTCCTGATGTGCACAAACAGGTCTCGGGGGTTGACTTAGGTCTCCCGAACTGGGGGAAATATGTATTACTGAGTGCAGGGACCCTGATTGCTTTGATGTTGATAATTTTTCTAATGACATGTTGTAGAAGAGTCAATCGACCAGAACCTACGCAACGCAGTCTAGGAGGGACAGGGAGGAAGGTGTCGGTCACTTCCCAAAGCGGGAAGGTCATATCTTCATGGGAGTCATATAAAAGTGGGGGTGAGACTAGACTGTAA
		</sequence>
		<sequence>
			<taxon idref="RV3063_2013-01-08"/>
			ATGGTTCCTCAAGCTCTTTTGTTTGTACCCCTTTTGGTTTTTCCATTGTGTTTCGGGAAATTCCCTATCTACACGATACCAGACAAACTTGGACCCTGGAGCCCGATTGACATACATCATCTCAGCTGCCCAAACAATTTGGTTGTGGAGGACGAAGGATGCACCAACCTGTCAGGGTTCTCCTACATGGAACTTAAAGTTGGATACATCTCAGCCATAAAGGTGAACGGGTTCACTTGCACAGGCGTTGTGACAGAGGCTGAAACCTACACCAACTTTGTAGGTTATGTCACCACCACGTTCAAAAGAAAGCATTTCCGCCCAATACCAGATGCATGTAGAGCCGCATATAACTGGAAGATGGCCGGTGACCCCAGATATGAAGAGTCTCTACACAATCCGTACCCTGACTACCATTGGCTTCGAACTGTAAAAACCACCAAGGAGTCTCTCGTTATCATATCCCCAAGTGTGGCGGATTTGGACCCATATGACAAATCCCTTCACTCGAGGGTCTTCCCTAGTGGGAAATGCTCAGGAATAACGGTGTCTTCCACCTACTGCTCAACTAACCATGATTACACCATTTGGATGCCTGAGAATCCGAGACTAGGGACGTCTTGCGACATTTTCACCAATAGTAGAGGGAAGAGAGCATCCAAAGGGGGTAAGACCTGCGGCTTTGTAGATGAAAGAGGCCTGTATAAGTCTCTAAGGGGGGCATGCAAACTCAAATTATGTGGAGTTCTTGGACTTAGACTCATGGATGGAACATGGGTCGCGATGCAAACATCAGATGAGACCAAATGGTGTCCTCCTGATCAGTTGGTGAATATGCACGACTTTCGCTCGGATGAAATTGAGCATCTTGTTGTGGAGGAGTTGGTCAAGAAAAGAGAGGAGTGTCTGGATGCATTAGAGTCCATCATGACCACTAAGTCAGTGAGTTTCAGACGTCTCAGTCATTTAAGAAAACTTGTCCCTGGATTCGGAAAGGCATACACCATATTCAACAAGACCTTGATGGAGGCTGATGCTCACTACAAGTCAGTCCGGACTTGGAATGAGATCATCCCCTCAAAAGGGTGTTTAAGAGTTGGAGGGAGGTGTCATCCTCATGTAAACGGGGTGTTTTTCAATGGTATAATATTAGGGCCTGACGGCCATGTTCTAATCCCCGAGATGCAATCATCCCTCCTTCAGCAACATATGGAGTTATTGGAATCCTCAGTTATTCCCCTGATGCACCCCCTGGCAGACCCGTCCACTGTTTTCAAGGAGGGTGATGAGGCTGAGGATTTTGTAGAGGTTCACCTTCCTGATGTGCACAAACAGGTCTCGGGGGTTGACTTAGGTCTCCCGAACTGGGGGAAATATGTATTACTGAGTGCAGGGACCCTGATTGCTTTGATGTTGATAATTTTTCTAATGACATGTTGTAGAAGAGTCAATCGACCAGAACCTACGCAACGCAGTCTAGGAGGGACAGGGAGGAAGGTGTCGGTCACTTCCCAAAGCGGGAAGGTCATATCTTCATGGGAGTCATATAAAAGTGGGGGTGAGACTAGACTGTAA
		</sequence>
		<sequence>
			<taxon idref="RV3086_2013-09-06"/>
			ATGGTTCCTCAAGCTCTTTTGTTTGTACCCCTTTTGGTTTTTCCATTGTGTTTCGGGAAATTCCCTATCTACACGATACCAGACAAACTTGGACCCTGGAGCCCGATTGACATACATCATCTCAGCTGCCCAAACAATTTGGTTGTGGAGGACGAAGGATGCACCAACCTGTCAGGGTTCTCCTACATGGAACTTAAAGTTGGATACATCTCAGCCATAAAGGTGAACGGGTTCACTTGCACAGGCGTTGTGACAGAGGCTGAAACCTACACCAACTTTGTAGGTTATGTCACCACCACGTTCAAAAGAAAGCATTTCCGCCCAATACCAGATGCATGTAGAGCCGCATATAACTGGAAGATGGCCGGTGACCCCAGATATGAAGAGTCTCTACACAATCCGTACCCTGACTACCATTGGCTTCGAACTGTAAAAACCACCAAGGAGTCTCTCGTTATCATATCCCCAAGTGTGGCGGATTTGGACCCATATGACAAATCCCTTCACTCGAGGGTCTTCCCTAGTGGGAAATGCTCAGGAATAACGGTGTCTTCCACCTACTGCTCAACTAACCATGATTACACCATTTGGATGCCTGAGAATCCGAGACTAGGGACGTCTTGCGACATTTTCACCAATAGTAGAGGGAAGAGAGCATCCAAAGGGGGTAAGACCTGCGGCTTTGTAGATGAAAGAGGCCTGTATAAGTCTCTAAGGGGGGCATGCAAACTCAAATTATGTGGAGTTCTTGGACTTAGACTCATGGATGGAACATGGGTCGCGATGCAAACATCAGATGAGACCAAATGGTGTCCTCCTGATCAGTTGGTGAATATGCACGACTTTCGCTCGGATGAAATTGAGCATCTTGTTGTGGAGGAGTTGGTCAAGAAAAGAGAGGAGTGTCTGGATGCATTAGAGTCCATCATGACCACTAAGTCAGTGAGTTTCAGACGTCTCAGTCATTTAAGAAAACTTGTCCCTGGATTCGGAAAGGCATACACCATATTCAACAAGACCTTGATGGAGGCTGATGCTCACTACAAGTCAGTCCGGACTTGGAATGAGATCATCCCCTCAAAAGGGTGTTTAAGAGTTGGAGGGAGGTGTCATCCTCATGTAAACGGGGTGTTTTTCAATGGTATAATATTAGGGCCTGACGGCCATGTTCTAATCCCCGAGATGCAATCATCCCTCCTTCAGCAACATATGGAGTTATTGGAATCCTCAGTTATTCCCCTGATGCACCCCCTGGCAGACCCGTCCACTGTTTTCAAGGAGGGTGATGAGGCTGAGGATTTTGTAGAGGTTCACCTTCCTGATGTGCACAAACAGGTCTCGGGGGTTGACTTAGGTCTCCCGAACTGGGGGAAATATGTATTACTGAGTGCAGGGACCCTGATTGCTTTGATGTTGATAATTTTTCTAATGACATGTTGTAGAAGAGTCAATCGACCAGAACCTACGCAACGCAGTCTAGGAGGGACAGGGAGGAAGGTGTCGGTCACTTCCCAAAGCGGGAAGGTCATATCTTCATGGGAGTCATATAAAAGTGGGGGTGAGACTAGACTGTAA
		</sequence>
		<sequence>
			<taxon idref="RV3079_2013-07-18"/>
			ATGGTTCCTCAAGCTCTTTTGTTTGTACCCCTTTTGGTTTTTCCATTGTGTTTCGGGAAATTCCCTATCTACACGATACCAGACAAACTTGGACCCTGGAGCCCGATTGACATACATCATCTCAGCTGCCCAAACAATTTGGTTGTGGAGGACGAAGGATGCACCAACCTGTCAGGGTTCTCCTACATGGAACTTAAAGTTGGATACATCTCAGCCATAAAGGTGAACGGGTTCACTTGCACAGGCGTTGTGACAGAGGCTGAAACCTACACCAACTTTGTAGGTTATGTCACCACCACGTTCAAAAGAAAGCATTTCCGCCCAATACCAGATGCATGTAGAGCCGCATATAACTGGAAGATGGCCGGTGACCCCAGATATGAAGAGTCTCTACACAATCCGTACCCTGACTACCATTGGCTTCGAACTGTAAAAACCACCAAGGAGTCTCTCGTTATCATATCCCCAAGTGTGGCGGATTTGGACCCATATGACAAATCCCTTCACTCGAGGGTCTTCCCTAGTGGGAAATGCTCAGGAATAACGGTGTCTTCCACCTACTGCTCAACTAACCATGATTACACCATTTGGATGCCTGAGAATCCGAGACTAGGGACGTCTTGCGACATTTTCACCAATAGTAGAGGGAAGAGAGCATCCAAAGGGGGTAAGACCTGCGGCTTTGTAGATGAAAGAGGCCTGTATAAGTCTCTAAGGGGGGCATGCAAACTCAAATTATGTGGAGTTCTTGGACTTAGACTCATGGATGGAACATGGGTCGCGATGCAAACATCAGATGAGACCAAATGGTGTCCTCCTGATCAGTTGGTGAATATGCACGACTTTCGCTCGGATGAAATTGAGCATCTTGTTGTGGAGGAGTTGGTCAAGAAAAGAGAGGAGTGTCTGGATGCATTAGAGTCCATCATGACCACTAAGTCAGTGAGTTTCAGACGTCTCAGTCATTTAAGAAAACTTGTCCCTGGATTCGGAAAGGCATACACCATATTCAACAAGACCTTGATGGAGGCTGATGCTCACTACAAGTCAGTCCGGACTTGGAATGAGATCATCCCCTCAAAAGGGTGTTTAAGAGTTGGAGGGAGGTGTCATCCTCATGTAAACGGGGTGTTTTTCAATGGTATAATATTAGGGCCTGACGGCCATGTTCTAATCCCCGAGATGCAATCATCCCTCCTTCAGCAACATATGGAGTTATTGGAATCCTCAGTTATTCCCCTGATGCACCCCCTGGCAGACCCGTCCACTGTTTTCAAGGAGGGTGATGAGGCTGAGGATTTTGTAGAGGTTCACCTTCCTGATGTGCACAAACAGGTCTCGGGGGTTGACTTAGGTCTCCCGAACTGGGGGAAATATGTATTACTGAGTGCAGGGACCCTGATTGCTTTGATGTTGATAATTTTTCTAATGACATGTTGTAGAAGAGTCAATCGACCAGAACCTACGCAACGCAGTCTAGGAGGGACAGGGAGGAAGGTGTCGGTCACTTCCCAAAGCGGGAAGGTCATATCTTCATGGGAGTCATATAAAAGTGGGGGTGAGACTAGACTGTAA
		</sequence>
		<sequence>
			<taxon idref="RV3080_2013-07-17"/>
			ATGGTTCCTCAAGCTCTTTTGTTTGTACCCCTTTTGGTTTTTCCATTGTGTTTCGGGAAATTCCCTATCTACACGATACCAGACAAACTTGGACCCTGGAGCCCGATTGACATACATCATCTCAGCTGCCCAAACAATTTGGTTGTGGAGGACGAAGGATGCACCAACCTGTCAGGGTTCTCCTACATGGAACTTAAAGTTGGATACATCTCAGCCATAAAGGTGAACGGGTTCACTTGCACAGGCGTTGTGACAGAGGCTGAAACCTACACCAACTTTGTAGGTTATGTCACCACCACGTTCAAAAGAAAGCATTTCCGCCCAATACCAGATGCATGTAGAGCCGCATATAACTGGAAGATGGCCGGTGACCCCAGATATGAAGAGTCTCTACACAATCCGTACCCTGACTACCATTGGCTTCGAACTGTAAAAACCACCAAGGAGTCTCTCGTTATCATATCCCCAAGTGTGGCGGATTTGGACCCATATGACAAATCCCTTCACTCGAGGGTCTTCCCTAGTGGGAAATGCTCAGGAATAACGGTGTCTTCCACCTACTGCTCAACTAACCATGATTACACCATTTGGATGCCTGAGAATCCGAGACTAGGGACGTCTTGCGACATTTTCACCAATAGTAGAGGGAAGAGAGCATCCAAAGGGGGTAAGACCTGCGGCTTTGTAGATGAAAGAGGCCTGTATAAGTCTCTAAGGGGGGCATGCAAACTCAAATTATGTGGAGTTCTTGGACTTAGACTCATGGATGGAACATGGGTCGCGATGCAAACATCAGATGAGACCAAATGGTGTCCTCCTGATCAGTTGGTGAATATGCACGACTTTCGCTCGGATGAAATTGAGCATCTTGTTGTGGAGGAGTTGGTCAAGAAAAGAGAGGAGTGTCTGGATGCATTAGAGTCCATCATGACCACTAAGTCAGTGAGTTTCAGACGTCTCAGTCATTTAAGAAAACTTGTCCCTGGATTCGGAAAGGCATACACCATATTCAACAAGACCTTGATGGAGGCTGATGCTCACTACAAGTCAGTCCGGACTTGGAATGAGATCATCCCCTCAAAAGGGTGTTTAAGAGTTGGAGGGAGGTGTCATCCTCATGTAAACGGGGTGTTTTTCAATGGTATAATATTAGGGCCTGACGGCCATGTTCTAATCCCCGAGATGCAATCATCCCTCCTTCAGCAACATATGGAGTTATTGGAATCCTCAGTTATTCCCCTGATGCACCCCCTGGCAGACCCGTCCACTGTTTTCAAGGAGGGTGATGAGGCTGAGGATTTTGTAGAGGTTCACCTTCCTGATGTGCACAAACAGGTCTCGGGGGTTGACTTAGGTCTCCCGAACTGGGGGAAATATGTATTACTGAGTGCAGGGACCCTGATTGCTTTGATGTTGATAATTTTTCTAATGACATGTTGTAGAAGAGTCAATCGACCAGAACCTACGCAACGCAGTCTAGGAGGGACAGGGAGGAAGGTGTCGGTCACTTCCCAAAGCGGGAAGGTCATATCTTCATGGGAGTCATATAAAAGTGGGGGTGAGACTAGACTGTAA
		</sequence>
		<sequence>
			<taxon idref="RV3133_2012-07-04"/>
			ATGGTTCCTCAAGCTCTTTTGTTTGTACCCCTTTTGGTTTTTCCATTGTGTTTCGGGAAATTCCCTATCTACACGATACCAGACAAACTTGGACCCTGGAGCCCGATTGACATACATCATCTCAGCTGCCCAAACAATTTGGTTGTGGAGGACGAAGGATGCACCAACCTGTCAGGGTTCTCCTACATGGAACTTAAAGTTGGATACATCTCAGCCATAAAGGTGAACGGGTTCACTTGCACAGGCGTTGTGACAGAGGCTGAAACCTACACCAACTTTGTAGGTTATGTCACCACCACGTTCAAAAGAAAGCATTTCCGCCCAATACCAGATGCATGTAGAGCCGCATATAACTGGAAGATGGCCGGTGACCCCAGATATGAAGAGTCTCTACACAATCCGTACCCTGACTACCATTGGCTTCGAACTGTAAAAACCACCAAGGAGTCTCTCGTTATCATATCCCCAAGTGTGGCGGATTTGGACCCATATGACAAATCCCTTCACTCGAGGGTCTTCCCTAGTGGGAAATGCTCAGGAATAACGGTGTCTTCCACCTACTGCTCAACTAACCATGATTACACCATTTGGATGCCTGAGAATCCGAGACTAGGGACGTCTTGCGACATTTTCACCAATAGTAGAGGGAAGAGAGCATCCAAAGGGGGTAAGACCTGCGGCTTTGTAGATGAAAGAGGCCTGTATAAGTCTCTAAGGGGGGCATGCAAACTCAAATTATGTGGAGTTCTTGGACTTAGACTCATGGATGGAACATGGGTCGCGATGCAAACATCAGATGAGACCAAATGGTGTCCTCCTGATCAGTTGGTGAATATGCACGACTTTCGCTCGGATGAAATTGAGCATCTTGTTGTGGAGGAGTTGGTCAAGAAAAGAGAGGAGTGTCTGGATGCATTAGAGTCCATCATGACCACTAAGTCAGTGAGTTTCAGACGTCTCAGTCATTTAAGAAAACTTGTCCCTGGATTCGGAAAGGCATACACCATATTCAACAAGACCTTGATGGAGGCTGATGCTCACTACAAGTCAGTCCGGACTTGGAATGAGATCATCCCCTCAAAAGGGTGTTTAAGAGTTGGAGGGAGGTGTCATCCTCATGTAAACGGGGTGTTTTTCAATGGTATAATATTAGGGCCTGACGGCCATGTTCTAATCCCCGAGATGCAATCATCCCTCCTTCAGCAACATATGGAGTTATTGGAATCCTCAGTTATTCCCCTGATGCACCCCCTGGCAGACCCGTCCACTGTTTTCAAGGAGGGTGATGAGGCTGAGGATTTTGTAGAGGTTCACCTTCCTGATGTGCACAAACAGGTCTCGGGGGTTGACTTAGGTCTCCCGAACTGGGGGAAATATGTATTACTGAGTGCAGGGACCCTGATTGCTTTGATGTTGATAATTTTTCTAATGACATGTTGTAGAAGAGTCAATCGACCAGAACCTACGCAACGCAGTCTAGGAGGGACAGGGAGGAAGGTGTCGGTCACTTCCCAAAGCGGGAAGGTCATATCTTCATGGGAGTCATATAAAAGTGGGGGTGAGACTAGACTGTAA
		</sequence>
		<sequence>
			<taxon idref="RV3121_2012-05-28"/>
			ATGGTTCCTCAAGCTCTTTTGTTTGTACCCCTTTTGGTTTTTCCATTGTGTTTCGGGAAATTCCCTATCTACACGATACCAGACAAACTTGGACCCTGGAGCCCGATTGACATACATCATCTCAGCTGCCCAAACAATTTGGTTGTGGAGGACGAAGGATGCACCAACCTGTCAGGGTTCTCCTACATGGAACTTAAAGTTGGATACATCTCAGCCATAAAGGTGAACGGGTTCACTTGCACAGGCGTTGTGACAGAGGCTGAAACCTACACCAACTTTGTAGGTTATGTCACCACCACGTTCAAAAGAAAGCATTTCCGCCCAATACCAGATGCATGTAGAGCCGCATATAACTGGAAGATGGCCGGTGACCCCAGATATGAAGAGTCTCTACACAATCCGTACCCTGACTACCATTGGCTTCGAACTGTAAAAACCACCAAGGAGTCTCTCGTTATCATATCCCCAAGTGTGGCGGATTTGGACCCATATGACAAATCCCTTCACTCGAGGGTCTTCCCTAGTGGGAAATGCTCAGGAATAACGGTGTCTTCCACCTACTGCTCAACTAACCATGATTACACCATTTGGATGCCTGAGAATCCGAGACTAGGGACGTCTTGCGACATTTTCACCAATAGTAGAGGGAAGAGAGCATCCAAAGGGGGTAAGACCTGCGGCTTTGTAGATGAAAGAGGCCTGTATAAGTCTCTAAGGGGGGCATGCAAACTCAAATTATGTGGAGTTCTTGGACTTAGACTCATGGATGGAACATGGGTCGCGATGCAAACATCAGATGAGACCAAATGGTGTCCTCCTGATCAGTTGGTGAATATGCACGACTTTCGCTCGGATGAAATTGAGCATCTTGTTGTGGAGGAGTTGGTCAAGAAAAGAGAGGAGTGTCTGGATGCATTAGAGTCCATCATGACCACTAAGTCAGTGAGTTTCAGACGTCTCAGTCATTTAAGAAAACTTGTCCCTGGATTCGGAAAGGCATACACCATATTCAACAAGACCTTGATGGAGGCTGATGCTCACTACAAGTCAGTCCGGACTTGGAATGAGATCATCCCCTCAAAAGGGTGTTTAAGAGTTGGAGGGAGGTGTCATCCTCATGTAAACGGGGTGTTTTTCAATGGTATAATATTAGGGCCTGACGGCCATGTTCTAATCCCCGAGATGCAATCATCCCTCCTTCAGCAACATATGGAGTTATTGGAATCTTCAGTTATTCCCCTGATGCACCCCCTGGCAGACCCGTCCACTGTTTTCAAGGAGGGTGATGAGGCTGAGGATTTTGTAGAGGTTCACCTTCCTGATGTGCACAAACAGGTCTCGGGGGTTGACTTAGGTCTCCCGAACTGGGGGAAATATGTATTACTGAGTGCAGGGACCCTGATTGCTTTGATGTTGATAATTTTTCTAATGACATGTTGTAGAAGAGTCAATCGACCAGAACCTACGCAACGCAGTCTAGGAGGGACAGGGAGGAAGGTGTCGGTCACTTCCCAAAGCGGGAAGGTCATATCTTCATGGGAGTCATATAAAAGTGGGGGTGAGACTAGACTGTAA
		</sequence>
		<sequence>
			<taxon idref="RV3125_2012-06-06"/>
			ATGGTTCCTCAAGCTCTTTTGTTTGTACCCCTTTTGGTTTTTCCATTGTGTTTCGGGAAATTCCCTATCTACACGATACCAGACAAACTTGGACCCTGGAGCCCGATTGACATACATCATCTCAGCTGCCCAAACAATTTGGTTGTGGAGGACGAAGGATGCACCAACCTGTCAGGGTTCTCCTACATGGAACTTAAAGTTGGATACATCTCAGCCATAAAGGTGAACGGGTTCACTTGCACAGGCGTTGTGACAGAGGCTGAAACCTACACCAACTTTGTAGGTTATGTCACCACCACGTTCAAAAGAAAGCATTTCCGCCCAATACCAGATGCATGTAGAGCCGCATATAACTGGAAGATGGCCGGTGACCCCAGATATGAAGAGTCTCTACACAATCCGTACCCTGACTACCATTGGCTTCGAACTGTAAAAACCACCAAGGAGTCTCTCGTTATCATATCCCCAAGTGTGGCGGATTTGGACCCATATGACAAATCCCTTCACTCGAGGGTCTTCCCTAGTGGGAAATGCTCAGGAATAACGGTGTCTTCCACCTACTGCTCAACTAACCATGATTACACCATTTGGATGCCTGAGAATCCGAGACTAGGGACGTCTTGCGACATTTTCACCAATAGTAGAGGGAAGAGAGCATCCAAAGGGGGTAAGACCTGCGGCTTTGTAGATGAAAGAGGCCTGTATAAGTCTCTAAGGGGGGCATGCAAACTCAAATTATGTGGAGTTCTTGGACTTAGACTCATGGATGGAACATGGGTCGCGATGCAAACATCAGATGAGACCAAATGGTGTCCTCCTGATCAGTTGGTGAATATGCACGACTTTCGCTCGGATGAAATTGAGCATCTTGTTGTGGAGGAGTTGGTCAAGAAAAGAGAGGAGTGTCTGGATGCATTAGAATCCATCATGACCACTAAGTCAGTGAGTTTCAGACGTCTCAGTCATTTAAGAAAACTTGTCCCTGGATTCGGAAAGGCATACACCATATTCAACAAGACCTTGATGGAGGCTGATGCTCACTACAAGTCAGTCCGGACTTGGAATGAGATCATCCCCTCAAAAGGGTGTTTAAGAGTTGGAGGGAGGTGTCATCCTCATGTAAACGGGGTGTTTTTCAATGGTATAATATTAGGGCCTGACGGCCATGTTCTAATCCCCGAGATGCAATCATCCCTCCTTCAGCAACATATGGAGTTATTGGAATCCTCAGTTATTCCCCTGATGCACCCCCTGGCAGACCCGTCCACTGTTTTCAAGGAGGGTGATGAGGCTGAGGATTTTGTAGAGGTTCACCTTCCTGATGTGCACAAACAGGTCTCGGGGGTTGACTTAGGTCTCCCGAACTGGGGGAAATATGTATTACTGAGTGCAGGGACCCTGATTGCTTTGATGTTGATAATTTTTCTAATGACATGTTGTAGAAGAGTCAATCGACCAGAACCTACGCAACGCAGTCTAGGAGGGACAGGGAGGAAGGTGTCGGTCACTTCCCAAAGCGGGAAGGTCATATCTTCATGGGAGTCATATAAAAGTGGGGGTGAGACTAGACTGTAA
		</sequence>
		<sequence>
			<taxon idref="RV2886_2011-07-21"/>
			ATGGTTCCTCAAGCTCTTTTGTTTGTACCCCTTTTGGTTTTTCCATTGTGTTTCGGGAAATTCCCTATCTACACGATACCAGACAAACTTGGACCCTGGAGCCCGATTGACATACATCATCTCAGCTGCCCAAACAATTTGGTTGTGGAGGACGAAGGATGCACCAGCCTGTCAGGGTTCTCCTACATGGAACTTAAAGTTGGATACATCTCAGCCATAAAGGTGAACGGGTTCACTTGCACAGGCGTTGTGACAGAGGCTGAAACCTACACCAACTTTGTAGGTTATGTCACCACCACGTTCAAAAGAAAGCATTTCCGCCCAATACCAGATGCATGTAGAGCCGCATATAACTGGAAGATGGCCGGTGACCCCAGATATGAAGAGTCTCTACACAATCCGTACCCTGACTACCATTGGCTTCGAACTGTAAAAACCACCAAGGAGTCTCTCGTTATCATATCCCCAAGTGTGGCGGATTTGGACCCATATGACAAATCCCTTCACTCGAGGGTCTTCCCTAGTGGGAAATGCTCAGGAATAACGGTGTCTTCCACCTACTGCTCAACTAACCATGATTACACCATTTGGATGCCTGAGAATCCGAGACTAGGGACGTCTTGCGACATTTTCACCAATAGTAGAGGGAAGAGAGCATCCAAAGGGGGTAAGACCTGCGGCTTTGTAGATGAAAGAGGCCTGTATAAGTCTCTAAGGGGGGCATGCAAACTCAAATTATGTGGAGTTCTTGGACTTAGACTCATGGATGGAACATGGGTCGCGATGCAAACATCAGATGAGACCAAATGGTGTCCTCCTGATCAGTTGGTGAATATGCACGACTTTCGCTCGGATGAAATTGAGCATCTTGTTGTGGAGGAGTTGGTCAAGAAAAGAGAGGAGTGTCTGGATGCATTAGAGTCCATCATGACCACTAAGTCAGTGAGTTTCAGACGTCTCAGTCATTTAAGAAAACTTGTCCCTGGATTCGGAAAGGCATACACCATATTCAACAAGACCTTGATGGAGGCTGATGCTCACTACAAGTCAGTCCGGACTTGGAATGAGATCATCCCCTCAAAAGGGTGTTTAAGAGTTGGAGGGAGGTGTCATCCTCATGTAAACGGGGTGTTTTTCAATGGTATAATATTAGGGCCTGACGGCCATGTTCTAATCCCCGAGATGCAATCATCCCTCCTTCAGCAACATATGGAGTTATTGGAATCCTCAGTTATTCCCCTGATGCACCCCCTGGCAGACCCGTCCACTGTTTTCAAGGAGGGTGATGAGGCTGAGGATTTTGTAGAGGTTCACCTTCCTGATGTGCACAAACAGGTCTCGGGGGTTGACTTAGGTCTCCCGAACTGGGGGAAATATGTATTACTGAGTGCAGGGACCCTGATTGCTTTGATGTTGATAATTTTTCTAATGACATGTTGTAGAAGAGTCAATCGACCAGAACCTACGCAACGCAGTCTAGGAGGGACAGGGAGGAAGGTGTCGGTCACTTCCCAAAGCGGGAAGGTCATATCTTCATGGGAGTCATATAAAAGTGGGGGTGAGACTAGACTGTAA
		</sequence>
		<sequence>
			<taxon idref="RV3094_2011-12-21"/>
			ATGGTTCCTCAAGCTCTTTTGTTTGTACCCCTTTTGGTTTTTCCATTGTGTTTCGGGAAATTCCCTATCTACACGATACCAGACAAACTTGGACCCTGGAGCCCGATTGACATACATCATCTCAGCTGCCCAAACAATTTGGTTGTGGAGGACGAAGGATGCACCAACCTGTCAGGGTTCTCCTACATGGAACTTAAAGTTGGATACATCTCAGCCATAAAGGTGAACGGGTTCACTTGCACAGGCGTTGTGACAGAGGCTGAAACCTACACCAACTTTGTAGGTTATGTCACCACCACGTTCAAAAGAAAGCATTTCCGCCCAATACCAGATGCATGTAGAGCCGCATATAACTGGAAGATGGCCGGTGACCCCAGATATGAAGAGTCTCTACACAATCCGTACCCTGACTACCATTGGCTTCGAACTGTAAAAACCACCAAGGAGTCTCTCGTTATCATATCCCCAAGTGTGGCGGATTTGGACCCATATGACAAATCCCTTCACTCGAGGGTCTTCCCTAGTGGGAAATGCTCAGGAATAACGGTGTCTTCCACCTACTGCTCAACTAACCATGATTACACCATTTGGATGCCTGAGAATCCGAGACTAGGGACGTCTTGCGACATTTTCACCAATAGTAGAGGGAAGAGAGCATCCAAAGGGGGTAAGACCTGCGGCTTTGTAGATGAAAGAGGCCTGTATAAGTCTCTAAGGGGGGCATGCAAACTCAAATTATGTGGAGTTCTTGGACTTAGACTCATGGATGGAACATGGGTCGCGATGCAAACATCAGATGAGACCAAATGGTGTCCTCCTGATCAGTTGGTGAATATGCACGACTTTCGCTCGGATGAAATTGAGCATCTTGTTGTGGAGGAGTTGGTCAAGAAAAGAGAGGAGTGTCTGGATGCATTAGAGTCCATCATGACCACTAAGTCAGTGAGTTTCAGACGTCTCAGTCATTTAAGAAAACTTGTCCCTGGATTCGGAAAGGCATACACCATATTCAACAAGACCTTGATGGAGGCTGATGCTCACTACAAGTCAGTCCGGACTTGGAATGAGATCATCCCCTCAAAAGGGTGTTTAAGAGTTGGAGGGAGGTGTCATCCTCATGTAAACGGGGTGTTTTTCAATGGTATAATATTAGGGCCTGACGGCCATGTTCTAATCCCCGAGATGCAATCATCCCTCCTTCAGCAACATATGGAGTTATTGGAATCCTCAGTTATTCCCCTGATGCACCCCCTGGCAGACCCGTCCACTGTTTTCAAGGAGGGTGATGAGGCTGAGGATTTTGTAGAGGTTCACCTTCCTGATGTGCACAAACAGGTCTCGGGGGTTGACTTAGGTCTCCCGAACTGGGGGAAATATGTATTACTGAGTGCAGGGACCCTGATTGCTTTGATGTTGATAATTTTTCTAATGACATGTTGTAGAAGAGTCAATCGACCAGAACCTACGCAACGCAGTCTAGGAGGGACAGGGAGGAAGGTGTCGGTCACTTCCCAAAGCGGGAAGGTCATATCTTCATGGGAGTCATATAAAAGTGGGGGTGAGACTAGACTGTAA
		</sequence>
		<sequence>
			<taxon idref="RV2884_2011-07-21"/>
			ATGGTTCCTCAAGCTCTTTTGTTTGTACCCCTTTTGGTTTTTCCATTGTGTTTCGGGAAATTCCCTATCTACACGATACCAGACAAACTTGGACCCTGGAGCCCGATTGACATACATCATCTCAGCTGCCCAAACAATTTGGTTGTGGAGGACGAAGGATGCACCAACCTGTCAGGGTTCTCCTACATGGAACTTAAAGTTGGATACATCTCAGCCATAAAGGTGAACGGGTTCACTTGCACAGGCGTTGTGACAGAGGCTGAAACCTACACCAACTTTGTAGGTTATGTCACCACCACGTTCAAAAGAAAGCATTTCCGCCCAATACCAGATGCATGTAGAGCCGCATATAACTGGAAGATGGCCGGTGACCCCAGATATGAAGAGTCTCTACACAATCCGTACCCTGACTACCATTGGCTTCGAACTGTAAAAACCACCAAGGAGTCTCTCGTTATCATATCCCCAAGTGTGGCGGATTTGGACCCATATGACAAATCCCTTCACTCGAGGGTCTTCCCTAGTGGGAAATGCTCAGGAATAACGGTGTCTTCCACCTACTGCTCAACTAACCATGATTACACCATTTGGATGCCTGAGAATCCGAGACTAGGGACGTCTTGCGACATTTTCACCAATAGTAGAGGGAAGAGAGCATCCAAAGGGGGTAAGACCTGCGGCTTTGTAGATGAAAGAGGCCTGTATAAGTCTCTAAGGGGGGCATGCAAACTCAAATTATGTGGAGTTCTTGGACTTAGACTCATGGATGGAACATGGGTCGCGATGCAAACATCAGATGAGACCAAATGGTGTCCTCCTGATCAGTTGGTGAATATGCACGACTTTCGCTCGGATGAAATTGAGCATCTTGTTGTGGAGGAGTTGGTCAAGAAAAGAGAGGAGTGTCTGGATGCATTAGAGTCCATCATGACCACTAAGTCAGTGAGTTTCAGACGTCTCAGTCATTTAAGAAAACTTGTCCCTGGATTCGGAAAGGCATACACCATATTCAACAAGACCTTGATGGAGGCTGATGCTCACTACAAGTCAGTCCGGACTTGGAATGAGATCATCCCCTCAAAAGGGTGTTTAAGAGTTGGAGGGAGGTGTCATCCTCATGTAAACGGGGTGTTTTTCAATGGTATAATATTAGGGCCTGACGGCCATGTTCTAATCCCCGAGATGCAATCATCCCTCCTTCAGCAACATATGGAGTTATTGGAATCCTCAGTTATTCCCCTGATGCACCCCCTGGCAGACCCGTCCACTGTTTTCAAGGAGGGTGACGAGGCTGAGGATTTTGTAGAGGTTCACCTTCCTGATGTGCACAAACAGGTCTCGGGGGTTGACTTAGGTCTCCCGAACTGGGGGAAATATGTATTACTGAGTGCAGGGACCCTGATTGCTTTGATGTTGATAATTTTTCTAATGACATGTTGTAGAAGAGTCAATCGACCAGAACCTACGCAACGCAGTCTAGGAGGGACAGGGAGGAAGGTGTTGGTCACTTCCCAAAGCGGGAAGGTCATATCTTCATGGGAGTCATATAAAAGTGGGGGTGAGACTAGACTGTAA
		</sequence>
		<sequence>
			<taxon idref="RV3139_2012-07-07"/>
			ATGGTTCCTCAAGCTCTTTTGTTTGTACCCCTTTTGGTTTTTCCATTGTGTTTCGGGAAATTCCCTATCTACACGATACCAGACAAACTTGGACCCTGGAGCCCGATTGACATACATCATCTCAGCTGCCCAAACAATTTGGTTGTGGAGGACGAAGGATGCACCAACCTGTCAGGGTTCTCCTACATGGAACTTAAAGTTGGATACATCTCAGCCATAAAGGTGAACGGGTTCACTTGCACAGGCGTTGTGACAGAGGCTGAAACCTACACCAACTTTGTAGGTTATGTCACCACCACGTTCAAAAGAAAGCATTTCCGCCCAATACCAGATGCATGTAGAGCCGCATATAACTGGAAGATGGCCGGTGACCCCAGATATGAAGAGTCTCTACACAATCCGTACCCTGACTACCATTGGCTTCGAACTGTAAAAACCACCAAGGAGTCTCTCGTTATCATATCCCCAAGTGTGGCGGATTTGGACCCATATGACAAATCCCTTCACTCGAGGGTCTTCCCTAGTGGGAAATGCTCAGGAATAACGGTGTCTTCCACCTACTGCTCAACTAACCATGATTACACCATTTGGATGCCTGAGAATCCGAGACTAGGGACGTCTTGCGACATTTTCACCAATAGTAGAGGGAAGAGAGCATCCAAAGGGGGTAAGACCTGCGGCTTTGTAGATGAAAGAGGCCTGTATAAGTCTCTAAGGGGGGCATGCAAACTCAAATTATGTGGAGTTCTTGGACTTAGACTCATGGATGGAACATGGGTCGCGATGCAAACATCAGATGAGACCAAATGGTGTCCTCCTGATCAGTTGGTGAATATGCACGACTTTCGCTCGGATGAAATTGAGCATCTTGTTGTGGAGGAGTTGGTCAAGAAAAGAGAGGAGTGTCTGGATGCATTAGAGTCCATCATGACCACTAAGTCAGTGAGTTTCAGACGTCTCAGTCATTTAAGAAAACTTGTCCCTGGATTCGGAAAGGCATACACCATATTCAACAAGACCTTGATGGAGGCTGATGCTCACTACAAGTCAGTCCGGACTTGGAATGAGATCATCCCCTCAAAAGGGTGTTTAAGAGTTGGAGGGAGGTGTCATCCTCATGTAAACGGGGTGTTTTTCAATGGTATAATATTAGGGCCTGACGGCCATGTTCTAATCCCCGAGATGCAATCATCCCTCCTTCAGCAACATATGGAGTTATTGGAATCCTCAGTTATTCCCCTGATGCACCCCCTGGCAGACCCGTCCACTGTTTTCAAGGAGGGTGATGAGGCTGAGGATTTTGTAGAGGTTCACCTTCCTGATGTGCACAAACAGGTCTCGGGGGTTGACTTAGGTCTCCCGAACTGGGGGAAATATGTATTACTGAGTGCAGGGACCCTGATTGCTTTGATGTTGATAATTTTTCTAATGACATGTTGTAGAAGAGTCAATCGACCAGAACCTACGCAACGCAGTCTAGGAGGGACAGGGAGGAAGGTGTCGGTCACTTCCCAAAGCGGGAAGGTCATATCTTCATGGGAGTCATATAAAAGTGGGGGTGAGACTAGACTGTAA
		</sequence>
		<sequence>
			<taxon idref="RV2871_2011-06-17"/>
			ATGGTTCCTCAAGCTCTTTTGTTTGTACCCCTTTTGGTTTTTCCATTGTGTTTCGGGAAATTCCCTATCTACACGATACCAGACAAACTTGGACCCTGGAGCCCGATTGACATACATCATCTCAGCTGCCCAAACAATTTGGTTGTGGAGGACGAAGGATGCACCAACCTGTCAGGGTTCTCCTACATGGAACTTAAAGTTGGATACATCTCAGCCATAAAGGTGAACGGGTTCACTTGCACAGGCGTTGTGACAGAGGCTGAAACCTACACCAACTTTGTAGGTTATGTCACCACCACGTTCAAAAGAAAGCATTTCCGCCCAATACCAGATGCATGTAGAGCCGCATATAACTGGAAGATGGCCGGTGACCCCAGATATGAAGAGTCTCTACACAATCCGTACCCTGACTACCATTGGCTTCGAACTGTAAAAACCACCAAGGAGTCTCTCGTTATCATATCCCCAAGTGTGGCGGATTTGGACCCATATGACAAATCCCTTCACTCGAGGGTCTTCCCTAGTGGGAAATGCTCAGGAATAACGGTGTCTTCCACCTACTGCTCAACTAACCATGATTACACCATTTGGATGCCTGAGAATCCGAGACTAGGGACGTCCTGCAACATTTTTGCCAATAGTAAGGGGAAGAGAGCATCCAAAGGGGGTAAAACCTGCGGCTTTGTAGATGAAAGAGGCCTGTATAAGTCTCTAAAGGGAGCATGCAAACTCAAGTTATGTGGAGTTCTTGGACTTAGACTCATGGATGGAACATGGGTTGCGATGCAAACATCAGATGAGACCAAATGGTGTCCTCCTGATCAGTTGGTGAATATGCACGACTTTCGCTCGGATGAAATTGAGCATCTTGTCGTAGAGGAATTGGTCAAGAAAAGAGAGGAGTGTCTGGATGCACTAGAGTCCATCATGACTACTAAGTCAGTGAGTTTCAGACGTCTCAGTCATTTAAGAAAACTTGTCCCTGGGTTCGGAAAAGCATACACCATATTCAATAAGACCTTGATGGAGGCTGATGCTCACTACAAGTCAGTCCGGACTTGGAATGAGATCATCCCCTCAAAAGGGTGTTTAAGAGTTGGAGGGAGGTGTCACCCTCATGTGAACGGGGTGTTTTTCAATGGTATAATATTAGGGCCTGACGGCCATGTTCTAATCCCCGAGATGCAATCCTCCCTCCTTCAGCAACATATGGAGTTGTTGGAGTCTTCAGTTATTCCCCTGATGCACCCCCTGGCAGACCCGTCCACAGTTTTCAAGGATGGTGATGAAGCTGAGGATTTTGTAGAGGTTCACCTTCCTGATGTGCACAAACAGGTCTCGGGGGTTGACCTGGGTCTCCCGAACTGGGGGAAATATGTATTGCTGAGTGCAGGAACCCTGATTGCTTTGATGTTGATAATTTTTCTAATGACATGTTGTAGAAGAGTCAGTCGACCAGAATCTACGCAACGCAGTCTCGGAAGGACAGGGAGGAAGGTGTCGGTCACTTCCCAAAGCGGGAAGGTCATATCTTCATGGGAGTCATATAAAAGTGGGGGTGAGACTAGACTGTAA
		</sequence>
		<sequence>
			<taxon idref="RV2899_2011-09-23"/>
			ATGGTTCCTCAAGCTCTTTTGTTTGTACCCCTTTTGGTTTTTCCATTGTGTTTCGGGAAATTCCCTATCTACACGATACCAGACAAACTTGGACCCTGGAGCCCGATTGACATACATCATCTCAGCTGCCCAAACAATTTGGTTGTGGAGGACGAAGGATGCACCAACCTGTCAGGGTTCTCCTACATGGAACTTAAAGTTGGATACATCTCAGCCATAAAGGTGAACGGGTTTACTTGCACAGGCGTTGTGACAGAGGCTGAAACCTACACTAACTTTGTAGGTTATGTCACCACCACGTTCAAAAGAAAGCATTTCCGCCCAATACCAGATGCATGTAGAGCCGCATATAACTGGAAGATGGCCGGTGACCCCAGATATGAAGAGTCTCTACACAATCCGTACCCTGACTACCATTGGCTTCGAACTGTAAAAACCACCAAGGAGTCTCTCGTTATCATATCCCCAAGTGTGGCGGATTTGGACCCATATGACAAATCCCTTCACTCGAGGGTCTTCCCTAGTGGGAAATGCTCAGGAATAACGGTGTCTTCCACCTACTGCTCAACTAACCATGATTACACCATTTGGATGCCTGAGAATCCGAGACTAGGGACATCTTGCGACATTTTTACCAATAGTAGAGGGAAGAGAGCATCCAAAGGGGGTAAGACCTGCGGCTTTGTAGATGAAAGAGGCCTGTATAAGTCTCTAAAGGGGGCATGCAAACTCAAGTTATGTGGAGTTCTTGGACTTAGACTCATGGATGGAACATGGGTCGCGATGCAAACATCAGATGAGACCAAATGGTGTCCTCCTGATCAGTTGGTGAATATGCACGACTTTCGCTCGGATGAAATTGAGCATCTTGTTGTAGAGGAGTTGGTCAAGAAAAGAGAGGAGTGTCTGGATGCACTAGAGTCCATCATGACCACCAAGTCAGTGAGTTTCAGACGTCTCAGTCATTTAAGAAAACTTGTCCCTGGATTCGGAAAAGCATACACCATATTCAACAAGACCTTGATGGAGGCTGATGCTCACTACAAGTCAGTCCGGACTTGGAATGAGATCATCCCCTCAAAAGGGTGTTTAAGAGTTGGAGGGAGGTGTCATCCTCATGTAAACGGGGTGTTTTTCAATGGTATAATATTAGGGCCTGACGGCCATGTTCTAATCCCCGAGATGCAATCATCCCTCCTTCAGCAACATATGGAGTTATTGGAATCCTCAGTTATTCCCCTGATGCACCCCCTGGCAGACCCGTCCACAGTTTTCAAGGATGGTGATGAGGCTGAGGATTTTGTAGAGGTTCACCTTCCTGATGTGCACAAACAGGTCTCGGGGGTTGACTTAGGTCTCCCGAACTGGGGGAAGTATGTGTTACTGAGTGCAGGGACCCTGATTGCTTTGATGTTGATAATTTTTCTAATGACATGTTGTAGAAGAGTCAATCGACCAGAATCTACGCAACGCAGTCTAGGAGGGACAGGGAGGAAGGTGTCGGTCACTTCCCAAAGCGGGAAGGTCATATCTTCATGGGAGTCATATAAAAGTGGGGGTGAGACTAGACTGTAA
		</sequence>
		<sequence>
			<taxon idref="RV3100_2012-02-19"/>
			ATGGTTCCTCAAGCTCTTTTGTTTGTACCCCTTTTGGTTTTTCCATTGTGTTTCGGGAAATTCCCTATCTACACGATACCAGACAAACTTGGACCCTGGAGCCCGATTGACATACATCATCTCAGCTGCCCAAACAATTTGGTTGTGGAGGACGAAGGATGCACCAACCTGTCAGGGTTCTCCTACATGGAACTTAAAGTTGGATACATCTCAGCCATAAAGGTGAACGGGTTTACTTGCACAGGCGTTGTGACAGAGGCTGAAACCTACACTAACTTTGTAGGTTATGTCACCACCACGTTCAAAAGAAAGCATTTCCGCCCAATACCAGATGCATGTAGAGCCGCATATAACTGGAAGATGGCCGGTGACCCCAGATATGAAGAGTCTCTACACAATCCGTACCCTGACTACCATTGGCTTCGAACTGTAAAAACCACCAAGGAGTCTCTCGTTATCATATCCCCAAGTGTGGCGGATTTGGACCCATATGACAAATCCCTTCACTCGAGGGTCTTCCCTAGTGGGAAATGCTCAGGAATAACGGTGTCTTCCACCTACTGCTCAACTAACCATGATTACACCATTTGGATGCCTGAGAATCCGAGACTAGGGACATCTTGCGACATTTTTACCAATAGTAGAGGGAAGAGAGCATCCAAAGGGGGTAAGACCTGCGGCTTTGTAGATGAAAGAGGCCTGTATAAGTCTCTAAAGGGGGCATGCAAACTCAAGTTATGTGGAGTTCTTGGACTTAGACTCATGGATGGAACATGGGTCGCGATGCAAACATCAGATGAGACCAAATGGTGTCCTCCTGATCAGTTGGTGAATATGCACGACTTTCGCTCGGATGAAATTGAGCATCTTGTTGTAGAGGAGTTGGTCAAGAAAAGAGAGGAGTGTCTGGATGCACTAGAGTCCATCATGACCACCAAGTCAGTGAGTTTCAGACGTCTCAGTCATTTAAGAAAACTTGTCCCTGGATTCGGAAAAGCATACACCATATTCAACAAGACCTTGATGGAGGCTGATGCTCACTACAAGTCAGTCCGGACTTGGAATGAGATCATCCCCTCAAAAGGGTGTTTAAGAGTTGGAGGGAGGTGTCATCCTCATGTAAACGGGGTGTTTTTCAATGGTATAATATTAGGGCCTGACGGCCATGTTCTAATCCCCGAGATGCAATCATCCCTCCTTCAGCAACATATGGAGTTATTGGAATCCTCAGTTATTCCCCTGATGCACCCCCTGGCAGACCCGTCCACAGTTTTCAAGGATGGTGATGAGGCTGAGGATTTTGTAGAGGTTCACCTTCCTGATGTGCACAAACAGGTCTCGGGGGTTGACTTAGGTCTCCCGAACTGGGGGAAGTATGTGTTACTGAGTGCAGGGACCCTGATTGCTTTGATGTTGATAATTTTTCTAATGACATGTTGTAGAAGAGTCAATCGACCAGAATCTACGCAACGCAGTCTAGGAGGGACAGGGAGGAAGGTGTCGGTCACTTCCCAAAGCGGGAAGGTCATATCTTCATGGGAGTCATATAAAAGTGGGGGTGAGACTAGACTGTAA
		</sequence>
		<sequence>
			<taxon idref="RV3152_2012-05-31"/>
			ATGGTTCCTCAAGCTCTTTTGTTTGTACCCCTTTTGGTTTTTCCATTGTGTTTCGGGAAATTCCCTATCTACACGATACCAGACAAACTTGGACCCTGGAGCCCGATTGACATACATCATCTCAGCTGCCCAAACAATTTGGTTGTGGAGGACGAAGGATGCACCAACCTGTCAGGGTTCTCCTACATGGAACTTAAAGTTGGATACATCTCAGCCATAAAGGTGAACGGGTTTACTTGCACAGGCGTTGTGACAGAGGCTGAAACCTACACTAACTTTGTAGGTTATGTCACCACCACGTTCAAAAGAAAGCATTTCCGCCCAATACCAGATGCATGTAGAGCCGCATATAACTGGAAGATGGCCGGTGACCCCAGATATGAAGAGTCTCTACACAATCCGTACCCTGACTACCATTGGCTTCGAACTGTAAAAACCACCAAGGAGTCTCTCGTTATCATATCCCCAAGTGTGGCGGATTTGGACCCATATGACAAATCCCTTCACTCGAGGGTCTTCCCTAGTGGGAAATGCTCAGGAATAACGGTGTCTTCCACCTACTGCTCAACTAACCATGATTACACCATTTGGATGCCTGAGAATCCGAGACTAGGGACATCTTGCGACATTTTTACCAATAGTAGAGGGAAGAGAGCATCCAAAGGGGGTAAGACCTGCGGCTTTGTAGATGAAAGAGGCCTGTATAAGTCTCTAAAGGGGGCATGCAAACTCAAGTTATGTGGAGTTCTTGGACTTAGACTCATGGATGGAACATGGGTCGCGATGCAAACATCAGATGAGACCAAATGGTGTCCTCCTGATCAGTTGGTGAATATGCACGACTTTCGCTCGGATGAAATTGAGCATCTTGTTGTAGAGGAGTTGGTCAAGAAAAGAGAGGAGTGTCTGGATGCACTAGAGTCCATCATGACCACCAAGTCAGTGAGTTTCAGACGTCTCAGTCATTTAAGAAAACTTGTCCCTGGATTCGGAAAAGCATACACCATATTCAACAAGACCTTGATGGAGGCTGATGCTCACTACAAGTCAGTCCGGACTTGGAATGAGATCATCCCCTCAAAAGGGTGTTTAAGAGTTGGAGGGAGGTGTCATCCTCATGTAAACGGGGTGTTTTTCAATGGTATAATATTAGGGCCTGACGGCCATGTTCTAATCCCCGAGATGCAATCATCCCTCCTTCAGCAACATATGGAGTTATTGGAATCCTCAGTTATTCCCCTGATGCACCCCCTGGCAGACCCGTCCACAGTTTTCAAGGATGGTGATGAGGCTGAGGATTTTGTAGAGGTTCACCTTCCTGATGTGCACAAACAGGTCTCGGGGGTTGACTTAGGTCTCCCGAACTGGGGGAAGTATGTGTTACTGAGTGCAGGGACCCTGATTGCTTTGATGTTGATAATTTTTCTAATGACATGTTGTAGAAGAGTCAATCGACCAGAATCTACGCAACGCAGTCTAGGAGGGACAGGGAGGAAGGTGTCGGTCACTTCCCAAAGCGGGAAGGTCATATCTTCATGGGAGTCATATAAAAGTGGGGGTGAGACTAGACTGTAA
		</sequence>
		<sequence>
			<taxon idref="RV3154_2012-04-29"/>
			ATGGTTCCTCAAGCTCTTTTGTTTGTACCCCTTTTGGTTTTTCCATTGTGTTTCGGGAAATTCCCTATCTACACGATACCAGACAAACTTGGACCCTGGAGCCCGATTGACATACATCATCTCAGCTGCCCAAACAATTTGGTTGTGGAGGACGAAGGATGCACCAACCTGTCAGGGTTCTCCTACATGGAACTTAAAGTTGGATACATCTCAGCCATAAAGGTGAACGGGTTTACTTGCACAGGCGTTGTGACAGAGGCTGAAACCTACACTAACTTTGTAGGTTATGTCACCACCACGTTCAAAAGAAAGCATTTCCGCCCAATACCAGATGCATGTAGAGCCGCATATAACTGGAAGATGGCCGGTGACCCCAGATATGAAGAGTCTCTACACAATCCGTACCCTGACTACCATTGGCTTCGAACTGTAAAAACCACCAAGGAGTCTCTCGTTATCATATCCCCAAGTGTGGCGGATTTGGACCCATATGACAAATCCCTTCACTCGAGGGTCTTCCCTAGTGGGAAATGCTCAGGAATAACGGTGTCTTCCACCTACTGCTCAACTAACCATGATTACACCATTTGGATGCCTGAGAATCCGAGACTAGGGACGTCTTGCGACATTTTTACCAATAGTAGAGGGAAGAGAGCATCCAAAGGGGGTAAGACCTGCGGCTTTGTAGATGAAAGAGGCCTGTATAAGTCTCTAAAGGGGGCATGCAAACTCAAGTTATGTGGAGTTCTTGGACTTAGACTCATGGATGGAACATGGGTCGCGATGCAAACATCAGATGAGACCAAATGGTGTCCTCCTGATCAGTTGGTGAATATGCACGACTTTCGCTCGGATGAAATTGAGCATCTTGTTGTAGAGGAGTTGGTCAAGAAAAGAGAGGAGTGTCTGGATGCACTAGAGTCCATCATGACCACCAAGTCAGTGAGTTTCAGACGTCTCAGTCATTTAAGAAAACTTGTCCCTGGATTCGGAAAAGCATACACCATATTCAACAAGACCTTGATGGAGGCTGATGCTCACTACAAGTCAGTCCGGACTTGGAATGAGATCATCCCCTCAAAAGGGTGTTTAAGAGTTGGAGGGAGGTGTCATCCTCATGTAAACGGGGTGTTTTTCAATGGTATAATATTAGGGCCTGACGGCCATGTTCTAATCCCCGAGATGCAATCATCCCTCCTTCAGCAACATATGGAGTTATTGGAATCCTCAGTTATCCCCCTGATGCACCCCCTGGCAGACCCGTCCACAGTTTTCAAGGATGGTGATGAGGCTGAGGATTTTGTAGAGGTTCACCTTCCTGATGTGCACAAACAGGTCTCGGGGGTTGACTTAGGTCTCCCGAACTGGGGGAAGTATGTGTTACTGAGTGCAGGGACCCTGATTGCTTTGATGTTGATAATTTTTCTAATGACATGTTGTAGAAGAGTCAATCGACCAGAATCTACGCAACGCAGTCTAGGAGGGACAGGGAGGAAGGTGTCGGTCACTTCCCAAAGCGGGAAGGTCATATCTTCATGGGAGTCATATAAAAGTGGGGGTGAGACTAGACTGTAA
		</sequence>
		<sequence>
			<taxon idref="RV3140_2012-07-27"/>
			ATGGTTCCTCAAGCTCTTTTGTTTGTACCCCTTTTGGTTTTTCCATTGTGTTTCGGGAAATTCCCTATCTACACGATACCAGACAAACTTGGACCCTGGAGCCCGATTGACATACATCATCTCAGCTGCCCAAACAATTTGGTTGTGGAGGACGAAGGATGCACCAACCTGTCAGGGTTCTCCTACATGGAACTTAAAGTTGGATACATCTCAGCCATAAAGGTGAACGGGTTTACTTGCACAGGCGTTGTGACAGAGGCTGAAACCTACACTAACTTTGTAGGTTATGTCACCACCACGTTCAAAAGAAAGCATTTCCGCCCAATACCAGATGCATGTAGAGCCGCATATAACTGGAAGATGGCCGGTGACCCCAGATATGAAGAGTCTCTACACAATCCGTACCCTGACTACCATTGGCTTCGAACTGTAAAAACCACCAAGGAGTCTCTCGTTATCATATCCCCAAGTGTGGCGGATTTGGACCCATATGACAAATCCCTTCACTCGAGGGTCTTCCCTAGTGGGAAATGCTCAGGAATAACGGTGTCTTCCACCTACTGCTCAACTAACCATGATTACACCATTTGGATGCCTGAGAATCCGAGACTAGGGACGTCTTGCGACATTTTTACCAATAGTAGAGGGAAGAGAGCATCCAAAGGGGGTAAGACCTGCGGCTTTGTAGATGAAAGAGGCCTGTATAAGTCTCTAAAGGGGGCATGCAAACTCAAGTTATGTGGAGTTCTTGGACTTAGACTCATGGATGGAACATGGGTCGCGATGCAAACATCAGATGAGACCAAATGGTGTCCTCCTGATCAGTTGGTGAATATGCACGACTTTCGCTCGGATGAAATTGAGCATCTTGTTGTAGAGGAGTTGGTCAAGAAAAGAGAGGAGTGTCTGGATGCACTAGAGTCCATCATGACCACCAAGTCAGTGAGTTTCAGACGTCTCAGTCATTTAAGAAAACTTGTCCCTGGATTCGGAAAAGCATACACCATATTCAACAAGACCTTGATGGAGGCTGATGCTCACTACAAGTCAGTCCGGACTTGGAATGAGATCATCCCCTCAAAAGGGTGTTTAAGAGTTGGAGGGAGGTGTCATCCTCATGTAAACGGGGTGTTTTTCAATGGTATAATATTAGGGCCTGACGGCCATGTTCTAATCCCCGAGATGCAATCATCCCTCCTTCAGCAACATATGGAGTTATTGGAATCCTCAGTTATCCCCCTGATGCACCCCCTGGCAGACCCGTCCACAGTTTTCAAGGATGGTGATGAGGCTGAGGATTTTGTAGAGGTTCACCTTCCTGATGTGCACAAACAGGTCTCGGGGGTTGACTTAGGTCTCCCGAACTGGGGGAAGTATGTGTTACTGAGTGCAGGGACCCTGATTGCTTTGATGTTGATAATTTTTCTAATGACATGTTGTAGAAGAGTCAATCGACCAGAATCTACGCAACGCAGTCTAGGAGGGACAGGGAGGAAGGTGTCGGTCACTTCCCAAAGCGGGAAGGTCATATCTTCATGGGAGTCATATAAAAGTGGGGGTGAGACTAGACTGTAA
		</sequence>
		<sequence>
			<taxon idref="RV3047_2012-08-10"/>
			ATGGTTCCTCAAGCTCTTTTGTTTGTACCCCTTTTGGTTTTTCCATTGTGTTTCGGGAAATTCCCTATCTACACGATACCAGACAAACTTGGACCCTGGAGCCCGATTGACATACATCATCTCAGCTGCCCAAACAATTTGGTTGTGGAGGACGAAGGATGCACCAACCTGTCAGGGTTCTCCTACATGGAACTTAAAGTTGGATACATCTCAGCCATAAAGGTGAACGGGTTTACTTGCACAGGCGTTGTGACAGAGGCTGAAACCTACACTAACTTTGTAGGTTATGTCACCACCACGTTCAAAAGAAAGCATTTCCGCCCAATACCAGATGCATGTAGAGCCGCATATAACTGGAAGATGGCCGGTGACCCCAGATATGAAGAGTCTCTACACAATCCGTACCCTGACTACCATTGGCTTCGAACTGTAAAAACCACCAAGGAGTCTCTCGTTATCATATCCCCAAGTGTGGCGGATTTGGACCCATATGACAAATCCCTTCACTCGAGGGTCTTCCCTAGTGGGAAATGCTCAGGAATAACGGTGTCTTCCACCTACTGCTCAACTAACCATGATTACACCATTTGGATGCCTGAGAATCCGAGACTAGGGACGTCTTGCGACATTTTTACCAATAGTAGAGGGAAGAGAGCATCCAAAGGGGGTAAGACCTGCGGCTTTGTAGATGAAAGAGGCCTGTATAAGTCTCTAAAGGGGGCATGCAAACTCAAGTTATGTGGAGTTCTTGGACTTAGACTCATGGATGGAACATGGGTCGCGATGCAAACATCAGATGAGACCAAATGGTGTCCTCCTGATCAGTTGGTGAATATGCACGACTTTCGCTCGGATGAAATTGAGCATCTTGTTGTAGAGGAGTTGGTCAAGAAAAGAGAGGAGTGTCTGGATGCACTAGAGTCCATCATGACCACCAAGTCAGTGAGTTTCAGACGTCTCAGTCATTTAAGAAAACTTGTCCCTGGATTCGGAAAAGCATACACCATATTCAACAAGACCTTGATGGAGGCTGATGCTCACTACAAGTCAGTCCGGACTTGGAATGAGATCATCCCCTCAAAAGGGTGTTTGAGAGTTGGAGGGAGGTGTCATCCTCATGTAAACGGGGTGTTTTTCAATGGTATAATATTAGGGCCTGACGGCCATGTTCTAATCCCCGAGATGCAATCATCCCTCCTTCAGCAACATATGGAGTTATTGGAATCCTCAGTTATCCCCCTGATGCACCCCCTGGCAGACCCGTCCACAGTTTTCAAGGATGGTGATGAGGCTGAGGATTTTGTAGAGGTTCACCTTCCTGATGTGCACAAACAGGTCTCGGGGGTTGACTTAGGTCTCCCGAACTGGGGGAAGTATGTGTTACTGAGTGCAGGGACCCTGATTGCTTTGATGTTGATAATTTTTCTAATGACATGTTGTAGAAGAGTCAATCGACCAGAATCTACGCAACGCAGTCTAGGAGGGACAGGGAGGAAGGTGTCGGTCACTTCCCAAAGCGGGAAGGTCATATCTTCATGGGAGTCATATAAAAGTGGGGGTGAGACTAGACTGTAA
		</sequence>
		<sequence>
			<taxon idref="RV3057_2012-12-08"/>
			ATGGTTCCTCAAGCTCTTTTGTTTGTACCCCTTTTGGTTTTTCCATTGTGTTTCGGGAAATTCCCTATCTACACGATACCAGACAAACTTGGACCCTGGAGCCCGATTGACATACATCATCTCAGCTGCCCAAACAATTTGGTTGTGGAGGACGAAGGATGCACCAACCTGTCAGGGTTCTCCTACATGGAACTTAAAGTTGGATACATCTCAGCCATAAAGGTGAACGGGTTTACTTGCACAGGCGTTGTGACAGAGGCTGAAACCTACACTAACTTTGTAGGTTATGTCACCACCACGTTCAAAAGAAAGCATTTCCGCCCAATACCAGATGCATGTAGAGCCGCATATAACTGGAAGATGGCCGGTGACCCCAGATATGAAGAGTCTCTACACAATCCGTACCCTGACTACCATTGGCTTCGAACTGTAAAAACCACCAAGGAGTCTCTCGTTATCATATCCCCAAGTGTGGCGGATTTGGACCCATATGACAAATCCCTTCACTCGAGGGTCTTCCCTAGTGGGAAATGCTCAGGAATAACGGTGTCTTCCACCTACTGCTCAACTAACCATGATTACACCATTTGGATGCCTGAGAATCCGAGACTAGGGACGTCTTGCGACATTTTTACCAATAGTAGAGGGAAGAGAGCATCCAAAGGGGGTAAGACCTGCGGCTTTGTAGATGAAAGAGGCCTGTATAAGTCTCTAAAGGGGGCATGCAAACTCAAGTTATGTGGAGTTCTTGGACTTAGACTCATGGATGGAACATGGGTCGCGATGCAAACATCAGATGAGACCAAATGGTGTCCTCCTGATCAGTTGGTGAATATGCACGACTTTCGCTCGGATGAAATTGAGCATCTTGTTGTAGAGGAGTTGGTCAAGAAAAGAGAGGAGTGTCTGGATGCACTAGAGTCCATCATGACCACCAAGTCAGTGAGTTTCAGACGTCTCAGTCATTTAAGAAAACTTGTCCCTGGATTCGGAAAAGCATACACCATATTCAACAAGACCTTGATGGAGGCTGATGCTCACTACAAGTCAGTCCGGACTTGGAATGAGATCATCCCCTCAAAAGGGTGTTTAAGAGTTGGAGGGAGGTGTCATCCTCATGTAAACGGGGTGTTTTTCAATGGTATAATATTAGGGCCTGACGGCCATGTTCTAATCCCCGAGATGCAATCATCCCTCCTTCAGCAACATATGGAGTTATTGGAATCCTCAGTTATCCCCCTGATGCACCCCCTGGCAGACCCGTCCACAGTTTTCAAGGATGGTGATGAGGCTGAGGATTTTGTAGAGGTTCACCTTCCTGATGTGCACAAACAGGTCTCGGGGGTTGACTTAGGTCTCCCGAACTGGGGGAAGTATGTGTTACTGAGTGCAGGGACCCTGATTGCTTTGATGTTGATAATTTTTCTAATGACATGTTGTAGAAGAGTCAATCGACCAGAATCTACGCAACGCAGTCTAGGAGGGACAGGGAGGAAGGTGTCGGTCACTTCCCAAAGCGGGAAGGTCATATCTTCATGGGAGTCATATAAAAGTGGGGGTGAGACTAGACTGTAA
		</sequence>
		<sequence>
			<taxon idref="RV3071_2013-04-13"/>
			ATGGTTCCTCAAGCTCTTTTGTTTGTACCCCTTTTGGTTTTTCCATTGTGTTTCGGGAAATTCCCTATCTACACGATACCAGACAAACTTGGACCCTGGAGCCCGATTGACATACATCATCTCAGCTGCCCAAACAATTTGGTTGTGGAGGACGAAGGATGCACCAACCTGTCAAGGTTCTCCTACATGGAACTTAAAGTTGGATACATCTCAGCCATAAAGGTGAACGGGTTTACTTGCACAGGCGTTGTGACAGAGGCTGAAACCTACACTAACTTTGTAGGTTATGTCACCACCACGTTCAAAAGAAAGCATTTCCGCCCAATACCAGATGCATGTAGAGCCGCATATAACTGGAAGATGGCCGGTGACCCCAGATATGAAGAGTCTCTACACAATCCGTACCCTGACTACCATTGGCTTCGAACTGTAAAAACCACCAAGGAGTCTCTCGTTATCATATCCCCAAGTGTGGCGGATTTGGACCCATATGACAAATCCCTTCACTCGAGGGTCTTCCCTAGTGGGAAATGCTCAGGAATAACGGTGTCTTCCACCTACTGCTCAACTAACCATGATTACACCATTTGGATGCCTGAGAATCCGAGACTAGGGACGTCTTGCGACATTTTTACCAATAGTAGAGGGAAGAGAGCATCCAAAGGGGGTAAGACCTGCGGCTTTGTAGATGAAAGAGGCCTGTATAAGTCTCTAAAGGGGGCATGCAAACTCAAGTTATGTGGAGTTCTTGGACTTAGACTCATGGATGGAACATGGGTCGCGATGCAAACATCAGATGAGACCAAATGGTGTCCTCCTGATCAGTTGGTGAATATGCACGACTTTCGCTCGGATGAAATTGAGCATCTTGTTGTAGAGGAGTTGGTCAAGAAAAGAGAGGAGTGTCTGGATGCACTAGAGTCCATCATGACCACCAAGTCAGTGAGTTTCAGACGTCTCAGTCATTTAAGAAAACTTGTCCCTGGATTCGGAAAAGCATACACCATATTCAACAAGACCTTGATGGAGGCTGATGCTCACTACAAGTCAGTCCGGACTTGGAATGAGATCATCCCCTCAAAAGGGTGTTTAAGAGTTGGAGGGAGGTGTCATCCTCATGTAAACGGGGTGTTTTTCAATGGTATAATATTAGGGCCTGACGGCCATGTTCTAATCCCCGAGATGCAATCATCCCTCCTTCAGCAACATATGGAGTTATTGGAATCCTCAGTTATCCCCCTGATGCACCCCCTGGCAGACCCGTCCACAGTTTTCAAGGATGGTGATGAGGCTGAGGATTTTGTAGAGGTTCACCTTCCTGATGTGCACAAACAGGTCTCGGGGGTTGACTTAGGTCTCCCGAACTGGGGGAAGTATGTGTTACTGAGTGCAGGGACCCTGATTGCTTTGATGTTGATAATTTTTCTAATGACATGTTGTAGAAGAGTCAATCGACCAGAATCTACGCAACGCAGTCTAGGAGGGACAGGGAGGAAGGTGTCGGTCACTTCCCAAAGCGGGAAGGTCATATCTTCATGGGAGTCATATAAAAGTGGGGGTGAGACTAGACTGTAA
		</sequence>
		<sequence>
			<taxon idref="RV3149_2012-01-23"/>
			ATGGTTCCTCAAGCTCGTTTGTTTGTACCCCTTTTGGTTTTTCCATTGTGTTTCGGGAAATTCCCTATCTACACGATACCAGACAAACTTGGACCCTGGAGCCCGATTGACATACATCATCTCAGCTGCCCAAACAATTTGGTTGTGGAGGACGAAGGATGCACCAACCTGTCAGGGNNNNNNNNNNNNNNNNNNNNNNNNGGATACATCTCAGCCATAAAGGTGAACGGGTTCACTTGCACAGGCGTTGTGACAGAGGCTGAAACCTACACTAACTTTGTAGGTTATGTCACCACCACGTTCAAAAGAAAGCATTTCCGCCCAATACCAGATGCATGTAGAGCCGCRTATAATTGGAAGATGGCCGGTGACCCCAGATATGAAGAGTCYCTACACAATCCATACCCYGACTATCAYTGGCTTCGAACTGTAAAAACCACCAARGNNNNNNNNNNNNNCATATCCCCGAGTGTGGCGGATTTAGACCCATATGACAGATCCCTTCACTCGAGGGTCTTCACTGGCGGGAAATGCTCGGGAATAACGGTGTCTTCCACCTACTGCTCAACTAACCATGATTACACCATTTGGATGCCTGAGAATCCGAGACTAGGGACGTCCTGCAACATTTTTGCCAATAGTAAGGGGAAGAGAGCATCCAAAGGGGGTAAAACCTGCGGCTTTGTAGATGAAAGAGGCCTGTATAAGTCNNTAAARGGAGCWTGYAAACTBAAGTTATGTGGAGTTCTTGGACTTAGACTCATGGATGGAACATGGGTTGCGATGCAAACATCAGATGAGACCAAATGGTGTCCTCCTGATCAGTTGGTGAATATGCACGACTTTCGCTCGGATGAAATTGAGCATCTTGTTGTAGAGGAGTTGGTCAAGAAAAGAGAGGAGTGTCTGGATGCATTAGAGTCCATCATGACCACTAAGTCAGTGAGTTTCAGACGTCTCAGTCATTTAAGAAAACTTGTCCCTGGATTCGGAAAAGCATACACCATATTCAACAAGACCTTGATGGAGGCTGATGCTCACTACAAGTCAGTCCGGACTTGGAATGAGATCATCCCCTCAAAAGGGTGTTTAARAGTTGGAGGGAGGTGYCACCCTCATGTGAACGGGGTGTTTTTCAATGGTATAATATTAGGGCCTGACGGCCATGTTCTAATCCCCGAGATGCAATCCTCCCTCCTTCAGCAACATATGGAGTTGNNNNNNNNNNNNNNNNNNNNNNNNNNNNNNNNNNNNNNNNNNNNNNNNNNNNNNNNNNNNNNNNNNNNNNNNNNNNNNNNNNNNNNNNNNNNNNNNNNNNNNNNNGTGYACAAACRGRTCTCRGGGGTTGACCTGGGTCTCCCGAACTGGGGRAAATATGTATTGMTGASTGCAGGARCCMTGATTGSYYTGRTGTTGATAWTTTYYCTAATGACATGTTGTAGAAGAGTCAGTCGACCAGAATCTACGCAACGCAGTCTAGGAGGGACAGGGAGGAAGGTGTCGGTCACTTCCCAAAGCGGGAAGGTCATATCTTCATGGGAGTCATATAAAAGTGGGGGGGAGACTAGACTGTAA
		</sequence>
	</alignment>

	<!-- The sequence alignment (each sequence refers to a taxon above).         -->
	<!-- ntax=152 nchar=6384                                                     -->
	<alignment id="alignment2" dataType="nucleotide">
		<sequence>
			<taxon idref="RV2483_2008-09-28"/>
			ATGCTAGATCCAGGAGAGGTCTATGATGACCCCATTGATCCGATCGAGTCAGAGGCTGAACCCAGAGGAGCCCCCACTGTCCCCAACATCTTGAGAAACTCTGACTACAACCTCAACTCCCCTTTGATAGAAGACTCTGCAAGACTAATGTTAGAATGGTTGAAAACAGGGAATAGACCTTATCGGATGACTCTGACAGACAATTGCTCCAGGTCTTACAAAGTTCTGAAAGATTATTTCAAGAAAGTGGATTTGGGTTCTCTTAAAGTGGGCGGAACTGCTGCACAGTCGATGATTTCTCTCTGGTTATATGGTGCCCACTCTGAATCGAACAGGAGTCGGAGATGTATAACAGACTTGGCCCATTTCTATTCCAAGTCATCCCCCATAGAGAAGCTGTTGAATTGTACACTCGGAAATAGAGGGTTGAGAATCCCCCCAGAGGGGGTGTTAAGTTGCCTGGAGAGGGTCGATTATGATAAGGCGTTTGGCAGGTATCTGGCCAACACGTATTCATCTTATTTGTTCTTCCATGTAATTACCCTATACATGAATGCCCTAGACTGGGACGAGGAAAAAACCATCTTAGCATTATGGAAAGATTTAACCTCGGTGGACATCGGGAGGGACTTGGTCAAGTTCAAAGATCAAATATGGGGACTGCTGATTGTGACAAAGGACTTTGTTTATTCCCAAAGTTCCAACTGTCTTTTTGACAGAAACTATACACTCATGCTAAAAGATCTTTTCTTGTCTCGCTTCAACTCTTTAATGATCCTGCTTTCTCCCCCCGAGCCCCGATACTCAGATGACTTGATATCTCAGCTGTGTCAGCTATACATCGCGGGGGATCAAGTCTTGTCCATGTGTGGAAACTCCGGCTATGAAGTCATCAAAATATTAGAGCCATATGTCGTGAACAGTTTAGTCCAGAGAGCTGAAAAGTTTAGGCCTCTTATTCATTCCTTGGGAGACTTTCCTGTATTTATAAGAGACAAGGTGAGTCAGCTTGAAGGGACTTTCGGTCCCAGTGCAAAAAGGTTTTTTAGGGTTCTGGATCAGTTCGACAACATACATGACTTAGTTTTTGTGTATGGCTGTTACAGGCATTGGGGGCACCCCTATATAGATTATCGAAAGGGTCTGTCAAAACTATATGATCAAGTTCACATTAAGAAAGTGATAGATAAGTCCTACCAAGAATGTTTGGCAAGCGACCTAGCCAGGAGGATTCTTAGATGGGGCTTTGACAAGTACTCCAAGTGGTATCTGGATTCTCGATTCCTTGCCCGAGACCATCCTTTGACTCCTTATATCAAAACCCAAACATGGCCACCCAAACATATAGTAGATCTGGTAGGGGATACATGGCACAAGCTCCCGATCACGCAAATCTTTGAGATTCCTGAATCAATGGACCCGTCAGAAATATTGGATGATAAATCACATTCTTTCACCAGAACAAGACTAGCTTCTTGGCTGTCAGAGAACCGAGGGGGGCCTGTTCCTAGTGAGAAAGTCATCATCACGGCCTTGTCTAAGCCGCCTGTCAATCCCCGAGAGTTTTTGAAGTCTATAGATCTCGGAGGACTGCCAGATGAAGACTTGATAATTGGCCTCAAGCCGAAGGAACGAGAACTGAAGATTGAGGGTCGATTCTTTGCTCTAATGTCATGGAATCTAAGATTGTATTTTGTCATCACCGAAAAGCTCTTGGCTAATTACATCTTGCCACTTTTTGACGCACTGACTATGACAGACAACCTGAACAAGGTGTTTAAAAAGTTGATCGACAGGGTCACTGGGCAAGGGCTCTTGGACTATTCTAGGGTTACATATGCATTTCACCTGGACTATGAGAAGTGGAACAATCATCAAAGATTAGAGTCAACAGAGGATGTATTCTCCGTCCTGGATCAGGTGTTTGGATTGAAGAGGGTGTTTTCTAGAACACATGAGTTTTTCCAGAAGTCTTGGATCTATTATTCAGACAGATCAGA
			TCTCATCGGGTTATGGGAGGATCAAATATACTGCTTGGATATGTCCAACGGCCCAACCTGCTGGAATGGTCAGGACGGAGGGCTAGAGGGATTACGGCAGAAGGGCTGGAGTTTAGTCAGCTTATTGATGATAGATAGAGAATCTCAAACCAGGAACACAAGAACCAAAATACTAGCTCAAGGAGACAACCAGGTTCTATGCCCGACATATATGTTGTCACCTGGGCTGTCTCGCGAGGGGCTCCTCTATGAGTTGGAGAGCATATCAAGGAATGCACTTTCAATATACCGGGCCATCGAGGAAGGGGCATCTAAACTAGGGCTGATCATCAAGAAAGAAGAGACCATGTGCAGTTATGACTTTCTCATCTATGGGAAAACTCCCTTGTTTCGAGGTAACATATTGGTGCCTGAATCCAAAAGATGGGCCAGAGTCTCTTGCATCTCTAACGATCAAATAGTCAACCTCGCCAATATAATGTCAACAGTGTCCACCAATGCGCTAACAGTGGCACAACACTCTCAATCTCTGATCAAGCCGATGAGGGATTTTCTGCTCATGTCAGTACAGGCAGTCTTCCACTACCTGTTATTTAGCCCGATCTTAAAGGGCAGAGTTTACAAGATTCTAAATGCCGAAGGGGAGAACTTTCTCCTAGCCATGTCAAGGATAATCTATCTAGACCCTTCTTTGGGAGGGGTGTCTGGAATGTCTCTCGGTAGGTTCCATATACGTCAGTTCTCAGACCCTGTCTCTGAAGGGTTATCCTTCTGGAGAGAGATCTGGTTAAGCTCCCATGAATCCTGGATTCACGCGTTGTGTCAAGAGGCTGGGAACCCAGATCTTGGGGAGAGAACACTCGAGAGCTTTACTCGCCTTCTAGAAGATCCTACCACCTTAAATATAAAAGGAGGTGCCAGTCCCACCATTCTGCTAAAAGATGCAATCAGAAAGGCTTTGTATGACGAGGTGGACAAGGTGGAAAATTCAGAGTTTCGGGAGGCAATCCTGTTGTCTAAGACCCATAGAGATAACTTCATACTCTTTTTAAAATCTGTTGAGCCTCTGTTTCCTCGGTTTCTCAGTGAGCTCTTCAGCTCGTCCTTCTTGGGAATCCCTGAGTCAATCATTGGATTGATACAAAACTCCCGGACGATAAGAAGGCAGTTTAGAAAAAGTCTCTCAAGAACTTTGGAAGAATCCTTTTACAATTCAGAAATCCACGGGATCAATCGGATGACCCAGACACCTCAACGGGTCGGGAGAGTATGGCCTTGCTCTTCAGAAAGGGCAGATCTACTTAGGGAGATCTCTTGGGGAAGAAAAGTGGTCGGCACAACAGTTCCTCACCCTTCTGAGATGTTGGGGTTACTTCCCAAGTCCTCCATTTCATGCACTTGTGGAACAACAGGAGGAAGCAATCCTAGAGTTTCTGTGTCAGTACTCCAATCTTTCGATCAGTCATTTTTTTCACGAGGTCCCCTAAAGGGATACTTAGGCTCGTCCACCTCCGTGTCGACCCAGCTATTCCATGCATGGGAAAAAGTAACTAATGTTCATGTCGTGAAAAGGGCTCTATCGCTAAAAGAATCTATAAACTGGTTCATTACTAGAAACTCTAACTTGGCTCAAACTCTGATTAGGAACATTATGTCTCTGACAGGCCCTGACTTCCCTCTAGAGGAGGCCCCTGTTTTCAAAAGGACAGGGTCAGCCTTGCACAGGTTCAAATCTGCCAGATACAGCGAAGGAGGGTATTCTTCTGTTTGCCCGAACCTCCTCTCTCATATCTCTGTTAGTACAGACACCATGTCTGATTTAACTCAAGACGGGAAGAACTACGATTTCATGTTCCAGCCATTGATGCTTTATGCGCAGACATGGACATCAGAGCTGGTACAGAGAGACACAAGGCTGAGGGACTCCACGTTTCATTGGCACCTCCGGTGCAACAGGTGTGTAAGGCCCATTGACGATATAACACTGGAAACTTCTCAGA
			TCTTCGAATTCCCAGATGTGTCAAAAAGAATATCCAGAATGGTTTCTGGGGCCGTACCTCATTTCCAGAAGCTTCCTGATATCCGTCTGAGACCAGGTGATTTTGAATCTCTAAGCGGTAGGGAAAAGTCTCGCCATATAGGGTCAGCTCAGGGGCTCTTATACTCAATATTAGTGGCAATTCACGACTCAGGATACAATGATGGAACCATCTTCCCCGTCAACATATACGGCAAGGTTTCCCCTAGGGATTACTTGAGAGGGCTCGCGAGAGGAGTCTTGATAGGATCCTCGATTTGCTTCTTGACGAGAATGACAAATATCAACATTAATAGACCTCTTGAATTGATCTCAGGGGTAATTTCATACATCCTCTTGAGGCTGGATAATCACCCCTCCTTGTACATAATGCTCAGAGAGCCGTCTCTTAGAGGAGAAATATTTTCTATCCCTCAGAAAATCCCCGCTGCTTATCCAACCACTATGAAAGAGGGCAACAGATCGATCTTGTGTTATCTCCAACATGTGCTACGCTATGAGCGAGAGGTGATCACAGCGTCTCCAGAGAATGACTGGCTGTGGATCTTCTCAGACTTTAGAAGTGCCAAAATGACGTACTTGACCCTCATTACTTACCAGTCTCATCTCCTACTCCAGAGGGTTGAGAGAAACTTGTCTAAGGGTATGAGGGCTAACCTGCGACAAATGAGCTCTTTGATGAGGCAGGTGCTTGGTGGGCATGGAGAAGATACTTTAGAGTCAGACGACGACATCCAACGTTTGCTAAAAGACTCTTTGCGAAGGACAAGGTGGGTGGATCAAGAGGTGCGCCATGCAGCTAGAACCATGACTGGAGATTACAGCCCCAACAAGAAAGTGTCTCGTAAGGCAGGGTGTTCGGAGTGGGTCTGCTCTGCTCAGCAGGTGGCAGTCTCTACCTCAGCAAACCCAGCCCCTGTCTCAGAGCTCGACATAAGGGCCCTCTCTAAGAGGTTTCAAAACCCTCTGATCTCAGGCCTGAGGGTGGTTCAGTGGGCAACCGGCGCCCATTACAAGCTTAAGCCCATTCTAGACGATCTCAATGTTTTCCCATCCCTCTGTCTTGTAGTAGGGGACGGGTCGGGGGGGATATCAAGGGCAGTTCTCAACATGTTTCCAGATGCCAAGCTTGTGTTCAACAGCCTTTTAGAGGTGAATGATCTGATGGCTTCCGGAACACATCCACTACCTCCTTCAGCAATCATGAGTGGAGGAGATGACATCGTTTCCAGAGTGATAGATTTTGACTCAATCTGGGAAAAACCGTCTGACCTGAGAAACTTGGCCACTTGGAGATACTTCCAGTCAGTCCAAAAACAGGTCAACATGTCTTATGACCTCATTATTTGTGATGCAGAAGTTACCGACATTGCATCTGTCAACCGGATAACCCTGTTAATGTCTGACTTTGCATTGTCTATAGATGGACCACTGTGTTTGGTCTTCAAAACTTACGGGACCATGCTAGTAAACCCAGACTATAAGGCTATCCAACACCTGTCAAGAGCGTTCCCCTCAGTCACAGGGTTTATAACCCAAGTAACCTCGTCCTTTTCGTCTGAGCTATACCTCCGATTCTCCAAACGAGGGAAGTTTTTCAGAGATGCCGAGTACTTGACCTCCTCCACCCTTCGGGAAATGAGCCTTGTATTATTCAATTGCAGCAGCCCCAAGAGTGAGATGCAGAGAGCTCGTTCCTTGAACTATCAAGATCTTGTAAGGGGATTTCCTGAAGAAATCATATCAAATCCTTACAATGAGATGATCATAACTCTGATTGACAGTGATGTAGAATCTTTTTTAGTCCACAAGATGGTGGATGATCTTGAGTTACAGAGGGGAACTCTGTCGAAAGTGGCTATCATTATAGCCATCATGATAGTTTTCTCCAACCGAGTCTTCAACGTTTCTAAACCCTTGACTGACCCATTATTCTATCCGCCGTCTGATCCCAAAATCCTG
			AGGCACTTCAACATATGTTGCAGTACTATGATGTATCTATCTACCGCTTTAGGCGACGTCCCCAGCTTCGCAAGACTTCATGACCTCTATAACAGACCTATAACTTATTACTTCAGAAAGCAAGTCATTCGAGGGAATATTTATCTATCTTGGAGTTGGTCTGACGACACCTCAGTGTTCAAGAGGGTGGCCTGTAATTCTAGCTTGAGTCTGTCGTCTCACTGGATCAGGTTGATTTACAAGATAGTGAAGACTACCAGACTCGTTGGTAGCATCGAGGACCTATCCGGAGAGATAGAAAGACACCTTCATGGGTACAACAGGTGGATCACCCTCAAGGATATCAAGTCTAGATCGTCTCTATTAGACTACAGCTGCTTGTAA
		</sequence>
		<sequence>
			<taxon idref="RV2489_2009-01-17"/>
			ATGCTAGATCCAGGAGAGGTCTATGATGACCCCATTGATCCGATCGAGTCAGAGGCTGAACCCAGAGGAGCCCCCACTGTCCCCAACATCTTGAGAAACTCTGACTACAACCTCAACTCCCCTTTGATAGAAGACTCTGCAAGACTAATGTTAGAATGGTTGAAAACAGGGAATAGACCTTATCGGATGACTCTGACAGACAATTGCTCCAGGTCTTACAAAGTTCTGAAAGATTATTTCAAGAAAGTGGATTTGGGTTCTCTTAAAGTGGGCGGAACTGCTGCACAGTCGATGATTTCTCTCTGGTTATATGGTGCCCACTCTGAATCGAACAGGAGTCGGAGATGTATAACAGACTTGGCCCATTTCTATTCCAAGTCATCCCCCATAGAGAAGCTGTTGAATTGTACACTCGGAAATAGAGGGTTGAGAATCCCCCCAGAGGGGGTGTTAAGTTGCCTGGAGAGGGTCGATTATGATAAGGCGTTTGGCAGGTATCTGGCCAACACGTATTCATCTTATTTGTTCTTCCATGTAATTACCCTATACATGAATGCCCTAGACTGGGACGAGGAAAAAACCATCTTAGCATTATGGAAAGATTTAACCTCGGTGGACATCGGGAGGGACTTGGTCAAGTTCAAAGATCAAATATGGGGACTGCTGATTGTGACAAAGGACTTTGTTTATTCCCAAAGTTCCAACTGTCTTTTTGACAGAAACTATACACTCATGCTAAAAGATCTTTTCTTGTCTCGCTTCAACTCTTTAATGATCCTGCTTTCTCCCCCCGAGCCCCGATACTCAGATGACTTGATATCTCAGCTGTGTCAGCTATACATCGCGGGGGATCAAGTCTTGTCCATGTGTGGAAACTCCGGCTATGAAGTCATCAAAATATTAGAGCCATATGTCGTGAACAGTTTAGTCCAGAGAGCTGAAAAGTTTAGGCCTCTTATTCATTCCTTGGGAGACTTTCCTGTATTTATAAGAGACAAGGTGAGTCAGCTTGAAGGGACTTTCGGTCCCAGTGCAAAAAGGTTTTTTAGGGTTCTGGATCAGTTCGACAACATACATGACTTAGTTTTTGTGTATGGCTGTTACAGGCATTGGGGGCACCCCTATATAGATTATCGAAAGGGTCTGTCAAAACTATATGATCAAGTTCACATTAAGAAAGTGATAGATAAGTCCTACCAAGAATGTTTGGCAAGCGACCTAGCCAGGAGGATTCTTAGATGGGGCTTTGACAAGTACTCCAAGTGGTATCTGGATTCTCGATTCCTTGCCCGAGACCATCCTTTGACTCCTTATATCAAAACCCAAACATGGCCACCCAAACATATAGTAGATCTGGTAGGGGATACATGGCACAAGCTCCCGATCACGCAAATCTTTGAGATTCCTGAATCAATGGACCCGTCAGAAATATTGGATGATAAATCACATTCTTTCACCAGAACAAGACTAGCTTCTTGGCTGTCAGAGAACCGAGGGGGGCCTGTTCCTAGTGAGAAAGTCATCATCACGGCCTTGTCTAAGCCGCCTGTCAATCCCCGAGAGTTTTTGAAGTCTATAGATCTCGGAGGACTGCCAGATGAAGACTTGATAATTGGCCTCAAGCCGAAGGAACGAGAACTGAAGATTGAGGGTCGATTCTTTGCTCTAATGTCATGGAATCTAAGATTGTATTTTGTCATCACCGAAAAGCTCTTGGCTAATTACATCTTGCCACTTTTTGACGCACTGACTATGACAGACAACCTGAACAAGGTGTTTAAAAAGTTGATCGACAGGGTCACTGGGCAAGGGCTCTTGGACTATTCTAGGGTTACATATGCATTTCACCTGGACTATGAGAAGTGGAACAATCATCAAAGATTAGAGTCAACAGAGGATGTATTCTCCGTCCTGGATCAGGTGTTTGGATTGAAGAGGGTGTTTTCTAGAACACATGAGTTTTTCCAGAAGTCTTGGATCTATTATTCAGACAGATCAGA
			TCTCATCGGGTTATGGGAGGATCAAATATACTGCTTGGATATGTCCAACGGCCCAACCTGCTGGAATGGTCAGGACGGAGGGCTAGAGGGATTACGGCAGAAGGGCTGGAGTTTAGTCAGCTTATTGATGATAGATAGAGAATCTCAAACCAGGAACACAAGAACCAAAATACTAGCTCAAGGAGACAACCAGGTTCTATGCCCGACATATATGTTGTCACCTGGGCTGTCTCGCGAGGGGCTCCTCTATGAGTTGGAGAGCATATCAAGGAATGCACTTTCAATATACCGGGCCATCGAGGAAGGGGCATCTAAACTAGGGCTGATCATCAAGAAAGAAGAGACCATGTGCAGTTATGACTTTCTCATCTATGGGAAAACTCCCTTGTTTCGAGGTAACATATTGGTGCCTGAATCCAAAAGATGGGCCAGAGTCTCTTGCATCTCTAACGATCAAATAGTCAACCTCGCCAATATAATGTCAACAGTGTCCACCAATGCGCTAACAGTGGCACAACACTCTCAATCTCTGATCAAGCCGATGAGGGATTTTCTGCTCATGTCAGTACAGGCAGTCTTCCACTACCTGTTATTTAGCCCGATCTTAAAGGGCAGAGTTTACAAGATTCTAAATGCCGAAGGGGAGAACTTTCTCCTAGCCATGTCAAGGATAATCTATCTAGACCCTTCTTTGGGAGGGGTGTCTGGAATGTCTCTCGGTAGGTTCCATATACGTCAGTTCTCAGACCCTGTCTCTGAAGGGTTATCCTTCTGGAGAGAGATCTGGTTAAGCTCCCATGAATCCTGGATTCACGCGTTGTGTCAAGAGGCTGGGAACCCAGATCTTGGGGAGAGAACACTCGAGAGCTTTACTCGCCTTCTAGAAGATCCTACCACCTTAAATATAAAAGGAGGTGCCAGTCCCACCATTCTGCTAAAAGATGCAATCAGAAAGGCTTTGTATGACGAGGTGGACAAGGTGGAAAATTCAGAGTTTCGGGAGGCAATCCTGTTGTCTAAGACCCATAGAGATAACTTCATACTCTTTTTAAAATCTGTTGAGCCTCTGTTTCCTCGGTTTCTCAGTGAGCTCTTCAGCTCGTCCTTCTTGGGAATCCCTGAGTCAATCATTGGATTGATACAAAACTCCCGGACGATAAGAAGGCAGTTTAGAAAAAGTCTCTCAAGAACTTTGGAAGAATCCTTTTACAATTCAGAAATCCACGGGATCAATCGGATGACCCAGACACCTCAACGGGTCGGGAGAGTATGGCCTTGCTCTTCAGAAAGGGCAGATCTACTTAGGGAGATCTCTTGGGGAAGAAAAGTGGTCGGCACAACAGTTCCTCACCCTTCTGAGATGTTGGGGTTACTTCCCAAGTCCTCCATTTCATGCACTTGTGGAACAACAGGAGGAAGCAATCCTAGAGTTTCTGTGTCAGTACTCCAATCTTTCGATCAGTCATTTTTTTCACGAGGTCCCCTAAAGGGATACTTAGGCTCGTCCACCTCCGTGTCGACCCAGCTATTCCATGCATGGGAAAAAGTAACTAATGTTCATGTCGTGAAAAGGGCTCTATCGCTAAAAGAATCTATAAACTGGTTCATTACTAGAAACTCTAACTTGGCTCAAACTCTGATTAGGAACATTATGTCTCTGACAGGCCCTGACTTCCCTCTAGAGGAGGCCCCTGTTTTCAAAAGGACAGGGTCAGCCTTGCACAGGTTCAAATCTGCCAGATACAGCGAAGGAGGGTATTCTTCTGTTTGCCCGAACCTCCTCTCTCATATCTCTGTTAGTACAGACACCATGTCTGATTTAACTCAAGACGGGAAGAACTACGATTTCATGTTCCAGCCATTGATGCTTTATGCGCAGACATGGACATCAGAGCTGGTACAGAGAGACACAAGGCTGAGGGACTCCACGTTTCATTGGCACCTCCGGTGCAACAGGTGTGTAAGGCCCATTGACGATATAACACTGGAAACTTCTCAGA
			TCTTCGAATTCCCAGATGTGTCAAAAAGAATATCCAGAATGGTTTCTGGGGCCGTACCTCATTTCCAGAAGCTTCCTGATATCCGTCTGAGACCAGGTGATTTTGAATCTCTAAGCGGTAGGGAAAAGTCTCGCCATATAGGGTCAGCTCAGGGGCTCTTATACTCAATATTAGTGGCAATTCACGACTCAGGATACAATGATGGAACCATCTTCCCCGTCAACATATACGGCAAGGTTTCCCCTAGGGATTACTTGAGAGGGCTCGCGAGAGGAGTCTTGATAGGATCCTCGATTTGCTTCTTGACGAGAATGACAAATATCAACATTAATAGACCTCTTGAATTGATCTCAGGGGTAATTTCATACATCCTCTTGAGGCTGGATAATCACCCCTCCTTGTACATAATGCTCAGAGAGCCGTCTCTTAGAGGAGAAATATTTTCTATCCCTCAGAAAATCCCCGCTGCTTATCCAACCACTATGAAAGAGGGCAACAGATCGATCTTGTGTTATCTCCAACATGTGCTACGCTATGAGCGAGAGGTGATCACAGCGTCTCCAGAGAATGACTGGCTGTGGATCTTCTCAGACTTTAGAAGTGCCAAAATGACGTACTTGACCCTCATTACTTACCAGTCTCATCTCCTACTCCAGAGGGTTGAGAGAAACTTGTCTAAGGGTATGAGGGCTAACCTGCGACAAATGAGCTCTTTGATGAGGCAGGTGCTTGGTGGGCATGGAGAAGATACTTTAGAGTCAGACGACGACATCCAACGTTTGCTAAAAGACTCTTTGCGAAGGACAAGGTGGGTGGATCAAGAGGTGCGCCATGCAGCTAGAACCATGACTGGAGATTACAGCCCCAACAAGAAAGTGTCTCGTAAGGCAGGGTGTTCGGAGTGGGTCTGCTCTGCTCAGCAGGTGGCAGTCTCTACCTCAGCAAACCCAGCCCCTGTCTCAGAGCTCGACATAAGGGCCCTCTCTAAGAGGTTTCAAAACCCTCTGATCTCAGGCCTGAGGGTGGTTCAGTGGGCAACCGGCGCCCATTACAAGCTTAAGCCCATTCTAGACGATCTCAATGTTTTCCCATCCCTCTGTCTTGTAGTAGGGGACGGGTCGGGGGGGATATCAAGGGCAGTTCTCAACATGTTTCCAGATGCCAAGCTTGTGTTCAACAGCCTTTTAGAGGTGAATGATCTGATGGCTTCCGGAACACATCCACTACCTCCTTCAGCAATCATGAGTGGAGGAGATGACATCGTTTCCAGAGTGATAGATTTTGACTCAATCTGGGAAAAACCGTCTGACCTGAGAAACTTGGCCACTTGGAGATACTTCCAGTCAGTCCAAAAACAGGTCAACATGTCTTATGACCTCATTATTTGTGATGCAGAAGTTACCGACATTGCATCTGTCAACCGGATAACCCTGTTAATGTCTGACTTTGCATTGTCTATAGATGGACCACTGTGTTTGGTCTTCAAAACTTACGGGACCATGCTAGTAAACCCAGACTATAAGGCTATCCAACACCTGTCAAGAGCGTTCCCCTCAGTCACAGGGTTTATAACCCAAGTAACCTCGTCCTTTTCGTCTGAGCTATACCTCCGATTCTCCAAACGAGGGAAGTTTTTCAGAGATGCCGAGTACTTGACCTCCTCCACCCTTCGGGAAATGAGCCTTGTATTATTCAATTGCAGCAGCCCCAAGAGTGAGATGCAGAGAGCTCGTTCCTTGAACTATCAAGATCTTGTAAGGGGATTTCCTGAAGAAATCATATCAAATCCTTACAATGAGATGATCATAACTCTGATTGACAGTGATGTAGAATCTTTTTTAGTCCACAAGATGGTGGATGATCTTGAGTTACAGAGGGGAACTCTGTCGAAAGTGGCTATCATTATAGCCATCATGATAGTTTTCTCCAACCGAGTCTTCAACGTTTCTAAACCCTTGACTGACCCATTATTCTATCCGCCGTCTGATCCCAAAATCCTG
			AGGCACTTCAACATATGTTGCAGTACTATGATGTATCTATCTACCGCTTTAGGCGACGTCCCCAGCTTCGCAAGACTTCATGACCTCTATAACAGACCTATAACTTATTACTTCAGAAAGCAAGTCATTCGAGGGAATATTTATCTATCTTGGAGTTGGTCTGACGACACCTCAGTGTTCAAGAGGGTGGCCTGTAATTCTAGCTTGAGTCTGTCGTCTCACTGGATCAGGTTGATTTACAAGATAGTGAAGACTACCAGACTCGTTGGTAGCATCGAGGACCTATCCGGAGAGATAGAAAGACACCTTCATGGGTACAACAGGTGGATCACCCTCAAGGATATCAAGTCTAGATCGTCTCTATTAGACTACAGCTGCTTGTAA
		</sequence>
		<sequence>
			<taxon idref="RV2490_2008-08-07"/>
			ATGCTAGATCCAGGAGAGGTCTATGATGACCCCATTGATCCGATCGAGTCAGAGGCTGAACCCAGAGGAGCCCCCACTGTCCCCAACATCTTGAGAAACTCTGACTACAACCTCAACTCCCCTTTGATAGAAGACTCTGCAAGACTAATGTTAGAATGGTTGAAAACAGGGAATAGACCTTATCGGATGACTCTGACAGACAATTGCTCCAGGTCTTACAAAGTTCTGAAAGATTATTTCAAGAAAGTGGATTTGGGTTCTCTTAAAGTGGGCGGAACTGCTGCACAGTCGATGATTTCTCTCTGGTTATATGGTGCCCACTCTGAATCGAACAGGAGTCGGAGATGTATAACAGACTTGGCCCATTTCTATTCCAAGTCATCCCCCATAGAGAAGCTGTTGAATTGTACACTCGGAAATAGAGGGTTGAGAATCCCCCCAGAGGGGGTGTTAAGTTGCCTGGAGAGGGTCGATTATGATAAGGCGTTTGGCAGGTATCTGGCCAACACGTATTCATCTTATTTGTTCTTCCATGTAATTACCCTATACATGAATGCCCTAGACTGGGACGAGGAAAAAACCATCTTAGCATTATGGAAAGATTTAACCTCGGTGGACATCGGGAGGGACTTGGTCAAGTTCAAAGATCAAATATGGGGACTGCTGATTGTGACAAAGGACTTTGTTTATTCCCAAAGTTCCAACTGTCTTTTTGACAGAAACTATACACTCATGCTAAAAGATCTTTTCTTGTCTCGCTTCAACTCTTTAATGATCCTGCTTTCTCCCCCCGAGCCCCGATACTCAGATGACTTGATATCTCAGCTGTGTCAGCTATACATCGCGGGGGATCAAGTCTTGTCCATGTGTGGAAACTCCGGCTATGAAGTCATCAAAATATTAGAGCCATATGTCGTGAACAGTTTAGTCCAGAGAGCTGAAAAGTTTAGGCCTCTTATTCATTCCTTGGGAGACTTTCCTGTATTTATAAGAGACAAGGTGAGTCAGCTTGAAGGGACTTTCGGTCCCAGTGCAAAAAGGTTTTTTAGGGTTCTGGATCAGTTCGACAACATACATGACTTAGTTTTTGTGTATGGCTGTTACAGGCATTGGGGGCACCCCTATATAGATTATCGAAAGGGTCTGTCAAAACTATATGATCAAGTTCACATTAAGAAAGTGATAGATAAGTCCTACCAAGAATGTTTGGCAAGCGACCTAGCCAGGAGGATTCTTAGATGGGGCTTTGACAAGTACTCCAAGTGGTATCTGGATTCTCGATTCCTTGCCCGAGACCATCCTTTGACTCCTTATATCAAAACCCAAACATGGCCACCCAAACATATAGTAGATCTGGTAGGGGATACATGGCACAAGCTCCCGATCACGCAAATCTTTGAGATTCCTGAATCAATGGACCCGTCAGAAATATTGGATGATAAATCACATTCTTTCACCAGAACAAGACTAGCTTCTTGGCTGTCAGAGAACCGAGGGGGGCCTGTTCCTAGTGAGAAAGTCATCATCACGGCCTTGTCTAAGCCGCCTGTCAATCCCCGAGAGTTTTTGAAGTCTATAGATCTCGGAGGACTGCCAGATGAAGACTTGATAATTGGCCTCAAGCCGAAGGAACGAGAACTGAAGATTGAGGGTCGATTCTTTGCTCTAATGTCATGGAATCTAAGATTGTATTTTGTCATCACCGAAAAGCTCTTGGCTAATTACATCTTGCCACTTTTTGACGCACTGACTATGACAGACAACCTGAACAAGGTGTTTAAAAAGTTGATCGACAGGGTCACTGGGCAAGGGCTCTTGGACTATTCTAGGGTTACATATGCATTTCACCTGGACTATGAGAAGTGGAACAATCATCAAAGATTAGAGTCAACAGAGGATGTATTCTCCGTCCTGGATCAGGTGTTTGGATTGAAGAGGGTGTTTTCTAGAACACATGAGTTTTTCCAGAAGTCTTGGATCTATTATTCAGACAGATCAGA
			TCTCATCGGGTTATGGGAGGATCAAATATACTGCTTGGATATGTCCAACGGCCCAACCTGCTGGAATGGTCAGGACGGAGGGCTAGAGGGATTACGGCAGAAGGGCTGGAGTTTAGTCAGCTTATTGATGATAGATAGAGAATCTCAAACCAGGAACACAAGAACCAAAATACTAGCTCAAGGAGACAACCAGGTTCTATGCCCGACATATATGTTGTCACCTGGGCTGTCTCGCGAGGGGCTCCTCTATGAGTTGGAGAGCATATCAAGGAATGCACTTTCAATATACCGGGCCATCGAGGAAGGGGCATCTAAACTAGGGCTGATCATCAAGAAAGAAGAGACCATGTGCAGTTATGACTTTCTCATCTATGGGAAAACTCCCTTGTTTCGAGGTAACATATTGGTGCCTGAATCCAAAAGATGGGCCAGAGTCTCTTGCATCTCTAACGATCAAATAGTCAACCTCGCCAATATAATGTCAACAGTGTCCACCAATGCGCTAACAGTGGCACAACACTCTCAATCTCTGATCAAGCCGATGAGGGATTTTCTGCTCATGTCAGTACAGGCAGTCTTCCACTACCTGTTATTTAGCCCGATCTTAAAGGGCAGAGTTTACAAGATTCTAAATGCCGAAGGGGAGAACTTTCTCCTAGCCATGTCAAGGATAATCTATCTAGACCCTTCTTTGGGAGGGGTGTCTGGAATGTCTCTCGGTAGGTTCCATATACGTCAGTTCTCAGACCCTGTCTCTGAAGGGTTATCCTTCTGGAGAGAGATCTGGTTAAGCTCCCATGAATCCTGGATTCACGCGTTGTGTCAAGAGGCTGGGAACCCAGATCTTGGGGAGAGAACACTCGAGAGCTTTACTCGCCTTCTAGAAGATCCTACCACCTTAAATATAAAAGGAGGTGCCAGTCCCACCATTCTGCTAAAAGATGCAATCAGAAAGGCTTTGTATGACGAGGTGGACAAGGTGGAAAATTCAGAGTTTCGGGAGGCAATCCTGTTGTCTAAGACCCATAGAGATAACTTCATACTCTTTTTAAAATCTGTTGAGCCTCTGTTTCCTCGGTTTCTCAGTGAGCTCTTCAGCTCGTCCTTCTTGGGAATCCCTGAGTCAATCATTGGATTGATACAAAACTCCCGGACGATAAGAAGGCAGTTTAGAAAAAGTCTCTCAAGAACTTTGGAAGAATCCTTTTACAATTCAGAAATCCACGGGATCAATCGGATGACCCAGACACCTCAACGGGTCGGGAGAGTATGGCCTTGCTCTTCAGAAAGGGCAGATCTACTTAGGGAGATCTCTTGGGGAAGAAAAGTGGTCGGCACAACAGTTCCTCACCCTTCTGAGATGTTGGGGTTACTTCCCAAGTCCTCCATTTCATGCACTTGTGGAACAACAGGAGGAAGCAATCCTAGAGTTTCTGTGTCAGTACTCCAATCTTTCGATCAGTCATTTTTTTCACGAGGTCCCCTAAAGGGATACTTAGGCTCGTCCACCTCCGTGTCGACCCAGCTATTCCATGCATGGGAAAAAGTAACTAATGTTCATGTCGTGAAAAGGGCTCTATCGCTAAAAGAATCTATAAACTGGTTCATTACTAGAAACTCTAACTTGGCTCAAACTCTGATTAGGAACATTATGTCTCTGACAGGCCCTGACTTCCCTCTAGAGGAGGCCCCTGTTTTCAAAAGGACAGGGTCAGCCTTGCACAGGTTCAAATCTGCCAGATACAGCGAAGGAGGGTATTCTTCTGTTTGCCCGAACCTCCTCTCTCATATCTCTGTTAGTACAGACACCATGTCTGATTTAACTCAAGACGGGAAGAACTACGATTTCATGTTCCAGCCATTGATGCTTTATGCGCAGACATGGACATCAGAGCTGGTACAGAGAGACACAAGGCTGAGGGACTCCACGTTTCATTGGCACCTCCGGTGCAACAGGTGTGTAAGGCCCATTGACGATATAACACTGGAAACTTCTCAGA
			TCTTCGAATTCCCAGATGTGTCAAAAAGAATATCCAGAATGGTTTCTGGGGCCGTACCTCATTTCCAGAAGCTTCCTGATATCCGTCTGAGACCAGGTGATTTTGAATCTCTAAGCGGTAGGGAAAAGTCTCGCCATATAGGGTCAGCTCAGGGGCTCTTATACTCAATATTAGTGGCAATTCACGACTCAGGATACAATGATGGAACCATCTTCCCCGTCAACATATACGGCAAGGTTTCCCCTAGGGATTACTTGAGAGGGCTCGCGAGAGGAGTCTTGATAGGATCCTCGATTTGCTTCTTGACGAGAATGACAAATATCAACATTAATAGACCTCTTGAATTGATCTCAGGGGTAATTTCATACATCCTCTTGAGGCTGGATAATCACCCCTCCTTGTACATAATGCTCAGAGAGCCGTCTCTTAGAGGAGAAATATTTTCTATCCCTCAGAAAATCCCCGCTGCTTATCCAACCACTATGAAAGAGGGCAACAGATCGATCTTGTGTTATCTCCAACATGTGCTACGCTATGAGCGAGAGGTGATCACAGCGTCTCCAGAGAATGACTGGCTGTGGATCTTCTCAGACTTTAGAAGTGCCAAAATGACGTACTTGACCCTCATTACTTACCAGTCTCATCTCCTACTCCAGAGGGTTGAGAGAAACTTGTCTAAGGGTATGAGGGCTAACCTGCGACAAATGAGCTCTTTGATGAGGCAGGTGCTTGGTGGGCATGGAGAAGATACTTTAGAGTCAGACGACGACATCCAACGTTTGCTAAAAGACTCTTTGCGAAGGACAAGGTGGGTGGATCAAGAGGTGCGCCATGCAGCTAGAACCATGACTGGAGATTACAGCCCCAACAAGAAAGTGTCTCGTAAGGCAGGGTGTTCGGAGTGGGTCTGCTCTGCTCAGCAGGTGGCAGTCTCTACCTCAGCAAACCCAGCCCCTGTCTCAGAGCTCGACATAAGGGCCCTCTCTAAGAGGTTTCAAAACCCTCTGATCTCAGGCCTGAGGGTGGTTCAGTGGGCAACCGGCGCCCATTACAAGCTTAAGCCCATTCTAGACGATCTCAATGTTTTCCCATCCCTCTGTCTTGTAGTAGGGGACGGGTCGGGGGGGATATCAAGGGCAGTTCTCAACATGTTTCCAGATGCCAAGCTTGTGTTCAACAGCCTTTTAGAGGTGAATGATCTGATGGCTTCCGGAACACATCCACTACCTCCTTCAGCAATCATGAGTGGAGGAGATGACATCGTTTCCAGAGTGATAGATTTTGACTCAATCTGGGAAAAACCGTCTGACCTGAGAAACTTGGCCACTTGGAGATACTTCCAGTCAGTCCAAAAACAGGTCAACATGTCTTATGACCTCATTATTTGTGATGCAGAAGTTACCGACATTGCATCTGTCAACCGGATAACCCTGTTAATGTCTGACTTTGCATTGTCTATAGATGGACCACTGTGTTTGGTCTTCAAAACTTACGGGACCATGCTAGTAAACCCAGACTATAAGGCTATCCAACACCTGTCAAGAGCGTTCCCCTCAGTCACAGGGTTTATAACCCAAGTAACCTCGTCCTTTTCGTCTGAGCTATACCTCCGATTCTCCAAACGAGGGAAGTTTTTCAGAGATGCCGAGTACTTGACCTCCTCCACCCTTCGGGAAATGAGCCTTGTATTATTCAATTGCAGCAGCCCCAAGAGTGAGATGCAGAGAGCTCGTTCCTTGAACTATCAAGATCTTGTAAGGGGATTTCCTGAAGAAATCATATCAAATCCTTACAATGAGATGATCATAACTCTGATTGACAGTGATGTAGAATCTTTTTTAGTCCACAAGATGGTGGATGATCTTGAGTTACAGAGGGGAACTCTGTCGAAAGTGGCTATCATTATAGCCATCATGATAGTTTTCTCCAACCGAGTCTTCAACGTTTCTAAACCCTTGACTGACCCATTATTCTATCCGCCGTCTGATCCCAAAATCCTG
			AGGCACTTCAACATATGTTGCAGTACTATGATGTATCTATCTACCGCTTTAGGCGACGTCCCCAGCTTCGCAAGACTTCATGACCTCTATAACAGACCTATAACTTATTACTTCAGAAAGCAAGTCATTCGAGGGAATATTTATCTATCTTGGAGTTGGTCTGACGACACCTCAGTGTTCAAGAGGGTGGCCTGTAATTCTAGCTTGAGTCTGTCGTCTCACTGGATCAGGTTGATTTACAAGATAGTGAAGACTACCAGACTCGTTGGTAGCATCGAGGACCTATCCGGAGAGATAGAAAGACACCTTCATGGGTACAACAGGTGGATCACCCTCAAGGATATCAAGTCTAGATCGTCTCTATTAGACTACAGCTGCTTGTAA
		</sequence>
		<sequence>
			<taxon idref="RV2491_2008-08-02"/>
			ATGCTAGATCCAGGAGAGGTCTATGATGACCCCATTGATCCGATCGAGTCAGAGGCTGAACCCAGAGGAGCCCCCACTGTCCCCAACATCTTGAGAAACTCTGACTACAACCTCAACTCCCCTTTGATAGAAGACTCTGCAAGACTAATGTTAGAATGGTTGAAAACAGGGAATAGACCTTATCGGATGACTCTGACAGACAATTGCTCCAGGTCTTACAAAGTTCTGAAAGATTATTTCAAGAAAGTGGATTTGGGTTCTCTTAAAGTGGGCGGAACTGCTGCACAGTCGATGATTTCTCTCTGGTTATATGGTGCCCACTCTGAATCGAACAGGAGTCGGAGATGTATAACAGACTTGGCCCATTTCTATTCCAAGTCATCCCCCATAGAGAAGCTGTTGAATTGTACACTCGGAAATAGAGGGTTGAGAATCCCCCCAGAGGGGGTGTTAAGTTGCCTGGAGAGGGTCGATTATGATAAGGCGTTTGGCAGGTATCTGGCCAACACGTATTCATCTTATTTGTTCTTCCATGTAATTACCCTATACATGAATGCCCTAGACTGGGACGAGGAAAAAACCATCTTAGCATTATGGAAAGATTTAACCTCGGTGGACATCGGGAGGGACTTGGTCAAGTTCAAAGATCAAATATGGGGACTGCTGATTGTGACAAAGGACTTTGTTTATTCCCAAAGTTCCAACTGTCTTTTTGACAGAAACTATACACTCATGCTAAAAGATCTTTTCTTGTCTCGCTTCAACTCTTTAATGATCCTGCTTTCTCCCCCCGAGCCCCGATACTCAGATGACTTGATATCTCAGCTGTGTCAGCTATACATCGCGGGGGATCAAGTCTTGTCCATGTGTGGAAACTCCGGCTATGAAGTCATCAAAATATTAGAGCCATATGTCGTGAACAGTTTAGTCCAGAGAGCTGAAAAGTTTAGGCCTCTTATTCATTCCTTGGGAGACTTTCCTGTATTTATAAGAGACAAGGTGAGTCAGCTTGAAGGGACTTTCGGTCCCAGTGCAAAAAGGTTTTTTAGGGTTCTGGATCAGTTCGACAACATACATGACTTAGTTTTTGTGTATGGCTGTTACAGGCATTGGGGGCACCCCTATATAGATTATCGAAAGGGTCTGTCAAAACTATATGATCAAGTTCACATTAAGAAAGTGATAGATAAGTCCTACCAAGAATGTTTGGCAAGCGACCTAGCCAGGAGGATTCTTAGATGGGGCTTTGACAAGTACTCCAAGTGGTATCTGGATTCTCGATTCCTTGCCCGAGACCATCCTTTGACTCCTTATATCAAAACCCAAACATGGCCACCCAAACATATAGTAGATCTGGTAGGGGATACATGGCACAAGCTCCCGATCACGCAAATCTTTGAGATTCCTGAATCAATGGACCCGTCAGAAATATTGGATGATAAATCACATTCTTTCACCAGAACAAGACTAGCTTCTTGGCTGTCAGAGAACCGAGGGGGGCCTGTTCCTAGTGAGAAAGTCATCATCACGGCCTTGTCTAAGCCGCCTGTCAATCCCCGAGAGTTTTTGAAGTCTATAGATCTCGGAGGACTGCCAGATGAAGACTTGATAATTGGCCTCAAGCCGAAGGAACGAGAACTGAAGATTGAGGGTCGATTCTTTGCTCTAATGTCATGGAATCTAAGATTGTATTTTGTCATCACCGAAAAGCTCTTGGCTAATTACATCTTGCCACTTTTTGACGCACTGACTATGACAGACAACCTGAACAAGGTGTTTAAAAAGTTGATCGACAGGGTCACTGGGCAAGGGCTCTTGGACTATTCTAGGGTTACATATGCATTTCACCTGGACTATGAGAAGTGGAACAATCATCAAAGATTAGAGTCAACAGAGGATGTATTCTCCGTCCTGGATCAGGTGTTTGGATTGAAGAGGGTGTTTTCTAGAACACATGAGTTTTTCCAGAAGTCTTGGATCTATTATTCAGACAGATCAGA
			TCTCATCGGGTTATGGGAGGATCAAATATACTGCTTGGATATGTCCAACGGCCCAACCTGCTGGAATGGTCAGGACGGAGGGCTAGAGGGATTACGGCAGAAGGGCTGGAGTTTAGTCAGCTTATTGATGATAGATAGAGAATCTCAAACCAGGAACACAAGAACCAAAATACTAGCTCAAGGAGACAACCAGGTTCTATGCCCGACATATATGTTGTCACCTGGGCTGTCTCGCGAGGGGCTCCTCTATGAGTTGGAGAGCATATCAAGGAATGCACTTTCAATATACCGGGCCATCGAGGAAGGGGCATCTAAACTAGGGCTGATCATCAAGAAAGAAGAGACCATGTGCAGTTATGACTTTCTCATCTATGGGAAAACTCCCTTGTTTCGAGGTAACATATTGGTGCCTGAATCCAAAAGATGGGCCAGAGTCTCTTGCATCTCTAACGATCAAATAGTCAACCTCGCCAATATAATGTCAACAGTGTCCACCAATGCGCTAACAGTGGCACAACACTCTCAATCTCTGATCAAGCCGATGAGGGATTTTCTGCTCATGTCAGTACAGGCAGTCTTCCACTACCTGTTATTTAGCCCGATCTTAAAGGGCAGAGTTTACAAGATTCTAAATGCCGAAGGGGAGAACTTTCTCCTAGCCATGTCAAGGATAATCTATCTAGACCCTTCTTTGGGAGGGGTGTCTGGAATGTCTCTCGGTAGGTTCCATATACGTCAGTTCTCAGACCCTGTCTCTGAAGGGTTATCCTTCTGGAGAGAGATCTGGTTAAGCTCCCATGAATCCTGGATTCACGCGTTGTGTCAAGAGGCTGGGAACCCAGATCTTGGGGAGAGAACACTCGAGAGCTTTACTCGCCTTCTAGAAGATCCTACCACCTTAAATATAAAAGGAGGTGCCAGTCCCACCATTCTGCTAAAAGATGCAATCAGAAAGGCTTTGTATGACGAGGTGGACAAGGTGGAAAATTCAGAGTTTCGGGAGGCAATCCTGTTGTCTAAGACCCATAGAGATAACTTCATACTCTTTTTAAAATCTGTTGAGCCTCTGTTTCCTCGGTTTCTCAGTGAGCTCTTCAGCTCGTCCTTCTTGGGAATCCCTGAGTCAATCATTGGATTGATACAAAACTCCCGGACGATAAGAAGGCAGTTTAGAAAAAGTCTCTCAAGAACTTTGGAAGAATCCTTTTACAATTCAGAAATCCACGGGATCAATCGGATGACCCAGACACCTCAACGGGTCGGGAGAGTATGGCCTTGCTCTTCAGAAAGGGCAGATCTACTTAGGGAGATCTCTTGGGGAAGAAAAGTGGTCGGCACAACAGTTCCTCACCCTTCTGAGATGTTGGGGTTACTTCCCAAGTCCTCCATTTCATGCACTTGTGGAACAACAGGAGGAAGCAATCCTAGAGTTTCTGTGTCAGTACTCCAATCTTTCGATCAGTCATTTTTTTCACGAGGTCCCCTAAAGGGATACTTAGGCTCGTCCACCTCCGTGTCGACCCAGCTATTCCATGCATGGGAAAAAGTAACTAATGTTCATGTCGTGAAAAGGGCTCTATCGCTAAAAGAATCTATAAACTGGTTCATTACTAGAAACTCTAACTTGGCTCAAACTCTGATTAGGAACATTATGTCTCTGACAGGCCCTGACTTCCCTCTAGAGGAGGCCCCTGTTTTCAAAAGGACAGGGTCAGCCTTGCACAGGTTCAAATCTGCCAGATACAGCGAAGGAGGGTATTCTTCTGTTTGCCCGAACCTCCTCTCTCATATCTCTGTTAGTACAGACACCATGTCTGATTTAACTCAAGACGGGAAGAACTACGATTTCATGTTCCAGCCATTGATGCTTTATGCGCAGACATGGACATCAGAGCTGGTACAGAGAGACACAAGGCTGAGGGACTCCACGTTTCATTGGCACCTCCGGTGCAACAGGTGTGTAAGGCCCATTGACGATATAACACTGGAAACTTCTCAGA
			TCTTCGAATTCCCAGATGTGTCAAAAAGAATATCCAGAATGGTTTCTGGGGCCGTACCTCATTTCCAGAAGCTTCCTGATATCCGTCTGAGACCAGGTGATTTTGAATCTCTAAGCGGTAGGGAAAAGTCTCGCCATATAGGGTCAGCTCAGGGGCTCTTATACTCAATATTAGTGGCAATTCACGACTCAGGATACAATGATGGAACCATCTTCCCCGTCAACATATACGGCAAGGTTTCCCCTAGGGATTACTTGAGAGGGCTCGCGAGAGGAGTCTTGATAGGATCCTCGATTTGCTTCTTGACGAGAATGACAAATATCAACATTAATAGACCTCTTGAATTGATCTCAGGGGTAATTTCATACATCCTCTTGAGGCTGGATAATCACCCCTCCTTGTACATAATGCTCAGAGAGCCGTCTCTTAGAGGAGAAATATTTTCTATCCCTCAGAAAATCCCCGCTGCTTATCCAACCACTATGAAAGAGGGCAACAGATCGATCTTGTGTTATCTCCAACATGTGCTACGCTATGAGCGAGAGGTGATCACAGCGTCTCCAGAGAATGACTGGCTGTGGATCTTCTCAGACTTTAGAAGTGCCAAAATGACGTACTTGACCCTCATTACTTACCAGTCTCATCTCCTACTCCAGAGGGTTGAGAGAAACTTGTCTAAGGGTATGAGGGCTAACCTGCGACAAATGAGCTCTTTGATGAGGCAGGTGCTTGGTGGGCATGGAGAAGATACTTTAGAGTCAGACGACGACATCCAACGTTTGCTAAAAGACTCTTTGCGAAGGACAAGGTGGGTGGATCAAGAGGTGCGCCATGCAGCTAGAACCATGACTGGAGATTACAGCCCCAACAAGAAAGTGTCTCGTAAGGCAGGGTGTTCGGAGTGGGTCTGCTCTGCTCAGCAGGTGGCAGTCTCTACCTCAGCAAACCCAGCCCCTGTCTCAGAGCTCGACATAAGGGCCCTCTCTAAGAGGTTTCAAAACCCTCTGATCTCAGGCCTGAGGGTGGTTCAGTGGGCAACCGGCGCCCATTACAAGCTTAAGCCCATTCTAGACGATCTCAATGTTTTCCCATCCCTCTGTCTTGTAGTAGGGGACGGGTCGGGGGGGATATCAAGGGCAGTTCTCAACATGTTTCCAGATGCCAAGCTTGTGTTCAACAGCCTTTTAGAGGTGAATGATCTGATGGCTTCCGGAACACATCCACTACCTCCTTCAGCAATCATGAGTGGAGGAGATGACATCGTTTCCAGAGTGATAGATTTTGACTCAATCTGGGAAAAACCGTCTGACCTGAGAAACTTGGCCACTTGGAGATACTTCCAGTCAGTCCAAAAACAGGTCAACATGTCTTATGACCTCATTATTTGTGATGCAGAAGTTACCGACATTGCATCTGTCAACCGGATAACCCTGTTAATGTCTGACTTTGCATTGTCTATAGATGGACCACTGTGTTTGGTCTTCAAAACTTACGGGACCATGCTAGTAAACCCAGACTATAAGGCTATCCAACACCTGTCAAGAGCGTTCCCCTCAGTCACAGGGTTTATAACCCAAGTAACCTCGTCCTTTTCGTCTGAGCTATACCTCCGATTCTCCAAACGAGGGAAGTTTTTCAGAGATGCCGAGTACTTGACCTCCTCCACCCTTCGGGAAATGAGCCTTGTATTATTCAATTGCAGCAGCCCCAAGAGTGAGATGCAGAGAGCTCGTTCCTTGAACTATCAAGATCTTGTAAGGGGATTTCCTGAAGAAATCATATCAAATCCTTACAATGAGATGATCATAACTCTGATTGACAGTGATGTAGAATCTTTTTTAGTCCACAAGATGGTGGATGATCTTGAGTTACAGAGGGGAACTCTGTCGAAAGTGGCTATCATTATAGCCATCATGATAGTTTTCTCCAACCGAGTCTTCAACGTTTCTAAACCCTTGACTGACCCATTATTCTATCCGCCGTCTGATCCCAAAATCCTG
			AGGCACTTCAACATATGTTGCAGTACTATGATGTATCTATCTACCGCTTTAGGCGACGTCCCCAGCTTCGCAAGACTTCATGACCTCTATAACAGACCTATAACTTATTACTTCAGAAAGCAAGTCATTCGAGGGAATATTTATCTATCTTGGAGTTGGTCTGACGACACCTCAGTGTTCAAGAGGGTGGCCTGTAATTCTAGCTTGAGTCTGTCGTCTCACTGGATCAGGTTGATTTACAAGATAGTGAAGACTACCAGACTCGTTGGTAGCATCGAGGACCTATCCGGAGAGATAGAAAGACACCTTCATGGGTACAACAGGTGGATCACCCTCAAGGATATCAAGTCTAGATCGTCTCTATTAGACTACAGCTGCTTGTAA
		</sequence>
		<sequence>
			<taxon idref="RV2493_2008-07-31"/>
			ATGCTAGATCCAGGAGAGGTCTATGATGACCCCATTGATCCGATCGAGTCAGAGGCTGAACCCAGAGGAGCCCCCACTGTCCCCAACATCTTGAGAAACTCTGACTACAACCTCAACTCCCCTTTGATAGAAGACTCTGCAAGACTAATGTTAGAATGGTTGAAAACAGGGAATAGACCTTATCGGATGACTCTGACAGACAATTGCTCCAGGTCTTACAAAGTTCTGAAAGATTATTTCAAGAAAGTGGATTTGGGTTCTCTTAAAGTGGGCGGAACTGCTGCACAGTCGATGATTTCTCTCTGGTTATATGGTGCCCACTCTGAATCGAACAGGAGTCGGAGATGTATAACAGACTTGGCCCATTTCTATTCCAAGTCATCCCCCATAGAGAAGCTGTTGAATTGTACACTCGGAAATAGAGGGTTGAGAATCCCCCCAGAGGGGGTGTTAAGTTGCCTGGAGAGGGTCGATTATGATAAGGCGTTTGGCAGGTATCTGGCCAACACGTATTCATCTTATTTGTTCTTCCATGTAATTACCCTATACATGAATGCCCTAGACTGGGACGAGGAAAAAACCATCTTAGCATTATGGAAAGATTTAACCTCGGTGGACATCGGGAGGGACTTGGTCAAGTTCAAAGATCAAATATGGGGACTGCTGATTGTGACAAAGGACTTTGTTTATTCCCAAAGTTCCAACTGTCTTTTTGACAGAAACTATACACTCATGCTAAAAGATCTTTTCTTGTCTCGCTTCAACTCTTTAATGATCCTGCTTTCTCCCCCCGAGCCCCGATACTCAGATGACTTGATATCTCAGCTGTGTCAGCTATACATCGCGGGGGATCAAGTCTTGTCCATGTGTGGAAACTCCGGCTATGAAGTCATCAAAATATTAGAGCCATATGTCGTGAACAGTTTAGTCCAGAGAGCTGAAAAGTTTAGGCCTCTTATTCATTCCTTGGGAGACTTTCCTGTATTTATAAGAGACAAGGTGAGTCAGCTTGAAGGGACTTTCGGTCCCAGTGCAAAAAGGTTTTTTAGGGTTCTGGATCAGTTCGACAACATACATGACTTAGTTTTTGTGTATGGCTGTTACAGGCATTGGGGGCACCCCTATATAGATTATCGAAAGGGTCTGTCAAAACTATATGATCAAGTTCACATTAAGAAAGTGATAGATAAGTCCTACCAAGAATGTTTGGCAAGCGACCTAGCCAGGAGGATTCTTAGATGGGGCTTTGACAAGTACTCCAAGTGGTATCTGGATTCTCGATTCCTTGCCCGAGACCATCCTTTGACTCCTTATATCAAAACCCAAACATGGCCACCCAAACATATAGTAGATCTGGTAGGGGATACATGGCACAAGCTCCCGATCACGCAAATCTTTGAGATTCCTGAATCAATGGACCCGTCAGAAATATTGGATGATAAATCACATTCTTTCACCAGAACAAGACTAGCTTCTTGGCTGTCAGAGAACCGAGGGGGGCCTGTTCCTAGTGAGAAAGTCATCATCACGGCCTTGTCTAAGCCGCCTGTCAATCCCCGAGAGTTTTTGAAGTCTATAGATCTCGGAGGACTGCCAGATGAAGACTTGATAATTGGCCTCAAGCCGAAGGAACGAGAACTGAAGATTGAGGGTCGATTCTTTGCTCTAATGTCATGGAATCTAAGATTGTATTTTGTCATCACCGAAAAGCTCTTGGCTAATTACATCTTGCCACTTTTTGACGCACTGACTATGACAGACAACCTGAACAAGGTGTTTAAAAAGTTGATCGACAGGGTCACTGGGCAAGGGCTCTTGGACTATTCTAGGGTTACATATGCATTTCACCTGGACTATGAGAAGTGGAACAATCATCAAAGATTAGAGTCAACAGAGGATGTATTCTCCGTCCTGGATCAGGTGTTTGGATTGAAGAGGGTGTTTTCTAGAACACATGAGTTTTTCCAGAAGTCTTGGATCTATTATTCAGACAGATCAGA
			TCTCATCGGGTTATGGGAGGATCAAATATACTGCTTGGATATGTCCAACGGCCCAACCTGCTGGAATGGTCAGGACGGAGGGCTAGAGGGATTACGGCAGAAGGGCTGGAGTTTAGTCAGCTTATTGATGATAGATAGAGAATCTCAAACCAGGAACACAAGAACCAAAATACTAGCTCAAGGAGACAACCAGGTTCTATGCCCGACATATATGTTGTCACCTGGGCTGTCTCGCGAGGGGCTCCTCTATGAGTTGGAGAGCATATCAAGGAATGCACTTTCAATATACCGGGCCATCGAGGAAGGGGCATCTAAACTAGGGCTGATCATCAAGAAAGAAGAGACCATGTGCAGTTATGACTTTCTCATCTATGGGAAAACTCCCTTGTTTCGAGGTAACATATTGGTGCCTGAATCCAAAAGATGGGCCAGAGTCTCTTGCATCTCTAACGATCAAATAGTCAACCTCGCCAATATAATGTCAACAGTGTCCACCAATGCGCTAACAGTGGCACAACACTCTCAATCTCTGATCAAGCCGATGAGGGATTTTCTGCTCATGTCAGTACAGGCAGTCTTCCACTACCTGTTATTTAGCCCGATCTTAAAGGGCAGAGTTTACAAGATTCTAAATGCCGAAGGGGAGAACTTTCTCCTAGCCATGTCAAGGATAATCTATCTAGACCCTTCTTTGGGAGGGGTGTCTGGAATGTCTCTCGGTAGGTTCCATATACGTCAGTTCTCAGACCCTGTCTCTGAAGGGTTATCCTTCTGGAGAGAGATCTGGTTAAGCTCCCATGAATCCTGGATTCACGCGTTGTGTCAAGAGGCTGGGAACCCAGATCTTGGGGAGAGAACACTCGAGAGCTTTACTCGCCTTCTAGAAGATCCTACCACCTTAAATATAAAAGGAGGTGCCAGTCCCACCATTCTGCTAAAAGATGCAATCAGAAAGGCTTTGTATGACGAGGTGGACAAGGTGGAAAATTCAGAGTTTCGGGAGGCAATCCTGTTGTCTAAGACCCATAGAGATAACTTCATACTCTTTTTAAAATCTGTTGAGCCTCTGTTTCCTCGGTTTCTCAGTGAGCTCTTCAGCTCGTCCTTCTTGGGAATCCCTGAGTCAATCATTGGATTGATACAAAACTCCCGGACGATAAGAAGGCAGTTTAGAAAAAGTCTCTCAAGAACTTTGGAAGAATCCTTTTACAATTCAGAAATCCACGGGATCAATCGGATGACCCAGACACCTCAACGGGTCGGGAGAGTATGGCCTTGCTCTTCAGAAAGGGCAGATCTACTTAGGGAGATCTCTTGGGGAAGAAAAGTGGTCGGCACAACAGTTCCTCACCCTTCTGAGATGTTGGGGTTACTTCCCAAGTCCTCCATTTCATGCACTTGTGGAACAACAGGAGGAAGCAATCCTAGAGTTTCTGTGTCAGTACTCCAATCTTTCGATCAGTCATTTTTTTCACGAGGTCCCCTAAAGGGATACTTAGGCTCGTCCACCTCCGTGTCGACCCAGCTATTCCATGCATGGGAAAAAGTAACTAATGTTCATGTCGTGAAAAGGGCTCTATCGCTAAAAGAATCTATAAACTGGTTCATTACTAGAAACTCTAACTTGGCTCAAACTCTGATTAGGAACATTATGTCTCTGACAGGCCCTGACTTCCCTCTAGAGGAGGCCCCTGTTTTCAAAAGGACAGGGTCAGCCTTGCACAGGTTCAAATCTGCCAGATACAGCGAAGGAGGGTATTCTTCTGTTTGCCCGAACCTCCTCTCTCATATCTCTGTTAGTACAGACACCATGTCTGATTTAACTCAAGACGGGAAGAACTACGATTTCATGTTCCAGCCATTGATGCTTTATGCGCAGACATGGACATCAGAGCTGGTACAGAGAGACACAAGGCTGAGGGACTCCACGTTTCATTGGCACCTCCGGTGCAACAGGTGTGTAAGGCCCATTGACGATATAACACTGGAAACTTCTCAGA
			TCTTCGAATTCCCAGATGTGTCAAAAAGAATATCCAGAATGGTTTCTGGGGCCGTACCTCATTTCCAGAAGCTTCCTGATATCCGTCTGAGACCAGGTGATTTTGAATCTCTAAGCGGTAGGGAAAAGTCTCGCCATATAGGGTCAGCTCAGGGGCTCTTATACTCAATATTAGTGGCAATTCACGACTCAGGATACAATGATGGAACCATCTTCCCCGTCAACATATACGGCAAGGTTTCCCCTAGGGATTACTTGAGAGGGCTCGCGAGAGGAGTCTTGATAGGATCCTCGATTTGCTTCTTGACGAGAATGACAAATATCAACATTAATAGACCTCTTGAATTGATCTCAGGGGTAATTTCATACATCCTCTTGAGGCTGGATAATCACCCCTCCTTGTACATAATGCTCAGAGAGCCGTCTCTTAGAGGAGAAATATTTTCTATCCCTCAGAAAATCCCCGCTGCTTATCCAACCACTATGAAAGAGGGCAACAGATCGATCTTGTGTTATCTCCAACATGTGCTACGCTATGAGCGAGAGGTGATCACAGCGTCTCCAGAGAATGACTGGCTGTGGATCTTCTCAGACTTTAGAAGTGCCAAAATGACGTACTTGACCCTCATTACTTACCAGTCTCATCTCCTACTCCAGAGGGTTGAGAGAAACTTGTCTAAGGGTATGAGGGCTAACCTGCGACAAATGAGCTCTTTGATGAGGCAGGTGCTTGGTGGGCATGGAGAAGATACTTTAGAGTCAGACGACGACATCCAACGTTTGCTAAAAGACTCTTTGCGAAGGACAAGGTGGGTGGATCAAGAGGTGCGCCATGCAGCTAGAACCATGACTGGAGATTACAGCCCCAACAAGAAAGTGTCTCGTAAGGCAGGGTGTTCGGAGTGGGTCTGCTCTGCTCAGCAGGTGGCAGTCTCTACCTCAGCAAACCCAGCCCCTGTCTCAGAGCTCGACATAAGGGCCCTCTCTAAGAGGTTTCAAAACCCTCTGATCTCAGGCCTGAGGGTGGTTCAGTGGGCAACCGGCGCCCATTACAAGCTTAAGCCCATTCTAGACGATCTCAATGTTTTCCCATCCCTCTGTCTTGTAGTAGGGGACGGGTCGGGGGGGATATCAAGGGCAGTTCTCAACATGTTTCCAGATGCCAAGCTTGTGTTCAACAGCCTTTTAGAGGTGAATGATCTGATGGCTTCCGGAACACATCCACTACCTCCTTCAGCAATCATGAGTGGAGGAGATGACATCGTTTCCAGAGTGATAGATTTTGACTCAATCTGGGAAAAACCGTCTGACCTGAGAAACTTGGCCACTTGGAGATACTTCCAGTCAGTCCAAAAACAGGTCAACATGTCTTATGACCTCATTATTTGTGATGCAGAAGTTACCGACATTGCATCTGTCAACCGGATAACCCTGTTAATGTCTGACTTTGCATTGTCTATAGATGGACCACTGTGTTTGGTCTTCAAAACTTACGGGACCATGCTAGTAAACCCAGACTATAAGGCTATCCAACACCTGTCAAGAGCGTTCCCCTCAGTCACAGGGTTTATAACCCAAGTAACCTCGTCCTTTTCGTCTGAGCTATACCTCCGATTCTCCAAACGAGGGAAGTTTTTCAGAGATGCCGAGTACTTGACCTCCTCCACCCTTCGGGAAATGAGCCTTGTATTATTCAATTGCAGCAGCCCCAAGAGTGAGATGCAGAGAGCTCGTTCCTTGAACTATCAAGATCTTGTAAGGGGATTTCCTGAAGAAATCATATCAAATCCTTACAATGAGATGATCATAACTCTGATTGACAGTGATGTAGAATCTTTTTTAGTCCACAAGATGGTGGATGATCTTGAGTTACAGAGGGGAACTCTGTCGAAAGTGGCTATCATTATAGCCATCATGATAGTTTTCTCCAACCGAGTCTTCAACGTTTCTAAACCCTTGACTGACCCATTATTCTATCCGCCGTCTGATCCCAAAATCCTG
			AGGCACTTCAACATATGTTGCAGTACTATGATGTATCTATCTACCGCTTTAGGCGACGTCCCCAGCTTCGCAAGACTTCATGACCTCTATAACAGACCTATAACTTATTACTTCAGAAAGCAAGTCATTCGAGGGAATATTTATCTATCTTGGAGTTGGTCTGACGACACCTCAGTGTTCAAGAGGGTGGCCTGTAATTCTAGCTTGAGTCTGTCGTCTCACTGGATCAGGTTGATTTACAAGATAGTGAAGACTACCAGACTCGTTGGTAGCATCGAGGACCTATCCGGAGAGATAGAAAGACACCTTCATGGGTACAACAGGTGGATCACCCTCAAGGATATCAAGTCTAGATCGTCTCTATTAGACTACAGCTGCTTGTAA
		</sequence>
		<sequence>
			<taxon idref="RV2500_2008-11-23"/>
			ATGCTAGATCCAGGAGAGGTCTATGATGACCCCATTGATCCGATCGAGTCAGAGGCTGAACCCAGAGGAGCCCCCACTGTCCCCAACATCTTGAGAAACTCTGACTACAACCTCAACTCCCCTTTGATAGAAGACTCTGCAAGACTAATGTTAGAATGGTTGAAAACAGGGAATAGACCTTATCGGATGACTCTGACAGACAATTGCTCCAGGTCTTACAAAGTTCTGAAAGATTATTTCAAGAAAGTGGATTTGGGTTCTCTTAAAGTGGGCGGAACTGCTGCACAGTCGATGATTTCTCTCTGGTTATATGGTGCCCACTCTGAATCGAACAGGAGTCGGAGATGTATAACAGACTTGGCCCATTTCTATTCCAAGTCATCCCCCATAGAGAAGCTGTTGAATTGTACACTCGGAAATAGAGGGTTGAGAATCCCCCCAGAGGGGGTGTTAAGTTGCCTGGAGAGGGTCGATTATGATAAGGCGTTTGGCAGGTATCTGGCCAACATGTATTCATCTTATTTGTTCTTCCATGTAATTACCCTATACATGAATGCCCTAGACTGGGACGAGGAAAAAACCATCTTAGCATTATGGAAAGATTTAACCTCGGTGGACATCGGGAGGGACTTGGTCAAGTTCAAAGATCAAATATGGGGACTGCTGATTGTGACAAAGGACTTTGTTTATTCCCAAAGTTCCAACTGTCTTTTTGACAGAAACTATACACTCATGCTAAAAGATCTTTTCTTGTCTCGCTTCAACTCTTTAATGATCCTGCTTTCTCCCCCCGAGCCCCGATACTCAGATGACTTGATATCTCAGCTGTGTCAGCTATACATCGCGGGGGATCAAGTCTTGTCCATGTGTGGAAACTCCGGCTATGAAGTCATCAAAATATTAGAGCCATATGTCGTGAACAGTTTAGTCCAGAGAGCTGAAAAGTTTAGGCCTCTTATTCATTCCTTGGGAGACTTTCCTGTATTTATAAGAGACAAGGTGAGTCAGCTTGAAGGGACTTTCGGTCCCAGTGCAAAAAGGTTTTTTAGGGTTCTGGATCAGTTCGACAACATACATGACTTAGTTTTTGTGTATGGCTGTTACAGGCATTGGGGGCACCCCTATATAGATTATCGAAAGGGTCTGTCAAAACTATATGATCAAGTTCACATTAAGAAAGTGATAGATAAGTCCTACCAAGAATGTTTGGCAAGCGACCTAGCCAGGAGGATTCTTAGATGGGGCTTTGACAAGTACTCCAAGTGGTATCTGGACTCTCGATTCCTTGCCCGAGACCATCCTTTGACTCCTTATATCAAAACCCAAACATGGCCACCCAAACATATAGTAGATCTGGTAGGGGATACATGGCACAAGCTCCCGATCACGCAAATCTTTGAGATTCCTGAATCAATGGACCCGTCAGAAATATTGGATGATAAATCACATTCTTTCACCAGAACAAGACTAGCTTCTTGGCTGTCAGAGAACCGAGGGGGGCCTGTTCCTAGTGAGAAAGTCATCATCACGGCCTTGTCTAAGCCGCCTGTCAATCCCCGAGAGTTTTTGAAGTCTATAGATCTCGGAGGACTGCCAGATGAAGACTTGATAATTGGCCTCAAGCCGAAGGAACGAGAACTGAAGATTGAGGGTCGATTCTTTGCTCTAATGTCATGGAATCTAAGATTGTATTTTGTCATCACCGAAAAGCTCTTGGCTAATTACATCTTGCCACTTTTTGACGCACTGACTATGACAGACAACCTGAACAAGGTGTTTAAAAAGTTGATCGACAGGGTCACTGGGCAAGGGCTCTTGGACTATTCTAGGGTTACATATGCATTTCACCTGGACTATGAGAAGTGGAACAATCATCAAAGATTAGAGTCAACAGAGGATGTATTCTCCGTCCTGGATCAGGTGTTTGGATTGAAGAGGGTGTTTTCTAGAACACATGAGTTTTTCCAGAAGTCTTGGATCTATTATTCAGACAGATCAGA
			TCTCATCGGGTTATGGGAGGATCAAATATACTGCTTGGATATGTCCAACGGCCCAACCTGCTGGAATGGTCAGGACGGAGGGCTAGAGGGATTACGGCAGAAGGGCTGGAGTTTAGTCAGCTTATTGATGATAGATAGAGAATCTCAAACCAGGAACACAAGAACCAAAATACTAGCTCAAGGAGACAACCAGGTTCTATGCCCGACATATATGTTGTCACCTGGGCTGTCTCGCGAGGGGCTCCTCTATGAGTTGGAGAGCATATCAAGGAATGCACTTTCAATATACCGGGCCATCGAGGAAGGGGCATCTAAACTAGGGCTGATCATCAAGAAAGAAGAGACCATGTGCAGTTATGACTTTCTCATCTATGGGAAAACTCCCTTGTTTCGAGGTAACATATTGGTGCCTGAATCCAAAAGATGGGCCAGAGTCTCTTGCATCTCTAACGATCAAATAGTCAACCTCGCCAATATAATGTCAACAGTGTCCACCAATGCGCTAACAGTGGCACAACACTCTCAATCTCTGATCAAGCCGATGAGGGATTTTCTGCTCATGTCAGTACAGGCAGTCTTCCACTACCTGTTATTTAGCCCGATCTTAAAGGGCAGAGTTTACAAGATTCTAAATGCCGAAGGGGAGAACTTTCTCCTAGCCATGTCAAGGATAATCTATCTAGACCCTTCTTTGGGAGGGGTGTCTGGAATGTCTCTCGGTAGGTTCCATATACGTCAGTTCTCAGACCCTGTCTCTGAAGGGTTATCCTTCTGGAGAGAGATCTGGTTAAGCTCCCATGAATCCTGGATTCACGCGTTGTGTCAAGAGGCTGGGAACCCAGATCTTGGGGAGAGAACACTCGAGAGCTTTACTCGCCTTCTAGAAGATCCTACCACCTTAAATATAAAAGGAGGTGCCAGTCCCACCATTCTGCTAAAAGATGCAATCAGAAAGGCTTTGTATGACGAGGTGGACAAGGTGGAAAATTCAGAGTTTCGGGAGGCAATCCTGTTGTCTAAGACCCATAGAGATAACTTCATACTCTTTTTAAAATCTGTTGAGCCTCTGTTTCCTCGGTTTCTCAGTGAGCTCTTCAGCTCGTCCTTCTTGGGAATCCCTGAGTCAATCATTGGATTGATACAAAACTCCCGGACGATAAGAAGGCAGTTTAGAAAAAGTCTCTCAAGAACTTTGGAAGAATCCTTTTACAATTCAGAAATCCACGGGATCAATCGGATGACCCAGACACCTCAACGGGTCGGGAGAGTATGGCCTTGCTCTTCAGAAAGGGCAGATCTACTTAGGGAGATCTCTTGGGGAAGAAAAGTGGTCGGCACAACAGTTCCTCACCCTTCTGAGATGTTGGGGTTACTTCCCAAGTCCTCCATTTCATGCACTTGTGGAACAACAGGAGGAAGCAATCCTAGAGTTTCTGTGTCAGTACTCCAATCTTTCGATCAGTCATTTTTTTCACGAGGTCCCCTAAAGGGATACTTAGGCTCGTCCACCTCCGTGTCGACCCAGCTATTCCATGCATGGGAAAAAGTAACTAATGTTCATGTCGTGAAAAGGGCTCTATCGCTAAAAGAATCTATAAACTGGTTCATTACTAGAAACTCTAACTTGGCTCAAACTCTGATTAGGAACATTATGTCTCTGACAGGCCCTGACTTCCCTCTAGAGGAGGCCCCTGTTTTCAAAAGGACAGGGTCAGCCTTGCACAGGTTCAAATCTGCCAGATACAGCGAAGGAGGGTATTCTTCTGTTTGCCCGAACCTCCTCTCTCATATCTCTGTTAGTACAGACACCATGTCTGATTTAACTCAAGACGGGAAGAACTACGATTTCATGTTCCAGCCATTGATGCTTTATGCGCAGACATGGACATCAGAGCTGGTACAGAGAGACACAAGGCTGAGGGACTCCACGTTTCATTGGCACCTCCGGTGCAACAGGTGTGTAAGGCCCATTGACGATATAACACTGGAAACTTCTCAGA
			TCTTCGAATTCCCAGATGTGTCAAAAAGAATATCCAGAATGGTTTCTGGGGCCGTACCTCATTTCCAGAAGCTTCCTGATATCCGTCTGAGACCAGGTGATTTTGAATCTCTAAGCGGTAGGGAAAAGTCTCGCCATATAGGGTCAGCTCAGGGGCTCTTATACTCAATATTAGTGGCAATTCACGACTCAGGATACAATGATGGAACCATCTTCCCCGTCAACATATACGGCAAGGTTTCCCCTAGGGATTACTTGAGAGGGCTCGCGAGAGGAGTCTTGATAGGATCCTCGATTTGCTTCTTGACGAGAATGACAAATATCAACATTAATAGACCTCTTGAATTGATCTCAGGGGTAATTTCATACATCCTCTTGAGGCTGGATAATCACCCCTCCTTGTACATAATGCTCAGAGAGCCGTCTCTTAGAGGAGAAATATTTTCTATCCCTCAGAAAATCCCCGCTGCTTATCCAACCACTATGAAAGAGGGCAACAGATCGATCTTGTGTTATCTCCAACATGTGCTACGCTATGAGCGAGAGGTGATCACAGCGTCTCCAGAGAATGACTGGCTGTGGATCTTCTCAGACTTTAGAAGTGCCAAAATGACGTACTTGACCCTCATTACTTACCAGTCTCATCTCCTACTCCAGAGGGTTGAGAGAAACTTGTCTAAGGGTATGAGGGCTAACCTGCGACAAATGAGCTCTTTGATGAGGCAGGTGCTTGGTGGGCATGGAGAAGATACTTTAGAGTCAGACGACGACATCCAACGTTTGCTAAAAGACTCTTTGCGAAGGACAAGGTGGGTGGATCAAGAGGTGCGCCATGCAGCTAGAACCATGACTGGAGATTACAGCCCCAACAAGAAAGTGTCTCGTAAGGCAGGGTGTTCGGAGTGGGTCTGCTCTGCTCAGCAGGTGGCAGTCTCTACCTCAGCAAACCCAGCCCCTGTCTCAGAGCTCGACATAAGGGCCCTCTCTAAGAGGTTTCAAAACCCTCTGATCTCAGGCCTGAGGGTGGTTCAGTGGGCAACCGGCGCCCATTACAAGCTTAAGCCCATTCTAGACGATCTCAATGTTTTCCCATCCCTCTGTCTTGTAGTTGGGGACGGGTCGGGGGGGATATCAAGGGCAGTTCTCAACATGTTTCCAGATGCCAAGCTTGTGTTCAACAGCCTTTTAGAGGTGAATGATCTGATGGCTTCCGGAACACATCCACTACCTCCTTCAGCAATCATGAGTGGAGGAGATGACATCGTTTCCAGAGTGATAGATTTTGACTCAATCTGGGAAAAACCGTCTGACCTGAGAAACTTGGCCACTTGGAGATACTTCCAGTCAGTCCAAAAACAGGTCAACATGTCTTATGACCTCATTATTTGTGATGCAGAAGTTACCGACATTGCATCTGTCAACCGGATAACCCTGTTAATGTCTGACTTTGCATTGTCTATAGATGGACCACTGTGTTTGGTCTTCAAAACTTACGGGACCATGCTAGTAAACCCAGACTATAAGGCTATCCAACACCTGTCAAGAGCGTTCCCCTCAGTCACAGGGTTTATAACCCAAGTAACCTCGTCCTTTTCGTCTGAGCTATACCTCCGATTCTCCAAACGAGGGAAGTTTTTCAGAGATGCCGAGTACTTGACCTCCTCCACCCTTCGGGAAATGAGCCTTGTATTATTCAATTGCAGCAGCCCCAAGAGTGAGATGCAGAGAGCTCGTTCCTTGAACTATCAAGATCTTGTAAGGGGATTTCCTGAAGAAATCATATCAAATCCTTACAATGAGATGATCATAACTCTGATTGACAGTGATGTAGAATCTTTTTTAGTCCACAAGATGGTGGATGATCTTGAGTTACAGAGGGGAACTCTGTCGAAAGTGGCTATCATTATAGCCATCATGATAGTTTTCTCCAACCGAGTCTTCAACGTTTCTAAACCCTTGACTGACCCATTATTCTATCCGCCGTCTGATCCCAAAATCCTG
			AGGCACTTCAACATATGTTGCAGTACTATGATGTATCTATCTACCGCTTTAGGCGACGTCCCCAGCTTCGCAAGACTTCATGACCTCTATAACAGACCTATAACTTATTACTTCAGAAAGCAAGTCATTCGAGGGAATATTTATCTATCTTGGAGTTGGTCTGACGACACCTCAGTGTTCAAGAGGGTGGCCTGTAATTCTAGCTTGAGTCTGTCGTCTCACTGGATCAGGTTGATTTACAAGATAGTGAAGACTACCAGACTCGTTGGTAGCATCGAGGACCTATCCGGAGAGATAGAAAGACACCTTCATGGGTACAACAGGTGGATCACCCTCAAGGATATCAAGTCTAGATCGTCTCTATTAGACTACAGCTGCTTGTAA
		</sequence>
		<sequence>
			<taxon idref="RV2501_2004-02-14"/>
			ATGCTAGATCCAGGAGAGGTCTATGATGACCCCATTGATCCGATCGAGTCAGAGGCTGAACCCAGAGGAGCCCCCACTGTCCCCAACATCTTGAGAAACTCTGACTACAACCTCAACTCCCCTTTGATAGAAGACTCTGCAAGACTAATGTTAGAATGGTTGAAAACAGGGAATAGACCTTATCGGATGACTCTGACAGACAATTGCTCCAGGTCTTACAAAGTTCTGAAAGATTATTTCAAGAAAGTGGATTTGGGTTCTCTTAAAGTGGGCGGAACTGCTGCACAGTCGATGATTTCTCTCTGGTTATATGGTGCCCACTCTGAATCGAACAGGAGTCGGAGATGTATAACAGACTTGGCCCATTTCTATTCCAAGTCATCCCCCATAGAGAAGCTGTTGAATTGTACACTCGGAAATAGAGGGTTGAGAATCCCCCCAGAGGGGGTGTTAAGTTGCCTGGAGAGGGTCGATTATGATAAGGCGTTTGGCAGGTATCTGGCCAACACGTATTCATCTTATTTGTTCTTCCATGTAATTACCCTATACATGAATGCCCTAGACTGGGACGAGGAAAAAACCATCTTAGCATTATGGAAAGATTTAACCTCGGTGGACATCGGGAAGGACTTGGTCAAGTTCAAAGATCAAATATGGGGACTGCTGATTGTAACAAAGGACTTTGTTTATTCCCAAAGTTCCAACTGTCTTTTTGACAGAAACTATACACTCATGCTAAAAGATCTTTTCTTGTCTCGCTTCAACTCTTTAATGATCCTGCTTTCTCCCCCCGAGCCCCGATACTCAGATGACTTGATATCTCAGCTGTGTCAGCTATACATCGCGGGGGATCAAGTCTTGTCCATGTGTGGAAACTCCGGCTATGAAGTCATCAAAATATTAGAGCCATATGTCGTGAACAGTTTAGTCCAGAGAGCTGAAAAGTTTAGGCCTCTTATTCATTCCTTGGGAGACTTTCCTGTATTTATAAGAGACAAGGTGAGTCAGCTTGAAGGGACTTTCGGTCCCAGTGCAAAAAGGTTTTTTAGGGTTCTGGATCAGTTCGACAACATACATGACTTAGTTTTTGTGTATGGCTGTTACAGGCATTGGGGGCACCCCTATATAGATTATCGAAAGGGTCTGTCAAAACTATATGATCAAGTTCACATTAAGAAAGTGATAGATAAGTCCTACCAAGAATGTTTGGCAAGCGACCTAGCCAGGAGGATTCTTAGATGGGGCTTTGACAAGTACTCCAAGTGGTATCTGGATTCTCGATTCCTTGCCCGAGACCATCCTTTGACTCCTTATATCAAAACCCAAACATGGCCACCCAAACATATAGTAGATCTGGTAGGGGATACATGGCACAAGCTCCCGATCACGCAAATCTTTGAGATTCCTGAATCAATGGACCCGTCAGAAATATTGGATGATAAATCACATTCTTTCACCAGAACAAGACTAGCTTCTTGGCTGTCAGAGAACCGAGGGGGGCCTGTTCCTAGTGAGAAAGTCATCATCACGGCCTTGTCTAAGCCGCCTGTCAATCCCCGAGAGTTTTTGAAGTCTATAGATCTCGGAGGACTGCCAGATGAAGACTTGATAATTGGCCTCAAGCCGAAGGAACGAGAACTGAAGATTGAGGGTCGATTCTTTGCTCTAATGTCATGGAATCTAAGATTGTATTTTGTCATCACCGAAAAGCTCTTGGCTAATTACATCTTGCCACTTTTTGACGCACTGACTATGACAGACAACCTGAACAAGGTGTTTAAAAAGTTGATCGACAGGGTCACTGGGCAAGGGCTCTTGGACTATTCTAGGGTTACATATGCATTTCACCTGGACTATGAGAAGTGGAACAATCATCAAAGATTAGAGTCAACAGAGGATGTATTCTCCGTCCTGGATCAGGTGTTTGGATTGAAGAGGGTGTTTTCTAGAACACATGAGTTTTTCCAGAAGTCTTGGATCTATTATTCAGACAGATCAGA
			TCTCATCGGGTTATGGGAGGATCAAATATACTGCTTGGATATGTCCAACGGCCCAACCTGCTGGAATGGTCAGGACGGAGGGCTAGAGGGATTACGGCAGAAGGGCTGGAGTTTAGTCAGCTTATTGATGATAGATAGAGAATCTCAAACCAGGAACACAAGAACCAAAATACTAGCTCAAGGAGACAACCAGGTTCTATGCCCGACATATATGTTGTCACCTGGGCTGTCTCGCGAGGGGCTCCTCTATGAGTTGGAGAGCATATCAAGGAATGCACTTTCAATATACCGGGCCATCGAGGAAGGGGCATCTAAACTAGGGCTGATCATCAAGAAAGAAGAGACCATGTGCAGTTATGACTTTCTCATCTATGGGAAAACTCCCTTGTTTCGAGGTAACATATTGGTGCCTGAATCCAAAAGATGGGCCAGAGTCTCTTGCATCTCTAACGATCAAATAGTCAACCTTGCCAATATAATGTCAACAGTGTCCACCAATGCGCTAACAGTGGCACAACACTCTCAATCTCTGATCAAGCCGATGAGGGATTTTCTGCTCATGTCAGTACAGGCAGTCTTCCACTACCTGTTATTTAGCCCGATCTTAAAGGGCAGAGTTTACAAGATTCTAAATGCCGAAGGGGAGAACTTTCTCCTAGCCATGTCGAGGATAATCTATCTAGACCCTTCTTTGGGAGGGGTGTCTGGAATGTCTCTCGGTAGGTTCCATATACGTCAGTTCTCAGACCCTGTCTCTGAAGGGTTATCCTTCTGGAGAGAGATCTGGTTAAGCTCCCATGAATCCTGGATTCACGCGTTGTGTCAAGAGGCTGGGAACCCAGATCTTGGGGAGAGAACACTCGAGAGCTTTACTCGCCTTCTAGAAGATCCTACCACCTTAAATATAAAAGGAGGTGCCAGTCCCACCATTCTACTAAAGGATGCAATCAGAAAGGCTTTGTATGACGAGGTGGACAAGGTGGAAAATTCAGAGTTTCGGGAGGCAATCCTGTTGTCTAAGACCCATAGAGATAACTTCATACTCTTTTTAAAATCTGTTGAGCCTCTGTTTCCTCGGTTTCTCAGTGAGCTCTTCAGCTCGTCCTTCTTGGGAATCCCTGAGTCAATCATTGGATTGATACAAAACTCCCGGACGATAAGAAGGCAGTTTAGAAAAAGTCTCTCAAGAACTTTGGAAGAATCCTTTTACAATTCAGAAATCCACGGGATCAATCGGATGACCCAGACACCTCAACGGGTCGGGAGAGTATGGCCTTGCTCTTCAGAAAGGGCAGATCTACTTAGGGAGATCTCTTGGGGAAGAAAAGTGGTCGGCACAACAGTTCCTCACCCTTCTGAGATGTTGGGGTTACTTCCCAAGTCCTCCATTTCATGCACTTGTGGAACAACAGGAGGAAGCAATCCTAGAGTTTCTGTGTCAGTACTCCCATCTTTCGATCAGTCATTTTTTTCACGAGGTCCCCTAAAGGGATACTTAGGCTCGTCCACCTCCGTGTCGACCCAGCTATTCCATGCATGGGAAAAAGTAACTAATGTTCATGTCGTGAAAAGGGCTCTATCGCTAAAAGAATCTATAAACTGGTTCATTACTAGAAACTCTAACTTGGCTCAAACTCTGATTAGGAACATTATGTCTCTGACAGGCCCTGACTTCCCTCTAGAGGAGGCCCCTGTTTTCAAAAGGACAGGGTCAGCCTTGCACAGGTTCAAATCTGCCAGATACAGCGAAGGAGGGTATTCTTCTGTTTGCCCGAACCTCCTCTCTCATATCTCTGTTAGTACAGACACCATGTCTGATTTAACTCAAGACGGGAAGAACTACGATTTCATGTTCCAGCCATTGATGCTTTATGCGCAGACATGGACATCAGAGCTGGTACAGAGAGACACAAGGCTGAGGGACTCCACGTTTCATTGGCACCTCCGGTGCAACAGGTGTGTAAGGCCCATTGACGATATAACACTGGAAACTTCTCAGA
			TCTTCGAATTCCCAGATGTGTCAAAAAGAATATCCAGAATGGTTTCTGGGGCCGTACCTCATTTCCAGAAGCTTCCTGATATCCGTCTGAGACCAGGTGATTTTGAATCTCTAAGCGGTAGGGAAAAGTCTCGCCATATAGGGTCAGCTCAGGGGCTCTTATACTCAATATTAGTGGCAATTCACGACTCAGGATACAATGATGGAACCATCTTCCCCGTCAACATATACGGCAAGGTTTCCCCTAGGGATTACTTGAGAGGGCTCGCGAGAGGAGTCTTGATAGGATCCTCGATTTGCTTCTTGACGAGAATGACAAATATCAACATTAATAGACCTCTTGAATTGATCTCAGGGGTAATTTCATACATCCTCTTGAGGCTGGATAATCACCCCTCCTTGTACATAATGCTCAGAGAGCCGTCTCTTAGAGGAGAAATATTTTCTATCCCTCAGAAAATCCCCGCTGCTTATCCAACCACTATGAAAGAGGGCAACAGATCGATCTTGTGTTATCTCCAACATGTGCTACGCTATGAGCGAGAGGTGATCACAGCGTCTCCAGAGAATGACTGGCTGTGGATCTTCTCAGACTTTAGAAGTGCCAAAATGACGTACTTGACCCTCATTACTTACCAGTCTCATCTCCTACTCCAGAGGGTTGAGAGAAACTTGTCTAAGGGTATGAGGGCTAACCTGCGACAAATGAGCTCTTTGATGAGGCAGGTGCTTGGTGGGCATGGAGAAGATACTTTAGAGTCAGACGACGACATCCAACGTTTGCTAAAAGACTCTTTGCGAAGGACAAGGTGGGTGGATCAAGAGGTGCGCCATGCAGCTAGAACCATGACTGGAGATTACAGCCCCAACAAGAAAGTGTCTCGTAAGGCAGGGTGTTCGGAGTGGGTCTGCTCTGCTCAGCAGGTGGCAGTCTCTACCTCAGCAAACCCAGCCCCTGTCTCAGAGCTCGACATAAGGGCCCTCTCTAAGAGGTTTCAAAACCCTCTGATCTCAGGCCTGAGGGTGGTTCAGTGGGCAACCGGCGCCCATTACAAGCTTAAGCCCATTCTAGACGATCTCAATGTTTTCCCATCCCTCTGTCTTGTAGTAGGGGACGGGTCGGGGGGGATATCAAGGGCAGTTCTCAACATGTTTCCAGATGCCAAGCTTGTGTTCAACAGCCTTTTAGAGGTGAATGATCTGATGGCTTCCGGAACACATCCACTACCTCCTTCAGCAATCATGAGTGGAGGAGATGACATCGTTTCCAGAGTGATAGATTTTGACTCAATCTGGGAAAAACCGTCTGACCTGAGAAACTTGGCCACTTGGAGATACTTCCAGTCAGTCCAAAAACAGGTCAACATGTCTTATGACCTCATTATTTGTGATGCAGAAGTTACCGACATTGCATCTGTCAACCGGATAACCCTGTTAATGTCTGACTTTGCATTGTCTATAGATGGACCACTGTGTTTGGTCTTCAAAACTTACGGGACCATGCTAGTAAACCCAGACTATAAGGCTATCCAACACCTGTCAAGAGCGTTCCCCTCAGTCACAGGGTTTATAACCCAAGTAACCTCGTCCTTTTCGTCTGAGCTATACCTCCGATTCTCCAAACGAGGGAAGTTTTTCAGAGATGCCGAGTACTTGACCTCCTCCACCCTTCGGGAAATGAGCCTTGTATTATTCAATTGCAGCAGCCCCAAGAGTGAGATGCAGAGAGCTCGTTCCTTGAACTATCAAGATCTTGTAAGGGGATTTCCTGAAGAAATCATATCAAATCCTTACAATGAGATGATCATAACTCTGATTGACAGTGATGTAGAATCTTTTTTAGTCCACAAGATGGTGGATGATCTTGAGTTACAGAGGGGAACTCTGTCGAAAGTGGCTATCATTATAGCCATCATGATAGTTTTCTCCAACCGAGTCTTCAACGTTTCTAAACCCTTGACTGACCCATTATTCTATCCGCCGTCTGATCCCAAAATCCTG
			AGGCACTTCAACATATGTTGCAGTACTATGATGTATCTATCTACCGCTTTAGGCGACGTCCCCAGCTTCGCAAGACTTCATGACCTCTATAACAGACCTATAACTTATTACTTCAGAAAGCAAGTCATTCGGGGGAATATTTATCTATCTTGGAGTTGGTCTGACGACACCTCAGTGTTCAAGAGGGTGGCCTGTAATTCTAGCTTGAGTCTGTCGTCTCACTGGATCAGGTTGATTTACAAGATAGTGAAGACTACCAGACTCGTTGGTAGCATCGAGGACCTATCCGGAGAGATAGAAAGACACCTTCATGGGTACAACAGGTGGATCACCCTCAAGGATATCAAGTCTAGATCGTCTCTATTAGACTACAGCTGCTTGTAA
		</sequence>
		<sequence>
			<taxon idref="RV3128_2012-06-16"/>
			ATGCTAGATCCAGGAGAGGTCTATGATGACCCCATTGATCCGATCGAGTCAGAGGCTGAACCCAGAGGAGCCCCCACTGTCCCCAACATCTTGAGAAACTCTGACTACAACCTCAACTCCCCTTTGATAGAAGACTCTGCAAGACTAATGTTAGAATGGTTGAAAACAGGGAATAGACCTTATCGGATGACTCTGACAGACAATTGCTCCAGGTCTTACAAAGTTCTGAAAGATTATTTCAAGAAAGTGGATTTGGGTTCTCTTAAAGTGGGCGGAACTGCTGCACAGTCGATGATTTCTCTCTGGTTATATGGTGCCCACTCTGAATCGAACAGGAGTCGGAGATGTATAACAGACTTGGCCCATTTCTATTCCAAGTCATCCCCCATAGAGAAGCTGTTGAATTGTACACTCGGAAATAGAGGGTTGAGAATCCCCCCAGAGGGGGTGTTAAGTTGCCTGGAGAGGGTCGATTATGATAAGGCGTTTGGCAGGTATCTGGCCAACACGTATTCATCTTATTTGTTCTTCCATGTAATTACCCTATACATGAATGCCCTAGACTGGGACGAGGAAAAAACCATCTTAGCATTATGGAAAGATTTAACCTCGGTGGACATCGGGARGGACTTGGTCAAGTTCAAAGATCAAATATGGGGACTGCTGATTGTGACAAAGGACTTTGTTTATTCCCAAAGTTCCAACTGTCTTTTTGACAGAAACTATACACTCATGCTAAAAGATCTTTTCTTGTCTCGCTTCAACTCTTTAATGATCCTGCTTTCTCCCCCCGAGCCCCGATACTCAGATGACTTGATATCTCAGCTGTGTCAGCTATACATCGCGGGGGATCAAGTCTTGTCCATGTGTGGAAACTCCGGCTATGAAGTCATCAAAATATTAGAGCCATATGTCGTGAACAGTTTAGTCCAGAGAGCTGAAAAGTTTAGGCCTCTTATTCATTCCTTGGGAGACTTTCCTGTATTTATAAGAGACAAGGTGAGTCAGCTTGAAGGGACTTTCGGTCCCAGTGCAAAAAGGTTTTTTAGGGTTCTGGATCAGTTCGACAACATACATGACTTAGTTTTTGTGTATGGCTGTTACAGGCATTGGGGGCACCCCTATATAGATTATCGAAAGGGTCTGTCAAAACTATATGATCAAGTTCACATTAAGAAAGTGATAGATAAGTCCTACCAAGAATGTTTGGCAAGCGACCTAGCCAGGAGGATTCTTAGATGGGGCTTTGACAAGTACTCCAAGTGGTATCTGGATTCTCGATTCCTTGCCCGAGACCATCCTTTGACTCCTTATATCAAAACCCAAACATGGCCACCCAAACATATAGTAGATCTGGTAGGGGATACATGGCACAAGCTCCCGATCACGCAAATCTTTGAGATTCCTGAATCAATGGACCCGTCAGAAATATTGGATGATAAATCACATTCTTTCACCAGAACAAGACTAGCTTCTTGGCTGTCAGAGAACCGAGGGGGGCCTGTTCCTAGTGAGAAAGTCATCATCACGGCCTTGTCTAAGCCGCCTGTCAATCCCCGAGAGTTTTTGAAGTCTATAGATCTCGGAGGACTGCCAGATGAAGACTTGATAATTGGCCTCAAGCCGAAGGAACGAGAACTGAAGATTGAGGGTCGATTCTTTGCTCTAATGTCATGGAATCTAAGATTGTATTTTGTCATCACCGAAAAGCTCTTGGCTAATTACATCTTGCCACTTTTTGACGCACTGACTATGACAGACAACCTGAACAAGGTGTTTAAAAAGTTGATCGACAGGGTCACTGGGCAAGGGCTCTTGGACTATTCTAGGGTTACATATGCATTTCACCTGGACTATGAGAAGTGGAACAATCATCAAAGATTAGAGTCAACAGAGGATGTATTCTCCGTCCTGGATCAGGTGTTTGGATTGAAGAGGGTGTTTTCTAGAACACATGAGTTTTTCCAGAAGTCTTGGATCTATTATTCAGACAGATCAGA
			TCTCATCGGGTTATGGGAGGATCAAATATACTGCTTGGATATGTCCAACGGCCCAACCTGCTGGAATGGTCAGGACGGAGGGCTAGAGGGATTACGGCAGAAGGGCTGGAGTTTAGTCAGCTTATTGATGATAGATAGAGAATCTCAAACCAGGAACACAAGAACCAAAATACTAGCTCAAGGAGACAACCAGGTTCTATGCCCGACATATATGTTGTCACCTGGGCTGTCTCGCGAGGGGCTCCTCTATGAGTTGGAGAGCATATCAAGGAATGCACTTTCAATATACCGGGCCATCGAGGAAGGGGCATCTAAACTAGGGCTGATCATCAAGAAAGAAGAGACCATGTGCAGTTATGACTTTCTCATCTATGGGAAAACTCCCTTGTTTCGAGGTAACATATTGGTGCCTGAATCCAAAAGATGGGCCAGAGTCTCTTGCATCTCTAACGATCAAATAGTCAACCTYGCCAATATAATGTCAACAGTGTCCACCAATGCGCTAACAGTGGCACAACACTCTCAATCTCTGATCAAGCCGATGAGGGATTTTCTGCTCATGTCAGTACAGGCAGTCTTCCACTACCTGTTATTTAGCCCGATCTTAAAGGGCAGAGTTTACAAGATTCTAAATGCCGAAGGGGAGAACTTTCTCCTAGCCATGTCGAGGATAATCTATCTAGACCCTTCTTTGGGAGGGGTGTCTGGAATGTCTCTCGGTAGGTTCCATATACGTCAGTTCTCAGACCCTGTCTCTGAAGGGTTATCCTTCTGGAGAGAGATCTGGTTAAGCTCCCATGAATCCTGGATTCACGCGTTGTGTCAAGAGGCTGGGAACCCAGATCTTGGGGAGAGAACACTCGAGAGCTTTACTCGCCTTCTAGAAGATCCTACCACCTTAAATATAAAAGGAGGTGCCAGTCCCACCATTCTACTAAAGGATGCAATCAGAAAGGCTTTGTATGACGAGGTGGACAAGGTGGAAAATTCAGAGTTTCGGGAGGCAATCCTGTTGTCTAAGACCCATAGAGATAACTTCATACTCTTTTTAAAATCTGTTGAGCCTCTGTTTCCTCGGTTTCTCAGTGAGCTCTTCAGCTCGTCCTTCTTGGGAATCCCTGAGTCAATCATCGGATTGATACAAAACTCCCGGACGATAAGAAGGCAGTTTAGAAAAAGTCTCTCAAGAACTTTGGAAGAATCCTTTTACAATTCAGAAATCCACGGGATCAATCGGATGACCCAGACACCTCAACGGGTCGGGAGAGTATGGCCTTGCTCTTCAGAAAGGGCAGATCTACTTAGGGAGATCTCTTGGGGAAGAAAAGTGGTCGGCACAACAGTTCCTCACCCTTCTGAGATGTTGGGGTTACTTCCCAAGTCCTCCATTTCATGCACTTGTGGAACAACAGGAGGAAGCAATCCTAGAGTTTCTGTGTCAGTACTCCCATCTTTCGATCAGTCATTTTTTTCACGAGGTCCCCTAAAGGGATACTTAGGCTCGTCCACCTCCGTGTCGACCCAGCTATTCCATGCATGGGAAAAAGTAACTAATGTTCATGTCGTGAAAAGGGCTCTATCGCTAAAAGAATCTATAAACTGGTTCATTACTAGAAACTCTAACTTGGCTCAAACTCTGATTAGGAACATTATGTCTCTGACAGGCCCTGACTTCCCTCTAGAGGAGGCCCCTGTTTTCAAAAGGACAGGGTCAGCCTTGCACAGGTTCAAATCTGCCAGATACAGCGAAGGAGGGTATTCTTCTGTTTGCCCGAACCTCCTCTCTCATATCTCTGTTAGTACAGACACCATGTCTGATTTAACTCAAGACGGGAAGAACTACGATTTCATGTTCCAGCCACTGATGCTTTATGCGCAGACATGGACATCAGAGCTGGTACAGAGAGACACAAGGCTGAGGGACTCCACGTTTCATTGGCACCTCCGGTGCAACAGGTGTGTAAGGCCCATTGACGATATAACACTGGAAACTTCTCAGA
			TCTTCGAATTCCCAGATGTGTCAAAAAGAATATCCAGAATGGTTTCTGGGGCCGTACCTCATTTCCAGAAGCTTCCTGATATCCGTCTGAGACCAGGTGATTTTGAATCTCTAAGCGGTAGGGAAAAGTCTCGCCATATAGGGTCAGCTCAGGGGCTCTTATACTCAATATTAGTGGCAATTCACGACTCAGGATACAATGATGGAACCATCTTCCCCGTCAACATATACGGCAAGGTTTCCCCTAGGGATTACTTGAGAGGGCTCGCGAGAGGAGTCTTGATAGGATCCTCGATTTGCTTCTTGACGAGAATGACAAATATCAACATTAATAGACCTCTTGAATTGATCTCAGGGGTAATTTCATACATCCTCTTGAGGCTGGATAATCACCCCTCCTTGTACATAATGCTCAGAGAGCCGTCTCTTAGAGGAGAAATATTTTCTATCCCTCAGAAAATCCCCGCTGCTTATCCAACCACTATGAAAGAGGGCAACAGATCGATCTTGTGTTATCTCCAACATGTGCTACGCTATGAGCGAGAGGTGATCACAGCGTCTCCAGAGAATGACTGGCTGTGGATCTTCTCAGACTTTAGAAGTGCCAAAATGACGTACTTGACCCTCATTACTTACCAGTCTCATCTCCTACTCCAGAGGGTTGAGAGAAACTTGTCTAAGGGTATGAGGGCTAACCTGCGACAAATGAGCTCTTTGATGAGGCAGGTGCTTGGTGGGCATGGAGAAGATACTTTAGAGTCAGACGACGACATCCAACGTTTGCTAAAAGACTCTTTGCGAAGGACAAGGTGGGTGGATCAAGAGGTGCGCCATGCAGCTAGAACCATGACTGGAGATTACAGCCCCAACAAGAAAGTGTCTCGTAAGGCAGGGTGTTCGGAGTGGGTCTGCTCTGCTCAGCAGGTGGCAGTCTCTACCTCAGCAAACCCAGCCCCTGTCTCAGAGCTCGACATAAGGGCCCTCTCTAAGAGGTTTCAAAACCCTCTGATCTCAGGCCTGAGGGTGGTTCAGTGGGCAACCGGCGCCCATTACAAGCTTAAGCCCATTCTAGACGATCTCAATGTTTTCCCATCCCTCTGTCTTGTAGTAGGGGACGGGTCGGGGGGGATATCAAGGGCAGTTCTCAACATGTTTCCAGATGCCAAGCTTGTGTTCAACAGCCTTTTAGAGGTGAATGATCTGATGGCTTCCGGAACACATCCACTACCTCCTTCAGCAATCATGAGTGGAGGAGATGACATCGTTTCCAGAGTGATAGATTTTGACTCAATCTGGGAAAAACCGTCTGACCTGAGAAACTTGGCCACTTGGAGATACTTCCAGTCAGTCCAAAAACAGGTCAACATGTCTTATGACCTCATTATTTGTGATGCAGAAGTTACCGACATTGCATCTGTCAACCGGATAACCCTGTTAATGTCTGACTTTGCATTGTCTATAGATGGACCACTGTGTTTGGTCTTCAAAACTTACGGGACCATGCTAGTAAACCCAGACTATAAGGCTATCCAACACCTGTCAAGAGCGTTCCCCTCAGTCACAGGGTTTATAACCCAAGTAACCTCGTCCTTTTCGTCTGAGCTATACCTCCGATTCTCCAAACGAGGGAAGTTTTTCAGAGATGCCGAGTACTTGACCTCCTCCACCCTTCGGGAAATGAGCCTTGTATTATTCAATTGCAGCAGCCCCAAGAGTGAGATGCAGAGAGCTCGTTCCTTGAACTATCAAGATCTTGTAAGGGGATTTCCTGAAGAAATCATATCAAATCCTTACAATGAGATGATCATAACTCTGATTGACAGTGATGTAGAATCTTTTTTAGTCCACAAGATGGTGGATGATCTTGAGTTACAGAGGGGAACTCTGTCGAAAGTGGCTATCATTATAGCCATCATGATAGTTTTCTCCAACCGAGTCTTCAACGTTTCTAAACCCTTGACTGACCCATTATTCTATCCGCCGTCTGATCCCAAAATCCTG
			AGGCACTTCAACATATGTTGCAGTACTATGATGTATCTATCTACCGCTTTAGGCGACGTCCCCAGCTTCGCAAGACTTCATGACCTCTATAACAGACCTATAACTTATTACTTCAGAAAGCAAGTCATTCGGGGGAATATTTATCTATCTTGGAGTTGGTCTGACGACACCTCAGTGTTCAAGAGGGTGGCCTGTAATTCTAGCTTGAGTCTGTCGTCTCACTGGATCAGGTTGATTTACAAGATAGTGAAGACTACCAGRCTCGTTGGTAGCATCGAGGACCTATCCGGAGAGATAGAAAGACACCTTCATGGGTACAACAGGTGGATCACCCTCAAGGATATCAAGTCTAGATCGTCTCTATTAGACTACAGCTGCTTGTAA
		</sequence>
		<sequence>
			<taxon idref="RV3117_2012-05-12"/>
			ATGCTAGATCCAGGAGAGGTCTATGATGACCCCATTGATCCGATCGAGTCAGAGGCTGAACCCAGAGGAGCCCCCACTGTCCCCAACATCTTGAGAAACTCTGACTACAACCTCAACTCCCCTTTGATAGAAGACTCTGCAAGACTAATGTTAGAATGGTTGAAAACAGGGAATAGACCTTATCGGATGACTCTGACAGACAATTGCTCCAGGTCTTACAAAGTTCTGAAAGATTATTTCAAGAAAGTGGATTTGGGTTCTCTTAAAGTGGGCGGAACTGCTGCACAGTCGATGATTTCTCTCTGGTTATATGGTGCCCACTCTGAATCGAACAGGAGTCGGAGATGTATAACAGACTTGGCCCATTTCTATTCCAAGTCATCCCCCATAGAGAAGCTGTTGAATTGTACACTCGGAAATAGAGGGTTGAGAATCCCCCCAGAGGGGGTGTTAAGTTGCCTGGAGAGGGTCGATTATGATAAGGCGTTTGGCAGGTATCTGGCCAACACGTATTCATCTTATTTGTTCTTCCATGTAATTACCCTATACATGAATGCCCTAGACTGGGACGAGGAAAAAACCATCTTAGCATTATGGAAAGATTTAACCTCGGTGGACATCGGGARGGACTTGGTCAAGTTCAAAGATCAAATATGGGGACTGCTGATTGTGACAAAGGACTTTGTTTATTCCCAAAGTTCCAACTGTCTTTTTGACAGAAACTATACACTCATGCTAAAAGATCTTTTCTTGTCTCGCTTCAACTCTTTAATGATCCTGCTTTCTCCCCCCGAGCCCCGATACTCAGATGACTTGATATCTCAGCTGTGTCAGCTATACATCGCGGGGGATCAAGTCTTGTCCATGTGTGGAAACTCCGGCTATGAAGTCATCAAAATATTAGAGCCATATGTCGTGAACAGTTTAGTCCAGAGAGCTGAAAAGTTTAGGCCTCTTATTCATTCCTTGGGAGACTTTCCTGTATTTATAAGAGACAAGGTGAGTCAGCTTGAAGGGACTTTCGGTCCCAGTGCAAAAAGGTTTTTTAGGGTTCTGGATCAGTTCGACAACATACATGACTTAGTTTTTGTGTATGGCTGTTACAGGCATTGGGGGCACCCCTATATAGATTATCGAAAGGGTCTGTCAAAACTATATGATCAAGTTCACATTAAGAAAGTGATAGATAAGTCCTACCAAGAATGTTTGGCAAGCGACCTAGCCAGGAGGATTCTTAGATGGGGCTTTGACAAGTACTCCAAGTGGTATCTGGATTCTCGATTCCTTGCCCGAGACCATCCTTTGACTCCTTATATCAAAACCCAAACATGGCCACCCAAACATATAGTAGATCTGGTAGGGGATACATGGCACAAGCTCCCGATCACGCAAATCTTTGAGATTCCTGAATCAATGGACCCGTCAGAAATATTGGATGATAAATCACATTCTTTCACCAGAACAAGACTAGCTTCTTGGCTGTCAGAGAACCGAGGGGGGCCTGTTCCTAGTGAGAAAGTCATCATCACGGCCTTGTCTAAGCCGCCTGTCAATCCCCGAGAGTTTTTGAAGTCTATAGATCTCGGAGGACTGCCAGATGAAGACTTGATAATTGGCCTCAAGCCGAAGGAACGAGAACTGAAGATTGAGGGTCGATTCTTTGCTCTAATGTCATGGAATCTAAGATTGTATTTTGTCATCACCGAAAAGCTCTTGGCTAATTACATCTTGCCACTTTTTGACGCACTGACTATGACAGACAACCTGAACAAGGTGTTTAAAAAGTTGATCGACAGGGTCACTGGGCAAGGGCTCTTGGACTATTCTAGGGTTACATATGCATTTCACCTGGACTATGAGAAGTGGAACAATCATCAAAGATTAGAGTCAACAGAGGATGTATTCTCCGTCCTGGATCAGGTGTTTGGATTGAAGAGGGTGTTTTCTAGAACACATGAGTTTTTCCAGAAGTCTTGGATCTATTATTCAGACAGATCAGA
			TCTCATCGGGTTATGGGAGGATCAAATATACTGCTTGGATATGTCCAACGGCCCAACCTGCTGGAATGGTCAGGACGGAGGGCTAGAGGGATTACGGCAGAAGGGCTGGAGTTTAGTCAGCTTATTGATGATAGATAGAGAATCTCAAACCAGGAACACAAGAACCAAAATACTAGCTCAAGGAGACAACCAGGTTCTATGCCCGACATATATGTTGTCACCTGGGCTGTCTCGCGAGGGGCTCCTCTATGAGTTGGAGAGCATATCAAGGAATGCACTTTCAATATACCGGGCCATCGAGGAAGGGGCATCTAAACTAGGGCTGATCATCAAGAAAGAAGAGACCATGTGCAGTTATGACTTTCTCATCTATGGGAAAACTCCCTTGTTTCGAGGTAACATATTGGTGCCTGAATCCAAAAGATGGGCCAGAGTCTCTTGCATCTCTAACGATCAAATAGTCAACCTCGCCAATATAATGTCAACAGTGTCCACCAATGCGCTAACAGTGGCACAACACTCTCAATCTCTGATCAAGCCGATGAGGGATTTTCTGCTCATGTCAGTACAGGCAGTCTTCCACTACCTGTTATTTAGCCCGATCTTAAAGGGCAGAGTTTACAAGATTCTAAATGCCGAAGGGGAGAACTTTCTCCTAGCCATGTCRAGGATAATCTATCTAGACCCTTCTTTGGGAGGGGTGTCTGGAATGTCTCTCGGTAGGTTCCATATACGTCAGTTCTCAGACCCTGTCTCTGAAGGGTTATCCTTCTGGAGAGAGATCTGGTTAAGCTCCCATGAATCCTGGATTCACGCGTTGTGTCAAGAGGCTGGGAACCCAGATCTTGGGGAGAGAACACTCGAGAGCTTTACTCGCCTTCTAGAAGATCCTACCACCTTAAATATAAAAGGAGGTGCCAGTCCCACCATTCTRCTAAARGATGCAATCAGAAAGGCTTTGTATGACGAGGTGGACAAGGTGGAAAATTCAGAGTTTCGGGAGGCAATCCTGTTGTCTAAGACCCATAGAGATAACTTCATACTCTTTTTAAAATCTGTTGAGCCTCTGTTTCCTCGGTTTCTCAGTGAGCTCTTCAGCTCGTCCTTCTTGGGAATCCCTGAGTCAATCATYGGATTGATACAAAACTCCCGGACGATAAGAAGGCAGTTTAGAAAAAGTCTCTCAAGAACTTTGGAAGAATCCTTTTACAATTCAGAAATCCACGGGATCAATCGGATGACCCAGACACCTCAACGGGTCGGGAGAGTATGGCCTTGCTCTTCAGAAAGGGCAGATCTACTTAGGGAGATCTCTTGGGGAAGAAAAGTGGTCGGCACAACAGTTCCTCACCCTTCTGAGATGTTGGGGTTACTTCCCAAGTCCTCCATTTCATGCACTTGTGGAACAACAGGAGGAAGCAATCCTAGAGTTTCTGTGTCAGTACTCCMATCTTTCGATCAGTCATTTTTTTCACGAGGTCCCCTAAAGGGATACTTAGGCTCGTCCACCTCCGTGTCGACCCAGCTATTCCATGCATGGGAAAAAGTAACTAATGTTCATGTCGTGAAAAGGGCTCTATCGCTAAAAGAATCTATAAACTGGTTCATTACTAGAAACTCTAACTTGGCTCAAACTCTGATTAGGAACATTATGTCTCTGACAGGCCCTGACTTCCCTCTAGAGGAGGCCCCTGTTTTCAAAAGGACAGGGTCAGCCTTGCACAGGTTCAAATCTGCCAGATACAGCGAAGGAGGGTATTCTTCTGTTTGCCCGAACCTCCTCTCTCATATCTCTGTTAGTACAGACACCATGTCTGATTTAACTCAAGACGGGAAGAACTACGATTTCATGTTCCAGCCATTGATGCTTTATGCGCAGACATGGACATCAGAGCTGGTACAGAGAGACACAAGGCTGAGGGACTCCACGTTTCATTGGCACCTCCGGTGCAACAGGTGTGTAAGGCCCATTGACGATATAACACTGGAAACTTCTCAGA
			TCTTCGAATTCCCAGATGTGTCMAAAAGAATATCCAGAATGGTTTCTGGGGCCGTACCTCATTTCCAGAAGCTTCCTGATATCCGTCTGAGACCAGGTGATTTTGAATCTCTAAGCGGTAGGGAAAAGTCTCGCCATATAGGGTCAGCTCAGGGGCTCTTATACTCAATATTAGTGGCAATTCACGACTCAGGATACAATGATGGAACCATCTTCCCCGTCAACATATACGGCAAGGTTTCCCCTAGGGATTACTTGAGAGGGCTCGCGAGAGGAGTCTTGATAGGATCCTCGATTTGCTTCTTGACGAGAATGACAAATATCAACATTAATAGACCTCTTGAATTGATCTCAGGGGTAATTTCATACATCCTCTTGAGGCTGGATAATCACCCCTCCTTGTACATAATGCTCAGAGAGCCGTCTCTTAGAGGAGAAATATTTTCTATCCCTCAGAAAATCCCCGCTGCTTATCCAACCACTATGAAAGAGGGCAACAGATCGATCTTGTGTTATCTCCAACATGTGCTACGCTATGAGCGAGAGGTGATCACAGCGTCTCCAGAGAATGACTGGCTGTGGATCTTCTCAGACTTTAGAAGTGCCAAAATGACGTACTTGACCCTCATTACTTACCAGTCTCATCTCCTACTCCAGAGGGTTGAGAGAAACTTGTCTAAGGGTATGAGGGCTAACCTGCGACAAATGAGCTCTTTGATGAGGCAGGTGCTTGGTGGGCATGGAGAAGATACTTTAGAGTCAGACGACGACATCCAACGTTTGCTAAARGACTCTTTGCGAAGGACAAGGTGGGTGGATCAAGAGGTGCGCCATGCAGCTAGAACCATGACTGGAGATTACAGCCCCAACAAGAAAGTGTCTCGTAAGGCAGGGTGTTCGGAGTGGGTCTGCTCTGCTCAGCAGGTGGCAGTCTCTACCTCAGCAAACCCAGCCCCTGTCTCAGAGCTCGACATAAGGGCCCTCTCTAAGAGGTTTCAAAACCCTCTGATCTCAGGCCTGAGGGTGGTTCAGTGGGCAACCGGCGCCCATTACAAGCTTAAGCCCATTCTAGACGATCTCAATGTTTTCCCATCCCTCTGTCTTGTAGTAGGGGACGGGTCGGGGGGGATATCAAGGGCAGTTCTCAACATGTTTCCAGATGCCAAGCTTGTGTTCAACAGCCTTTTAGAGGTGAATGATCTGATGGCTTCCGGAACACATCCACTACCTCCTTCAGCAATCATGAGTGGAGGAGATGACATCGTTTCCAGAGTGATAGATTTTGACTCAATCTGGGAAAAACCGTCTGACCTGAGAAACTTGGCCACTTGGAGATACTTCCAGTCAGTCCAAAAACAGGTCAACATGTCTTATGACCTCATTATTTGTGATGCAGAAGTTACCGACATTGCATCTGTCAACCGGATAACCCTGTTAATGTCTGACTTTGCATTGTCTATAGATGGACCACTGTGTTTGGTCTTCAAAACTTACGGGACCATGCTAGTAAACCCAGACTATAAGGCTATCCAACACCTGTCAAGAGCGTTCCCCTCAGTCACAGGGTTTATAACCCAAGTAACCTCGTCCTTTTCGTCTGAGCTATACCTCCGATTCTCCAAACGAGGGAAGTTTTTCAGAGATGCCGAGTACTTGACCTCCTCCACCCTTCGGGAAATGAGCCTTGTATTATTCAATTGCAGCAGCCCCAAGAGTGAGATGCAGAGAGCTCGTTCCTTGAACTATCAAGATCTTGTAAGGGGATTTCCTGAAGAAATCATATCAAATCCTTACAATGAGATGATCATAACTCTGATTGACAGTGATGTAGAATCTTTTTTAGTCCACAAGATGGTGGATGATCTTGAGTTACAGAGGGGAACTCTGTCGAAAGTGGCTATCATTATAGCCATCATGATAGTTTTCTCCAACCGAGTCTTCAACGTTTCTAAACCCTTGACTGACCCATTATTCTATCCGCCGTCTGATCCCAAAATCCTG
			AGGCACTTCAACATATGTTGCAGTACTATGATGTATCTATCTACCGCTTTAGGCGACGTCCCCAGCTTCGCAAGACTTCATGACCTCTATAACAGACCTATAACTTATTACTTCAGAAAGCAAGTCATTCGAGGGAATATTTATCTATCTTGGAGTTGGTCTGACGACACCTCAGTGTTCAAGAGGGTGGCCTGTAATTCTAGCTTGAGTCTGTCGTCTCACTGGATCAGGTTGATTTACAAGATAGTGAAGACTACCAGACTCGTTGGTAGCATCGAGGACCTATCCGGAGAGATAGAAAGACACCTTCATGGGTACAACAGGTGGATCACCCTCAAGGATATCAAGTCTAGATCGTCTCTATTAGACTACAGCTGCTTGTAA
		</sequence>
		<sequence>
			<taxon idref="RV2793_2011-01-02"/>
			ATGCTAGATCCAGGAGAGGTCTATGATGACCCCATTGATCCGATCGAGTCAGAGGCTGAACCCAGAGGAGCCCCCACTGTCCCCAACATCTTGAGAAACTCTGACTACAACCTCAACTCCCCTTTGATAGAAGACTCTGCAAGACTAATGTTAGAATGGTTGAAAACAGGGAATAGACCTTATCGGATGACTCTGACAGACAATTGCTCCAGGTCTTACAAAGTTCTGAAAGATTATTTCAAGAAAGTGGATTTGGGTTCTCTTAAAGTGGGCGGAACTGCTGCACAGTCGATGATTTCTCTCTGGTTATATGGTGCCCACTCTGAATCGAACAGGAGTCGGAGATGTATAACAGACTTGGCCCATTTCTATTCCAAGTCATCCCCCATAGAGAAGCTGTTGAATTGTACACTCGGAAATAGAGGGTTGAGAATCCCCCCAGAGGGGGTGTTAAGTTGCCTGGAGAGGGTCGATTATGATAAGGCGTTTGGCAGGTATCTGGCCAACACGTATTCATCTTATTTGTTCTTCCATGTAATTACCCTATACATGAATGCCCTAGACTGGGACGAGGAAAAAACCATCTTAGCATTATGGAAAGATTTAACCTCGGTGGACATCGGGAAGGACTTGGTCAAGTTCAAAGATCAAATATGGGGACTGCTGATTGTGACAAAGGACTTTGTTTATTCCCAAAGTTCCAACTGTCTTTTTGACAGAAACTATACACTCATGCTAAAAGATCTTTTCTTGTCTCGCTTCAACTCTTTAATGATCCTGCTTTCTCCCCCCGAGCCCCGATACTCAGATGACTTGATATCTCAGCTGTGTCAGCTATACATCGCGGGGGATCAAGTCTTGTCCATGTGTGGAAACTCCGGCTATGAAGTCATCAAAATATTAGAGCCATATGTCGTGAACAGTTTAGTCCAGAGAGCTGAAAAGTTTAGGCCTCTTATTCATTCCTTGGGAGACTTTCCTGTATTTATAAGAGACAAGGTGAGTCAGCTTGAAGGGACTTTCGGTCCCAGTGCAAAAAGGTTTTTTAGGGTTCTGGATCAGTTCGACAACATACATGACTTAGTTTTTGTGTATGGCTGTTACAGGCATTGGGGGCACCCCTATATAGATTATCGAAAGGGTCTGTCAAAACTATATGATCAAGTTCACATTAAGAAAGTGATAGATAAGTCCTACCAAGAATGTTTGGCAAGCGACCTAGCCAGGAGGATTCTTAGATGGGGCTTTGACAAGTACTCCAAGTGGTATCTGGATTCTCGATTCCTTGCCCGAGACCATCCTTTGACTCCTTATATCAAAACCCAAACATGGCCACCCAAACATATAGTAGATCTGGTAGGGGATACATGGCACAAGCTCCCGATCACGCAAATCTTTGAGATTCCTGAATCAATGGACCCGTCAGAAATATTGGATGATAAATCACATTCTTTCACCAGAACAAGACTAGCTTCTTGGCTGTCAGAGAACCGAGGGGGGCCTGTTCCTAGTGAGAAAGTCATCATCACGGCCTTGTCTAAGCCGCCTGTCAATCCCCGAGAGTTTTTGAAGTCTATAGATCTCGGAGGACTGCCAGATGAAGACTTGATAATTGGCCTCAAGCCGAAGGAACGAGAACTGAAGATTGAGGGTCGATTCTTTGCTCTAATGTCATGGAATCTAAGATTGTATTTTGTCATCACCGAAAAGCTCTTGGCTAATTACATCTTGCCACTTTTTGACGCACTGACTATGACAGACAACCTGAACAAGGTGTTTAAAAAGTTGATCGACAGGGTCACTGGGCAAGGGCTCTTGGACTATTCTAGGGTTACATATGCATTTCACCTGGACTATGAGAAGTGGAACAATCATCAAAGATTAGAGTCAACAGAGGATGTATTCTCCGTCCTGGATCAGGTGTTTGGATTGAAGAGGGTGTTTTCTAGAACACATGAGTTTTTCCAGAAGTCTTGGATCTATTATTCAGACAGATCAGA
			TCTCATCGGGTTATGGGAGGATCAAATATACTGCTTGGATATGTCCAACGGCCCAACCTGCTGGAATGGTCAGGACGGAGGGCTAGAGGGATTACGGCAGAAGGGCTGGAGTTTAGTCAGCTTATTGATGATAGATAGAGAATCTCAAACCAGGAACACCAGAACCAAAATACTAGCTCAAGGAGACAACCAGGTTCTATGCCCGACATATATGTTGTCACCTGGGCTGTCTCGCGAGGGGCTCCTCTATGAGTTGGAGAGCATATCAAGGAATGCACTTTCAATATACCGGGCCATCGAGGAAGGGGCATCTAAACTAGGGCTGATCATCAAGAAAGAAGAGACCATGTGCAGTTATGACTTTCTCATCTATGGGAAAACTCCCTTGTTTCGAGGTAACATATTGGTGCCTGAATCCAAAAGATGGGCCAGAGTCTCTTGCATCTCTAACGATCAAATAGTCAACCTTGCCAATATAATGTCAACAGTGTCCACCAATGCGCTAACAGTGGCACAACACTCTCAATCTCTGATCAAGCCGATGAGGGATTTTCTGCTCATGTCAGTACAGGCAGTCTTCCACTACCTGTTATTTAGCCCGATCTTAAAGGGCAGAGTTTACAAGATTCTAAATGCCGAAGGGGAGAACTTTCTCCTAGCCATGTCGAGGATAATCTATCTAGACCCTTCTTTGGGAGGGGTGTCTGGAATGTCTCTCGGTAGGTTCCATATACGTCAGTTCTCAGACCCTGTCTCTGAAGGGTTATCCTTCTGGAGAGAGATCTGGTTAAGCTCCCATGAATCCTGGATTCACGCGTTGTGTCAAGAGGCTGGGAACCCAGATCTTGGGGAGAGAACACTCGAGAGCTTTACTCGCCTTCTAGAAGATCCTACCACCTTAAATATAAAAGGAGGTGCCAGTCCCACCATTCTACTAAAGGATGCAATCAGAAAGGCTTTGTATGACGAGGTGGACAAGGTGGAAAATTCAGAGTTTCGGGAGGCAATCCTGTTGTCTAAGACTCATAGAGATAACTTCATACTCTTTTTAAAATCTGTTGAGCCTCTGTTTCCTCGGTTTCTCAGTGAGCTCTTCAGCTCGTCCTTCTTGGGAATCCCTGAGTCAATCATCGGATTGATACAAAACTCCCGGACGATAAGAAGGCAGTTTAGAAAAAGTCTCTCAAGAACTTTGGAAGAATCCTTTTACAATTCAGAAATCCACGGGATCAATCGGATGACCCAGACACCTCAACGGGTCGGGAGAGTATGGCCTTGCTCTTCAGAAAGGGCAGATCTACTTAGGGAGATCTCTTGGGGAAGAAAAGTGGTCGGCACAACAGTTCCTCACCCTTCTGAGATGTTGGGGTTACTTCCCAAGTCCTCCATTTCATGCACTTGTGGAACAACAGGAGGAAGCAATCCTAGAGTTTCTGTGTCAGTACTCCCATCTTTCGATCAGTCATTTTTTTCACGAGGTCCCCTAAAGGGATACTTAGGCTCGTCCACCTCCGTGTCGACCCAGCTATTCCATGCATGGGAAAAAGTAACTAATGTTCATGTCGTGAAAAGGGCTCTATCGCTAAAAGAATCTATAAACTGGTTCATTACTAGAAACTCTAACTTGGCTCAAACTCTGATTAGGAACATTATGTCTCTGACAGGCCCTGACTTCCCTCTAGAGGAGGCCCCTGTTTTCAAAAGGACAGGGTCAGCCTTGCACAGGTTCAAATCTGCCAGATACAGCGAAGGAGGGTATTCTTCTGTTTGCCCGAACCTCCTCTCTCATATCTCTGTTAGTACAGACACCATGTCTGATTTAACTCAAGACGGGAAGAACTACGATTTCATGTTCCAGCCACTGATGCTTTATGCGCAGACATGGACATCAGAGCTGGTACAGAGAGACACAAGGCTGAGGGACTCCACGTTTCATTGGCACCTCCGGTGCAACAGGTGTGTAAGGCCCATTGACGATATAACACTGGAAACTTCTCAGA
			TCTTCGAATTCCCAGATGTGTCAAAAAGAATATCCAGAATGGTTTCCGGGGCCGTACCTCATTTCCAGAAGCTTCCTGATATCCGTCTGAGACCAGGTGATTTTGAATCTCTAAGCGGTAGGGAAAAGTCTCGCCATATAGGGTCAGCTCAGGGGCTCTTATACTCAATATTAGTGGCAATTCACGACTCAGGATACAATGATGGAACCATCTTCCCCGTCAACATATACGGCAAGGTTTCCCCTAGGGATTACTTGAGAGGGCTCGCGAGAGGAGTCTTGATAGGATCCTCGATTTGCTTCTTGACGAGAATGACAAATATCAACATTAATAGACCTCTTGAATTGATCTCAGGGGTAATTTCATACATCCTCTTGAGGCTGGATAATCACCCCTCCTTGTACATAATGCTCAGAGAGCCGTCTCTTAGAGGAGAAATATTTTCTATCCCTCAGAAAATCCCCGCTGCTTATCCAACCACTATGAAAGAGGGCAACAGATCGATCTTGTGTTATCTCCAACATGTGCTACGCTATGAGCGAGAGGTGATCACAGCGTCTCCAGAGAATGACTGGCTGTGGATCTTCTCAGACTTTAGAAGTGCCAAAATGACGTACTTGACCCTCATTACTTACCAGTCTCATCTCCTACTCCAGAGGGTTGAGAGAAACTTGTCTAAGGGTATGAGGGCTAACCTGCGACAAATGAGCTCTTTGATGAGGCAGGTGCTTGGTGGGCATGGAGAAGATACTTTAGAGTCAGACGACGACATCCAACGTTTGCTAAAAGACTCTTTGCGAAGGACAAGGTGGGTGGATCAAGAGGTGCGCCATGCAGCTAGAACCATGACTGGAGATTACAGCCCCAACAAGAAAGTGTCTCGTAAGGCAGGGTGTTCGGAGTGGGTCTGCTCTGCTCAGCAGGTGGCAGTCTCTACCTCAGCAAACCCAGCCCCTGTCTCAGAGCTCGACATAAGGGCCCTCTCTAAGAGGTTTCAAAACCCTCTGATCTCAGGCCTGAGGGTGGTTCAGTGGGCAACCGGCGCCCATTACAAGCTTAAGCCCATTCTAGACGATCTCAATGTTTTCCCATCCCTCTGTCTCGTAGTAGGGGACGGGTCGGGGGGGATATCAAGGGCAGTTCTCAACATGTTTCCAGATGCCAAGCTTGTGTTCAACAGCCTTTTAGAGGTGAATGATCTGATGGCTTCCGGAACACATCCACTACCTCCTTCAGCAATCATGAGTGGAGGAGATGACATCGTTTCCAGAGTGATAGATTTTGACTCAATCTGGGAAAAACCGTCTGACCTGAGAAACTTGGCCACTTGGAGATACTTCCAGTCAGTCCAAAAACAGGTCAACATGTCTTATGACCTCATTATTTGTGATGCAGAAGTTACCGACATTGCATCTGTCAACCGGATAACCCTGTTAATGTCTGACTTTGCATTGTCTATAGATGGACCACTGTGTTTGGTCTTCAAAACTTACGGGACCATGCTAGTAAACCCAGACTATAAGGCTATCCAACACCTGTCAAGAGCGTTCCCCTCAGTCACAGGGTTTATAACCCAAGTAACCTCGTCCTTTTCGTCTGAGCTATACCTCCGATTCTCCAAACGAGGGAAGTTTTTCAGAGATGCCGAGTACTTGACCTCCTCCACCCTTCGGGAAATGAGCCTTGTATTATTCAATTGCAGCAGCCCCAAGAGTGAGATGCAGAGAGCTCGTTCCTTGAACTATCAAGATCTTGTAAGGGGATTTCCTGAAGAAATCATATCAAATCCTTACAATGAGATGATCATAACTCTGATTGACAGTGATGTAGAATCTTTTTTAGTCCACAAGATGGTGGATGATCTTGAGTTACAGAGGGGAACTCTGTCGAAAGTGGCTATCATTATAGCCATCATGATAGTTTTCTCCAACCGAGTCTTCAACGTTTCTAAACCCTTGACTGACCCATTATTCTATCCGCCGTCTGATCCCAAAATCCTG
			AGGCACTTCAACATATGTTGCAGTACTATGATGTATCTATCTACCGCTTTAGGCGACGTCCCCAGCTTCGCAAGACTTCATGACCTCTATAACAGACCTATAACTTATTACTTCAGAAAGCAAGTCATTCGGGGGAATATTTATCTATCTTGGAGTTGGTCTGACGACACCTCAGTGTTCAAGAGGGTGGCCTGTAATTCTAGCTTGAGTCTGTCGTCTCACTGGATCAGGTTGATTTACAAGATAGTGAAGACTACCAGGCTCGTTGGTAGCATCGAGGACCTATCCGGAGAGATAGAAAGACACCTTCATGGGTACAACAGGTGGATCACCCTCAAGGATATCAAGTCTAGATCGTCTCTATTAGACTACAGCTGCTTGTAA
		</sequence>
		<sequence>
			<taxon idref="RV2858_2011-02-21"/>
			ATGCTAGATCCAGGAGAGGTCTATGATGACCCCATTGATCCGATCGAGTCAGAGGCTGAACCCAGAGGAGCCCCCACTGTCCCCAACATCTTGAGAAACTCTGACTACAACCTCAACTCCCCTTTGATAGAAGACTCTGCAAGACTAATGTTAGAATGGTTGAAAACAGGGAATAGACCTTATCGGATGACTCTGACAGACAATTGCTCCAGGTCTTACAAAGTTCTGAAAGATTATTTCAAGAAAGTGGATTTGGGTTCTCTTAAAGTGGGCGGAACTGCTGCACAGTCGATGATTTCTCTCTGGTTATATGGTGCCCACTCTGAATCGAACAGGAGTCGGAGATGTATAACAGACTTGGCCCATTTCTATTCCAAGTCATCCCCCATAGAGAAGCTGTTGAATTGTACACTCGGAAATAGAGGGTTGAGAATCCCCCCAGAGGGGGTGTTAAGTTGCCTGGAGAGGGTCGATTATGATAAGGCGTTTGGCAGGTATCTGGCCAACACGTATTCATCTTATTTGTTCTTCCATGTAATTACCCTATACATGAATGCCCTAGACTGGGACGAGGAAAAAACCATCTTAGCATTATGGAAAGATTTAACCTCGGTGGACATCGGGAAGGACTTGGTCAAGTTCAAAGATCAAATATGGGGACTGCTGATTGTGACAAAGGACTTTGTTTATTCCCAAAGTTCCAACTGTCTTTTTGACAGAAACTATACACTCATGCTAAAAGATCTTTTCTTGTCTCGCTTCAACTCTTTAATGATCCTGCTTTCTCCCCCCGAGCCCCGATACTCAGATGACTTGATATCTCAGCTGTGTCAGCTATACATCGCGGGGGATCAAGTCTTGTCCATGTGTGGAAACTCCGGCTATGAAGTCATCAAAATATTAGAGCCATATGTCGTGAACAGTTTAGTCCAGAGAGCTGAAAAGTTTAGGCCTCTTATTCATTCCTTGGGAGACTTTCCTGTATTTATAAGAGACAAGGTGAGTCAGCTTGAAGGGACTTTCGGTCCCAGTGCAAAAAGGTTTTTTAGGGTTCTGGATCAGTTCGACAACATACATGACTTAGTTTTTGTGTATGGCTGTTACAGGCATTGGGGGCACCCCTATATAGATTATCGAAAGGGTCTGTCAAAACTATATGATCAAGTTCACATTAAGAAAGTGATAGATAAGTCCTACCAAGAATGTTTGGCAAGCGACCTAGCCAGGAGGATTCTTAGATGGGGCTTTGACAAGTACTCCAAGTGGTATCTGGATTCTCGATTCCTTGCCCGAGACCATCCTTTGACTCCTTATATCAAAACCCAAACATGGCCACCCAAACATATAGTAGATCTGGTAGGGGATACATGGCACAAGCTCCCGATCACGCAAATCTTTGAGATTCCTGAATCAATGGACCCGTCAGAAATATTGGATGATAAATCACATTCTTTCACCAGAACAAGACTAGCTTCTTGGCTGTCAGAGAACCGAGGGGGGCCTGTTCCTAGTGAGAAAGTCATCATCACGGCCTTGTCTAAGCCGCCTGTCAATCCCCGAGAGTTTTTGAAGTCTATAGATCTCGGAGGACTGCCAGATGAAGACTTGATAATTGGCCTCAAGCCGAAGGAACGAGAACTGAAGATTGAGGGTCGATTCTTTGCTCTAATGTCATGGAATCTAAGATTGTATTTTGTCATCACCGAAAAGCTCTTGGCTAATTACATCTTGCCACTTTTTGACGCACTGACTATGACAGACAACCTGAACAAGGTGTTTAAAAAGTTGATCGACAGGGTCACTGGGCAAGGGCTCTTGGACTATTCTAGGGTTACATATGCATTTCACCTGGACTATGAGAAGTGGAACAATCATCAAAGATTAGAGTCAACAGAGGATGTATTCTCCGTCCTGGATCAGGTGTTTGGATTGAAGAGGGTGTTTTCTAGAACACATGAGTTTTTCCAGAAGTCTTGGATCTATTATTCAGACAGATCAGA
			TCTCATCGGGTTATGGGAGGATCAAATATACTGCTTGGATATGTCCAACGGCCCAACCTGCTGGAATGGTCAGGACGGAGGGCTAGAGGGATTACGGCAGAAGGGCTGGAGTTTAGTCAGCTTATTGATGATAGATAGAGAATCTCAAACCAGGAACACAAGAACCAAAATACTAGCTCAAGGAGACAACCAGGTTCTATGCCCGACATATATGTTGTCACCTGGGCTGTCTCGCGAGGGGCTCCTCTATGAGTTGGAGAGCATATCAAGGAATGCACTTTCAATATACCGGGCCATCGAGGAAGGGGCATCTAAACTAGGGCTGATCATCAAGAAAGAAGAGACCATGTGCAGTTATGACTTTCTCATCTATGGGAAAACTCCCTTGTTTCGAGGTAACATATTGGTGCCTGAATCCAAAAGATGGGCCAGAGTCTCTTGCATCTCTAACGATCAAATAGTCAACCTTGCCAATATAATGTCAACAGTGTCCACCAATGCGCTAACAGTGGCACAACACTCTCAATCTCTGATCAAGCCGATGAGGGATTTTCTGCTCATGTCAGTACAGGCAGTCTTCCACTACCTGTTATTTAGCCCGATCTTAAAGGGCAGAGTTTACAAGATTCTAAATGCCGAAGGGGAGAACTTTCTCCTAGCCATGTCGAGGATAATCTATCTAGACCCTTCTTTGGGAGGGGTGTCTGGAATGTCTCTCGGTAGGTTCCATATACGTCAGTTCTCAGACCCTGTCTCTGAAGGGTTATCCTTCTGGAGAGAGATCTGGTTAAGCTCCCATGAATCCTGGATTCACGCGTTGTGTCAAGAGGCTGGGAACCCAGATCTTGGGGAGAGAACACTCGAGAGCTTTACTCGCCTTCTAGAAGATCCTACCACCTTAAATATAAAAGGAGGTGCCAGTCCCACCATTCTACTAAAGGATGCAATCAGAAAGGCTTTGTATGACGAGGTGGACAAGGTGGAAAATTCAGAGTTTCGGGAGGCAATCCTGTTGTCTAAGACTCATAGAGATAACTTCATACTCTTTTTAAAATCTGTTCAGCCTCTGTTTCCTCGGTTTCTCAGTGAGCTCTTCAGCTCGTCCTTCTTGGGAATCCCTGAGTCAATCATCGGATTGATACAAAACTCCCGGACGATAAGAAGGCAGTTTAGAAAAAGTCTCTCAAGAACTTTGGAAGAATCCTTTTACAATTCAGAAATCCACGGGATCAATCGGATGACCCAGACACCTCAACGGGTCGGGAGAGTATGGCCTTGCTCTTCAGAAAGGGCAGATCTACTTAGGGAGATCTCTTGGGGAAGAAAAGTGGTCGGCACAACAGTTCCTCACCCTTCTGAGATGTTGGGGTTACTTCCCAAGTCCTCCATTTCATGCACTTGTGGAACAACAGGAGGAAGCAATCCTAGAGTTTCTGTGTCAGTACTCCCATCTTTCGATCAGTCATTTTTTTCACGAGGTCCCCTAAAGGGATACTTAGGCTCGTCCACCTCCGTGTCGACCCAGCTATTCCATGCATGGGAAAAAGTAACTAATGTTCATGTCGTGAAAAGGGCTCTATCGCTAAAAGAATCTATAAACTGGTTCATTACTAGAAACTCTAACTTGGCTCAAACTCTGATTAGGAACATTATGTCTCTGACAGGCCCTGACTTCCCTCTAGAGGAGGCCCCTGTTTTCAAAAGGACAGGGTCAGCCTTGCACAGGTTCAAATCTGCCAGATACAGCGAAGGAGGGTATTCTTCTGTTTGCCCGAACCTCCTCTCTCATATCTCTGTTAGTACAGACACCATGTCTGATTTAACTCAAGACGGGAAGAACTATGATTTCATGTTCCAGCCACTGATGCTTTATGCGCAGACATGGACATCAGAGCTGGTACAGAGAGACACAAGGCTGAGGGACTCCACGTTTCATTGGCACCTCCGGTGCAACAGGTGTGTAAGGCCCATTGACGATATAACACTGGAAACTTCTCAGA
			TCTTCGAATTCCCAGATGTGTCAAAAAGAATATCCAGAATGGTTTCTGGGGCCGTACCTCATTTCCAGAAGCTTCCTGATATCCGTCTGAGACCAGGTGATTTTGAATCTCTAAGCGGTAGGGAAAAGTCTCGCCATATAGGGTCAGCTCAGGGGCTCTTATACTCAATATTAGTGGCAATTCACGACTCAGGATACAATGATGGAACCATCTTCCCCGTCAACATATACGGCAAGGTTTCCCCTAGGGATTACTTGAGAGGGCTCGCGAGAGGAGTCTTGATAGGATCCTCGATTTGCTTCTTGACGAGAATGACAAATATCAACATTAATAGACCTCTTGAATTGATCTCAGGGGTAATTTCATACATCCTCTTGAGGCTGGATAATCACCCCTCCTTGTACATAATGCTCAGAGAGCCGTCTCTTAGAGGAGAAATATTTTCTATCCCTCAGAAAATCCCCGCTGCTTATCCAACCACTATGAAAGAGGGCAACAGATCGATCTTGTGTTATCTCCAACATGTGCTACGCTATGAGCGAGAGGTGATCACAGCGTCTCCAGAGAATGACTGGCTGTGGATCTTCTCAGACTTTAGAAGTGCCAAAATGACGTACTTGACCCTCATTACTTACCAGTCTCATCTCCTACTCCAGAGGGTTGAGAGAAACTTGTCTAAGGGTATGAGGGCTAACCTGCGACAAATGAGCTCTTTGATGAGGCAGGTGCTTGGTGGGCATGGAGAAGATACTTTAGAGTCAGACGACGACATCCAACGTTTGCTAAAAGACTCTTTGCGAAGGACAAGGTGGGTGGATCAAGAGGTGCGCCATGCAGCTAGAACCATGACTGGAGATTACAGCCCCAACAAGAAAGTGTCTCGTAAGGCAGGGTGTTCGGAGTGGGTCTGCTCTGCTCAGCAGGTGGCAGTCTCTACCTCAGCAAACCCAGCCCCTGTCTCAGAGCTCGACATAAGGGCCCTCTCTAAGAGGTTTCAAAACCCTCTGATCTCAGGCCTGAGGGTGGTTCAGTGGGCAACCGGCGCCCATTACAAGCTTAAGCCCATTCTAGACGATCTCAATGTTTTCCCATCCCTCTGTCTCGTAGTAGGGGACGGGTCGGGGGGGATATCAAGGGCAGTTCTCAACATGTTTCCAGATGCCAAGCTTGTGTTCAACAGCCTTTTAGAGGTGAATGATCTGATGGCTTCCGGAACACATCCACTACCTCCTTCAGCAATCATGAGTGGAGGAGATGACATCGTTTCCAGAGTGATAGATTTTGACTCAATCTGGGAAAAACCGTCTGACCTGAGAAACTTGGCCACTTGGAGATACTTCCAGTCAGTCCAAAAACAGGTCAACATGTCTTATGACCTCATTATTTGTGATGCAGAAGTTACCGACATTGCATCTGTCAACCGGATAACCCTGTTAATGTCTGACTTTGCATTGTCTATAGATGGACCACTGTGTTTGGTCTTCAAAACTTACGGGACCATGCTAGTAAACCCAGACTATAAGGCTATCCAACACCTGTCAAGAGCGTTCCCCTCAGTCACAGGGTTTATAACCCAAGTAACCTCGTCCTTTTCGTCTGAGCTATACCTCCGATTCTCCAAACGAGGGAAGTTTTTCAGAGATGCCGAGTACTTGACCTCCTCCACCCTTCGGGAAATGAGCCTTGTATTATTCAATTGCAGCAGCCCCAAGAGTGAGATGCAGAGAGCTCGTTCCTTGAACTATCAAGATCTTGTAAGGGGATTTCCTGAAGAAATCATATCAAATCCTTACAATGAGATGATCATAACTCTGATTGACAGTGATGTAGAATCTTTTTTAGTCCACAAGATGGTGGATGATCTTGAGTTACAGAGGGGAACTCTGTCGAAAGTGGCTATCATTATAGCCATCATGATAGTTTTCTCCAACCGAGTCTTCAACGTTTCTAAACCCTTGACTGACCCATTATTCTATCCGCCGTCTGATCCCAAAATCCTG
			AGGCACTTCAACATATGTTGCAGTACTATGATGTATCTATCTACCGCTTTAGGCGACGTCCCCAGCTTCGCAAGACTTCATGACCTCTATAACAGACCTATAACTTATTACTTCAGAAAGCAAGTCATTCGGGGGAATATTTATCTATCTTGGAGTTGGTCTGACGACACCTCAGTGTTCAAGAGGGTGGCCTGTAATTCTAGCTTGAGTCTGTCGTCTCACTGGATCAGGTTGATTTACAAGATAGTGAAGACTACCAGGCTCGTTGGTAGCATCGAGGACCTATCCGGAGAGATAGAAAGACACCTTCATGGGTACAACAGGTGGATCACCCTCAAGGATATCAAGTCTAGATCGTCTCTATTAGACTACAGCTGCTTGTAA
		</sequence>
		<sequence>
			<taxon idref="RV2867_2011-05-22"/>
			ATGCTAGATCCAGGAGAGGTCTATGATGACCCCATTGATCCGATCGAGTCAGAGGCTGAACCCAGAGGAGCCCCCACTGTCCCCAACATCTTGAGAAACTCTGACTACAACCTCAACTCCCCTTTGATAGAAGACTCTGCAAGACTAATGTTAGAATGGTTGAAAACAGGGAATAGACCTTATCGGATGACTCTGACAGACAATTGCTCCAGGTCTTACAAAGTTCTGAAAGATTATTTCAAGAAAGTGGATTTGGGTTCTCTTAAAGTGGGCGGAACTGCTGCACAGTCGATGATTTCTCTCTGGTTATATGGTGCCCACTCTGAATCGAACAGGAGTCGGAGATGTATAACAGACTTGGCCCATTTCTATTCCAAGTCATCCCCCATAGAGAAGCTGTTGAATTGTACACTCGGAAATAGAGGGTTGAGAATCCCCCCAGAGGGGGTGTTAAGTTGCCTGGAGAGGGTCGATTATGATAAGGCGTTTGGCAGGTATCTGGCCAACACGTATTCATCTTATTTGTTCTTCCATGTAATTACCCTATACATGAATGCCCTAGACTGGGACGAGGAAAAAACCATCTTAGCATTATGGAAAGATTTAACCTCGGTGGACATCGGGAAGGACTTGGTCAAGTTCAAAGATCAAATATGGGGACTGCTGATTGTGACAAAGGACTTTGTTTATTCCCAAAGTTCCAACTGTCTTTTTGACAGAAACTATACACTCATGCTAAAAGATCTTTTCTTGTCTCGCTTCAACTCTTTAATGATCCTGCTTTCTCCCCCCGAGCCCCGATACTCAGATGACTTGATATCTCAGCTGTGTCAGCTATACATCGCGGGGGATCAAGTCTTGTCCATGTGTGGAAACTCCGGCTATGAAGTCATCAAAATATTAGAGCCATATGTCGTGAACAGTTTAGTCCAGAGAGCTGAAAAGTTTAGGCCTCTTATTCATTCCTTGGGAGACTTTCCTGTATTTATAAGAGACAAGGTGAGTCAGCTTGAAGGGACTTTCGGTCCCAGTGCAAAAAGGTTTTTTAGGGTTCTGGATCAGTTCGACAACATACATGACTTAGTTTTTGTGTATGGCTGTTACAGGCATTGGGGGCACCCCTATATAGATTATCGAAAGGGTCTGTCAAAACTATATGATCAAGTTCACATTAAGAAAGTGATAGATAAGTCCTACCAAGAATGTTTGGCAAGCGACCTAGCCAGGAGGATTCTTAGATGGGGCTTTGACAAGTACTCCAAGTGGTATCTGGATTCTCGATTCCTTGCCCGAGACCATCCTTTGACTCCTTATATCAAAACCCAAACATGGCCACCCAAACATATAGTAGATCTGGTAGGGGATACATGGCACAAGCTCCCGATCACGCAAATCTTTGAGATTCCTGAATCAATGGACCCGTCAGAAATATTGGATGATAAATCACATTCTTTCACCAGAACAAGACTAGCTTCTTGGCTGTCAGAGAACCGAGGGGGGCCTGTTCCTAGTGAGAAAGTCATCATCACGGCCTTGTCTAAGCCGCCTGTCAATCCCCGAGAGTTTTTGAAGTCTATAGATCTCGGAGGACTGCCAGATGAAGACTTGATAATTGGCCTCAAGCCGAAGGAACGAGAACTGAAGATTGAGGGTCGATTCTTTGCTCTAATGTCATGGAATCTAAGATTGTATTTTGTCATCACCGAAAAGCTCTTGGCTAATTACATCTTGCCACTTTTTGACGCACTGACTATGACAGACAACCTGAACAAGGTGTTTAAAAAGTTGATCGACAGGGTCACTGGGCAAGGGCTCTTGGACTATTCTAGGGTTACATATGCATTTCACCTGGACTATGAGAAGTGGAACAATCATCAAAGATTAGAGTCAACAGAGGATGTATTCTCCGTCCTGGATCAGGTGTTTGGATTGAAGAGGGTGTTTTCTAGAACACATGAGTTTTTCCAGAAGTCTTGGATCTATTATTCAGACAGATCAGA
			TCTCATCGGGTTATGGGAGGATCAAATATACTGCTTGGATATGTCCAACGGCCCAACCTGCTGGAATGGTCAGGACGGAGGGCTAGAGGGATTACGGCAGAAGGGCTGGAGTTTAGTCAGCTTATTGATGATAGATAGAGAATCTCAAACCAGGAACACAAGAACCAAAATACTAGCTCAAGGAGACAACCAGGTTCTATGCCCGACATATATGTTGTCACCTGGGCTGTCTCGCGAGGGGCTCCTCTATGAGTTGGAGAGCATATCAAGGAATGCACTTTCAATATACCGGGCCATCGAGGAAGGGGCATCTAAACTAGGGCTGATCATCAAGAAAGAAGAGACCATGTGCAGTTATGACTTTCTCATCTATGGGAAAACTCCCTTGTTTCGAGGTAACATATTGGTGCCTGAATCCAAAAGATGGGCCAGAGTCTCTTGCATCTCTAACGATCAAATAGTCAACCTTGCCAATATAATGTCAACAGTGTCCACCAATGCGCTAACAGTGGCACAACACTCTCAATCTCTGATCAAGCCGATGAGGGATTTTCTGCTCATGTCAGTACAGGCAGTCTTCCACTACCTGTTATTTAGCCCGATCTTAAAGGGCAGAGTTTACAAGATTCTAAATGCCGAAGGGGAGAACTTTCTCCTAGCCATGTCGAGGATAATCTATCTAGACCCTTCTTTGGGAGGGGTGTCTGGAATGTCTCTCGGTAGGTTCCATATACGTCAGTTCTCAGACCCTGTCTCTGAAGGGTTATCCTTCTGGAGAGAGATCTGGTTAAGCTCCCATGAATCCTGGATTCACGCGTTGTGTCAAGAGGCTGGGAACCCAGATCTTGGGGAGAGAACACTCGAGAGCTTTACTCGCCTTCTAGAAGATCCTACCACCTTAAATATAAAAGGAGGTGCCAGTCCCACCATTCTACTAAAGGATGCAATCAGAAAGGCTTTGTATGACGAGGTGGACAAGGTGGAAAATTCAGAGTTTCGGGAGGCAATCCTGTTGTCTAAGACTCATAGAGATAACTTCATACTCTTTTTAAAATCTGTTGAGCCTCTGTTTCCTCGGTTTCTCAGTGAGCTCTTCAGCTCGTCCTTCTTGGGAATCCCTGAGTCAATCATCGGATTGATACAAAACTCCCGGACGATAAGAAGGCAGTTTAGAAAAAGTCTCTCAAGAACTTTGGAAGAATCCTTTTACAATTCAGAAATCCACGGGATCAATCGGATGACCCAGACACCTCAACGGGTCGGGAGAGTATGGCCTTGCTCTTCAGAAAGGGCAGATCTACTTAGGGAGATCTCTTGGGGAAGAAAAGTGGTCGGCACAACAGTTCCTCACCCTTCTGAGATGTTGGGGTTACTTCCCAAGTCCTCCATTTCATGCACTTGTGGAACAACAGGAGGAAGCAATCCTAGAGTTTCTGTGTCAGTACTCCCATCTTTCGATCAGTCATTTTTTTCACGAGGTCCCCTAAAGGGATACTTAGGCTCGTCCACCTCCGTGTCGACCCAGCTATTCCATGCATGGGAAAAAGTAACTAATGTTCATGTCGTGAAAAGGGCTCTATCGCTAAAAGAATCTATAAACTGGTTCATTACTAGAAACTCTAACTTGGCTCAAACTCTGATTAGGAACATTATGTCTCTGACAGGCCCTGACTTCCCTCTAGAGGAGGCCCCTGTTTTCAAAAGGACAGGGTCAGCCTTGCACAGGTTCAAATCTGCCAGATACAGCGAAGGAGGGTATTCTTCTGTTTGCCCGAACCTCCTCTCTCATATCTCTGTTAGTACAGACACCATGTCTGATTTAACTCAAGACGGGAAGAACTACGATTTCATGTTCCAGCCACTGATGCTTTATGCGCAGACATGGACATCAGAGCTGGTACAGAGAGACACAAGGCTGAGGGACTCCACGTTTCATTGGCACCTCCGGTGCAACAGGTGTGTAAGGCCCATTGACGATATAACACTGGAAACTTCTCAGA
			TCTTCGAATTCCCAGATGTGTCAAAAAGAATATCCAGAATGGTTTCTGGGGCCGTACCTCATTTCCAGAAGCTTCCTGATATCCGTCTGAGACCAGGTGATTTTGAATCTCTAAGCGGTAGGGAAAAGTCTCGCCATATAGGGTCAGCTCAGGGGCTCTTATACTCAATATTAGTGGCAATTCACGACTCAGGATACAATGATGGAACCATCTTCCCCGTCAACATATACGGCAAGGTTTCCCCTAGGGATTACTTGAGAGGGCTCGCGAGAGGAGTCTTGATAGGATCCTCGATTTGCTTCTTGACGAGAATGACAAATATCAACATTAATAGACCTCTTGAATTGATCTCAGGGGTAATTTCATACATCCTCTTGAGGCTGGATAATCACCCCTCCTTGTACATAATGCTCAGAGAGCCGTCTCTTAGAGGAGAAATATTTTCTATCCCTCAGAAAATCCCCGCTGCTTATCCAACCACTATGAAAGAGGGCAACAGATCGATCTTGTGTTATCTCCAACATGTGCTACGCTATGAGCGAGAGGTGATCACAGCGTCTCCAGAGAATGACTGGCTGTGGATCTTCTCAGACTTTAGAAGTGCCAAAATGACGTACTTGACCCTCATTACTTACCAGTCTCATCTCCTACTCCAGAGGGTTGAGAGAAACTTGTCTAAGGGTATGAGGGCTAACCTGCGACAAATGAGCTCTTTGATGAGGCAGGTGCTTGGTGGGCATGGAGAAGATACTTTAGAGTCAGACGACGACATCCAACGTTTGCTAAAAGACTCTTTGCGAAGGACAAGGTGGGTGGATCAAGAGGTGCGCCATGCAGCTAGAACCATGACTGGAGATTACAGCCCCAACAAGAAAGTGTCTCGTAAGGCAGGGTGTTCGGAGTGGGTCTGCTCTGCTCAGCAGGTGGCAGTCTCTACCTCAGCAAACCCAGCCCCTGTCTCAGAGCTCGACATAAGGGCCCTCTCTAAGAGGTTTCAAAACCCTCTGATCTCAGGCCTGAGGGTGGTTCAGTGGGCAACCGGCGCCCATTACAAGCTTAAGCCCATTCTAGACGATCTCAATGTTTTCCCATCCCTCTGTCTTGTAGTAGGGGACGGGTCGGGGGGGATATCAAGGGCAGTTCTCAACATGTTTCCAGATGCCAAGCTTGTGTTCAACAGCCTTTTAGAGGTGAATGATCTGATGGCTTCCGGAACACATCCACTACCTCCTTCAGCAATCATGAGTGGAGGAGATGACATCGTTTCCAGAGTGATAGATTTTGACTCAATCTGGGAAAAACCGTCTGACCTGAGAAACTTGGCCACTTGGAGATACTTCCAGTCAGTCCAAAAACAGGTCAACATGTCTTATGACCTCATTATTTGTGATGCAGAAGTTACCGACATTGCATCTGTCAACCGGATAACCCTGTTAATGTCTGACTTTGCATTGTCTATAGATGGACCACTGTGTTTGGTCTTCAAAACTTACGGGACCATGCTAGTAAACCCAGACTATAAGGCTATCCAACACCTGTCAAGAGCGTTCCCCTCAGTCACAGGGTTTATAACCCAAGTAACCTCGTCCTTTTCGTCTGAGCTATACCTCCGATTCTCCAAACGAGGGAAGTTTTTCAGAGATGCCGAGTACTTGACCTCCTCCACCCTTCGGGAAATGAGCCTTGTATTATTCAATTGCAGCAGCCCCAAGAGTGAGATGCAGAGAGCTCGTTCCTTGAACTATCAAGATCTTGTAAGGGGATTTCCTGAAGAAATCATATCAAATCCTTACAATGAGATGATCATAACTCTGATTGACAGTGATGTAGAATCTTTTTTAGTCCACAAGATGGTGGATGATCTTGAGTTACAGAGGGGAACTCTGTCGAAAGTGGCTATCATTATAGCCATCATGATAGTTTTCTCCAACCGAGTCTTCAACGTTTCTAAACCCTTGACTGACCCATTATTCTATCCGCCGTCTGATCCCAAAATCCTG
			AGGCACTTCAACATATGTTGCAGTACTATGATGTATCTATCTACCGCTTTAGGCGACGTCCCCAGCTTCGCAAGACTTCATGACCTCTATAACAGACCTATAACTTATTACTTCAGAAAGCAAGTCATTCGGGGGAATATTTATCTATCTTGGAGTTGGTCTGACGACACCTCAGTGTTCAAGAGGGTGGCCTGTAATTCTAGCTTGAGTCTGTCGTCTCACTGGATCAGGTTGATTTACAAGATAGTGAAGACTACCAGGCTCGTTGGTAGCATCGAGGACCTATCCGGAGAGATAGAAAGACACCTTCATGGGTACAACAGGTGGATCACCCTCAAGGATATCAAGTCTAGATCGTCTCTATTAGACTACAGCTGCTTGTAA
		</sequence>
		<sequence>
			<taxon idref="RV2870_2011-06-01"/>
			ATGCTAGATCCAGGAGAGGTCTATGATGACCCCATTGATCCGATCGAGTCAGAGGCTGAACCCAGAGGAGCCCCCACTGTCCCCAACATCTTGAGAAACTCTGACTACAACCTCAACTCCCCTTTGATAGAAGACTCTGCAAGACTAATGTTAGAATGGTTGAAAACAGGGAATAGACCTTATCGGATGACTCTGACAGACAATTGCTCCAGGTCTTACAAAGTTCTGAAAGATTATTTCAAGAAAGTGGATTTGGGTTCTCTTAAAGTGGGCGGAACTGCTGCACAGTCGATGATTTCTCTCTGGTTATATGGTGCCCACTCTGAATCGAACAGGAGTCGGAGATGTATAACAGACTTGGCCCATTTCTATTCCAAGTCATCCCCCATAGAGAAGCTGTTGAATTGTACACTCGGAAATAGAGGGTTGAGAATCCCCCCAGAGGGGGTGTTAAGTTGCCTGGAGAGGGTCGATTATGATAAGGCGTTTGGCAGGTATCTGGCCAACACGTATTCATCTTATTTGTTCTTCCATGTAATTACCCTATACATGAATGCCCTAGACTGGGACGAGGAAAAAACCATCTTAGCATTATGGAAAGATTTAACCTCGGTGGACATCGGGAAGGACTTGGTCAAGTTCAAAGATCAAATATGGGGACTGCTGATTGTGACAAAGGACTTTGTTTATTCCCAAAGTTCCAACTGTCTTTTTGACAGAAACTATACACTCATGCTAAAAGATCTTTTCTTGTCTCGCTTCAACTCTTTAATGATCCTGCTTTCTCCCCCCGAGCCCCGATACTCAGATGACTTGATATCTCAGCTGTGTCAGCTATACATCGCGGGGGATCAAGTCTTGTCCATGTGTGGAAACTCCGGCTATGAAGTCATCAAAATATTAGAGCCATATGTCGTGAACAGTTTAGTCCAGAGAGCTGAAAAGTTTAGGCCTCTTATTCATTCCTTGGGAGACTTTCCTGTATTTATAAGAGACAAGGTGAGTCAGCTTGAAGGGACTTTCGGTCCCAGTGCAAAAAGGTTTTTTAGGGTTCTGGATCAGTTCGACAACATACATGACTTAGTTTTTGTGTATGGCTGTTACAGGCATTGGGGGCACCCCTATATAGATTATCGAAAGGGTCTGTCAAAACTATATGATCAAGTTCACATTAAGAAAGTGATAGATAAGTCCTACCAAGAATGTTTGGCAAGCGACCTAGCCAGGAGGATTCTTAGATGGGGCTTTGACAAGTACTCCAAGTGGTATCTGGATTCTCGATTCCTTGCCCGAGACCATCCTTTGACTCCTTATATCAAAACCCAAACATGGCCACCCAAACATATAGTAGATCTGGTAGGGGATACATGGCACAAGCTCCCGATCACGCAAATCTTTGAGATTCCTGAATCAATGGACCCGTCAGAAATATTGGATGATAAATCACATTCTTTCACCAGAACAAGACTAGCTTCTTGGCTGTCAGAGAACCGAGGGGGGCCTGTTCCTAGTGAGAAAGTCATCATCACGGCCTTGTCTAAGCCGCCTGTCAATCCCCGAGAGTTTTTGAAGTCTATAGATCTCGGAGGACTGCCAGATGAAGACTTGATAATTGGCCTCAAGCCGAAGGAACGAGAACTGAAGATTGAGGGTCGATTCTTTGCTCTAATGTCATGGAATCTAAGATTGTATTTTGTCATCACCGAAAAGCTCTTGGCTAATTACATCTTGCCACTTTTTGACGCACTGACTATGACAGACAACCTGAACAAGGTGTTTAAAAAGTTGATCGACAGGGTCACTGGGCAAGGGCTCTTGGACTATTCTAGGGTTACATATGCATTTCACCTGGACTATGAGAAGTGGAACAATCATCAAAGATTAGAGTCAACAGAGGATGTATTCTCCGTCCTGGATCAGGTGTTTGGATTGAAGAGGGTGTTTTCTAGAACACATGAGTTTTTCCAGAAGTCTTGGATCTATTATTCAGACAGATCAGA
			TCTCATCGGGTTATGGGAGGATCAAATATACTGCTTGGATATGTCCAACGGCCCAACCTGCTGGAATGGTCAGGACGGAGGGCTAGAGGGATTACGGCAGAAGGGCTGGAGTTTAGTCAGCTTATTGATGATAGATAGAGAATCTCAAACCAGGAACACAAGAACCAAAATACTAGCTCAAGGAGACAACCAGGTTCTATGCCCGACATATATGTTGTCACCTGGGCTGTCTCGCGAGGGGCTCCTCTATGAGTTGGAGAGCATATCAAGGAATGCACTTTCAATATACCGGGCCATCGAGGAAGGGGCATCTAAACTAGGGCTGATCATCAAGAAAGAAGAGACCATGTGCAGTTATGACTTTCTCATCTATGGGAAAACTCCCTTGTTTCGAGGTAACATATTGGTGCCTGAATCCAAAAGATGGGCCAGAGTCTCTTGCATCTCTAACGATCAAATAGTCAACCTTGCCAATATAATGTCAACAGTGTCCACCAATGCGCTAACAGTGGCACAACACTCTCAATCTCTGATCAAGCCGATGAGGGATTTTCTGCTCATGTCAGTACAGGCAGTCTTCCACTACCTGTTATTTAGCCCGATCTTAAAGGGCAGAGTTTACAAGATTCTAAATGCCGAAGGGGAGAACTTTCTCCTAGCCATGTCGAGGATAATCTATCTAGACCCTTCTTTGGGAGGGGTGTCTGGAATGTCTCTCGGTAGGTTCCATATACGTCAGTTCTCAGACCCTGTCTCTGAAGGGTTATCCTTCTGGAGAGAGATCTGGTTAAGCTCCCATGAATCCTGGATTCACGCGTTGTGTCAAGAGGCTGGGAACCCAGATCTTGGGGAGAGAACACTCGAGAGCTTTACTCGCCTTCTAGAAGATCCTACCACCTTAAATATAAAAGGAGGTGCCAGTCCCACCATTCTACTAAAGGATGCAATCAGAAAGGCTTTGTATGACGAGGTGGACAAGGTGGAAAATTCAGAGTTTCGGGAGGCAATCCTGTTGTCTAAGACTCATAGAGATAACTTCATACTCTTTTTAAAATCTGTTGAGCCTCTGTTTCCTCGGTTTCTCAGTGAGCTCTTCAGCTCGTCCTTCTTGGGAATCCCTGAGTCAATCATCGGATTGATACAAAACTCCCGGACGATAAGAAGGCAGTTTAGAAAAAGTCTCTCAAGAACTTTGGAAGAATCCTTTTACAATTCAGAAATCCACGGGATCAATCGGATGACCCAGACACCTCAACGGGTCGGGAGAGTATGGCCTTGCTCTTCAGAAAGGGCAGATCTACTTAGGGAGATCTCTTGGGGAAGAAAAGTGGTCGGCACAACAGTTCCTCACCCTTCTGAGATGTTGGGGTTACTTCCCAAGTCCTCCATTTCATGCACTTGTGGAACAACAGGAGGAAGCAATCCTAGAGTTTCTGTGTCAGTACTCCCATCTTTCGATCAGTCATTTTTTTCACGAGGTCCCCTAAAGGGATACTTAGGCTCGTCCACCTCCGTGTCGACCCAGCTATTCCATGCATGGGAAAAAGTAACTAATGTTCATGTCGTGAAAAGGGCTCTATCGCTAAAAGAATCTATAAACTGGTTCATTACTAGAAACTCTAACTTGGCTCAAACTCTGATTAGGAACATTATGTCTCTGACAGGCCCTGACTTCCCTCTAGAGGAGGCCCCTGTTTTCAAAAGGACAGGGTCAGCCTTGCACAGGTTCAAATCTGCCAGATACAGCGAAGGAGGGTATTCTTCTGTTTGCCCGAACCTCCTCTCTCATATCTCTGTTAGTACAGACACCATGTCTGATTTAACTCAAGACGGGAAGAACTACGATTTCATGTTCCAGCCACTGATGCTTTATGCGCAGACATGGACATCAGAGCTGGTACAGAGAGACACAAGGCTGAGGGACTCCACGTTTCATTGGCACCTCCGGTGCAACAGGTGTGTAAGGCCCATTGACGATATAACACTGGAAACTTCTCAGA
			TCTTCGAATTCCCAGATGTGTCAAAAAGAATATCCAGAATGGTTTCTGGGGCCGTACCTCATTTCCAGAAGCTTCCTGATATCCGTCTGAGACCAGGTGATTTTGAATCTCTAAGCGGTAGGGAAAAGTCTCGCCATATAGGGTCAGCTCAGGGGCTCTTATACTCAATATTAGTGGCAATTCACGACTCAGGATACAATGATGGAACCATCTTCCCCGTCAACATATACGGCAAGGTTTCCCCTAGGGATTACTTGAGAGGGCTCGCGAGAGGAGTCTTGATAGGATCCTCGATTTGCTTCTTGACGAGAATGACAAATATCAACATTAATAGACCTCTTGAATTGATCTCAGGGGTAATTTCATACATCCTCTTGAGGCTGGATAATCACCCCTCCTTGTACATAATGCTCAGAGAGCCGTCTCTTAGAGGAGAAATATTTTCTATCCCTCAGAAAATCCCCGCTGCTTATCCAACCACTATGAAAGAGGGCAACAGATCGATCTTGTGTTATCTCCAACATGTGCTACGCTATGAGCGAGAGGTGATCACAGCGTCTCCAGAGAATGACTGGCTGTGGATCTTCTCAGACTTTAGAAGTGCCAAAATGACGTACTTGACCCTCATTACTTACCAGTCTCATCTCCTACTCCAGAGGGTTGAGAGAAACTTGTCTAAGGGTATGAGGGCTAACCTGCGACAAATGAGCTCTTTGATGAGGCAGGTGCTTGGTGGGCATGGAGAAGATACTTTAGAGTCAGACGACGACATCCAACGTTTGCTAAAAGACTCTTTGCGAAGGACAAGGTGGGTGGATCAAGAGGTGCGCCATGCAGCTAGAACCATGACTGGAGATTACAGCCCCAACAAGAAAGTGTCTCGTAAGGCAGGGTGTTCGGAGTGGGTCTGCTCTGCTCAGCAGGTGGCAGTCTCTACCTCAGCAAACCCAGCCCCTGTCTCAGAGCTCGACATAAGGGCCCTCTCTAAGAGGTTTCAAAACCCTCTGATCTCAGGCCTGAGGGTGGTTCAGTGGGCAACCGGCGCCCATTACAAGCTTAAGCCCATTCTAGACGATCTCAATGTTTTCCCATCCCTCTGTCTCGTAGTAGGGGACGGGTCGGGGGGGATATCAAGGGCAGTTCTCAACATGTTTCCAGATGCCAAGCTTGTGTTCAACAGCCTTTTAGAGGTGAATGATCTGATGGCTTCCGGAACACATCCACTACCTCCTTCAGCAATCATGAGTGGAGGAGATGACATCGTTTCCAGAGTGATAGATTTTGACTCAATCTGGGAAAAACCGTCTGACCTGAGAAACTTGGCCACTTGGAGATACTTCCAGTCAGTCCAAAAACAGGTCAACATGTCTTATGACCTCATTATTTGTGATGCAGAAGTTACCGACATTGCATCTGTCAACCGGATAACCCTGTTAATGTCTGACTTTGCATTGTCTATAGATGGACCACTGTGTTTGGTCTTCAAAACTTACGGGACCATGCTAGTAAACCCAGACTATAAGGCTATCCAACACCTGTCAAGAGCGTTCCCCTCAGTCACAGGGTTTATAACCCAAGTAACCTCGTCCTTTTCGTCTGAGCTATACCTCCGATTCTCCAAACGAGGGAAGTTTTTCAGAGATGCCGAGTACTTGACCTCCTCCACCCTTCGGGAAATGAGCCTTGTATTATTCAATTGCAGCAGCCCCAAGAGTGAGATGCAGAGAGCTCGTTCCTTGAACTATCAAGATCTTGTAAGGGGATTTCCTGAAGAAATCATATCAAATCCTTACAATGAGATGATCATAACTCTGATTGACAGTGATGTAGAATCTTTTTTAGTCCACAAGATGGTGGATGATCTTGAGTTACAGAGGGGAACTCTGTCGAAAGTGGCTATCATTATAGCCATCATGATAGTTTTCTCCAACCGAGTCTTCAACGTTTCTAAACCCTTGACTGACCCATTATTCTATCCGCCGTCTGATCCCAAAATCCTG
			AGGCACTTCAACATATGTTGCAGTACTATGATGTATCTATCTACCGCTTTAGGCGACGTCCCCAGCTTCGCAAGACTTCATGACCTCTATAACAGACCTATAACTTATTACTTCAGAAAGCAAGTCATTCGGGGGAATATTTATCTATCTTGGAGTTGGTCTGACGACACCTCAGTGTTCAAGAGGGTGGCCTGTAATTCTAGCTTGAGTCTGTCGTCTCACTGGATCAGGTTGATTTACAAGATAGTGAAGACTACCAGGCTCGTTGGTAGCATCGAGGACCTATCCGGAGAGATAGAAAGACACCTTCATGGGTACAACAGGTGGATCACCCTCAAGGATATCAAGTCTAGATCGTCTCTATTAGACTACAGCTGCTTGTAA
		</sequence>
		<sequence>
			<taxon idref="RV2873_2011-06-20"/>
			ATGCTAGATCCAGGAGAGGTCTATGATGACCCCATTGATCCGATCGAGTCAGAGGCTGAACCCAGAGGAGCCCCCACTGTCCCCAACATCTTGAGAAACTCTGACTACAACCTCAACTCCCCTTTGATAGAAGACTCTGCAAGACTAATGTTAGAATGGTTGAAAACAGGGAATAGACCTTATCGGATGACTCTGACAGACAATTGCTCCAGGTCTTACAAAGTTCTGAAAGATTATTTCAAGAAAGTGGATTTGGGTTCTCTTAAAGTGGGCGGAACTGCTGCACAGTCGATGATTTCTCTCTGGTTATATGGTGCCCACTCTGAATCGAACAGGAGTCGGAGATGTATAACAGACTTGGCCCATTTCTATTCCAAGTCATCCCCCATAGAGAAGCTGTTGAATTGTACACTCGGAAATAGAGGGTTGAGAATCCCCCCAGAGGGGGTGTTAAGTTGCCTGGAGAGGGTCGATTATGATAAGGCGTTTGGCAGGTATCTGGCCAACACGTATTCATCTTATTTGTTCTTCCATGTAATTACCCTATACATGAATGCCCTAGACTGGGACGAGGAAAAAACCATCTTAGCATTATGGAAAGATTTAACCTCGGTGGACATCGGGAAGGACTTGGTCAAGTTCAAAGATCAAATATGGGGACTGCTGATTGTGACAAAGGACTTTGTTTATTCCCAAAGTTCCAACTGTCTTTTTGACAGAAACTATACACTCATGCTAAAAGATCTTTTCTTGTCTCGCTTCAACTCTTTAATGATCCTGCTTTCTCCCCCCGAGCCCCGATACTCAGATGACTTGATATCTCAGCTGTGTCAGCTATACATCGCGGGGGATCAAGTCTTGTCCATGTGTGGAAACTCCGGCTATGAAGTCATCAAAATATTAGAGCCATATGTCGTGAACAGTTTAGTCCAGAGAGCTGAAAAGTTTAGGCCTCTTATTCATTCCTTGGGAGACTTTCCTGTATTTATAAGAGACAAGGTGAGTCAGCTTGAAGGGACTTTCGGTCCCAGTGCAAAAAGGTTTTTTAGGGTTCTGGATCAGTTCGACAACATACATGACTTAGTTTTTGTGTATGGCTGTTACAGGCATTGGGGGCACCCCTATATAGATTATCGAAAGGGTCTGTCAAAACTATATGATCAAGTTCACATTAAGAAAGTGATAGATAAGTCCTACCAAGAATGTTTGGCAAGCGACCTAGCCAGGAGGATTCTTAGATGGGGCTTTGACAAGTACTCCAAGTGGTATCTGGATTCTCGATTCCTTGCCCGAGACCATCCTTTGACTCCTTATATCAAAACCCAAACATGGCCACCCAAACATATAGTAGATCTGGTAGGGGATACATGGCACAAGCTCCCGATCACGCAAATCTTTGAGATTCCTGAATCAATGGACCCGTCAGAAATATTGGATGATAAATCACATTCTTTCACCAGAACAAGACTAGCTTCTTGGCTGTCAGAGAACCGAGGGGGGCCTGTTCCTAGTGAGAAAGTCATCATCACGGCCTTGTCTAAGCCGCCTGTCAATCCCCGAGAGTTTTTGAAGTCTATAGATCTCGGAGGACTGCCAGATGAAGACTTGATAATTGGCCTCAAGCCGAAGGAACGAGAACTGAAGATTGAGGGTCGATTCTTTGCTCTAATGTCATGGAATCTAAGATTGTATTTTGTCATCACCGAAAAGCTCTTGGCTAATTACATCTTGCCACTTTTTGACGCACTGACTATGACAGACAACCTGAACAAGGTGTTTAAAAAGTTGATCGACAGGGTCACTGGGCAAGGGCTCTTGGACTATTCTAGGGTTACATATGCATTTCACCTGGACTATGAGAAGTGGAACAATCATCAAAGATTAGAGTCAACAGAGGATGTATTCTCCGTCCTGGATCAGGTGTTTGGATTGAAGAGGGTGTTTTCTAGAACACATGAGTTTTTCCAGAAGTCTTGGATCTATTATTCAGACAGATCAGA
			TCTCATCGGGTTATGGGAGGATCAAATATACTGCTTGGATATGTCCAACGGCCCAACCTGCTGGAATGGTCAGGACGGAGGGCTAGAGGGATTACGGCAGAAGGGCTGGAGTTTAGTCAGCTTATTGATGATAGATAGAGAATCTCAAACCAGGAACACAAGAACCAAAATACTAGCTCAAGGAGACAACCAGGTTCTATGCCCGACATATATGTTGTCACCTGGGCTGTCTCGCGAGGGGCTCCTCTATGAGTTGGAGAGCATATCAAGGAATGCACTTTCAATATACCGGGCCATCGAGGAAGGGGCATCTAAACTAGGGCTGATCATCAAGAAAGAAGAGACCATGTGCAGTTATGACTTTCTCATCTATGGGAAAACTCCCTTGTTTCGAGGTAACATATTGGTGCCTGAATCCAAAAGATGGGCCAGAGTCTCTTGCATCTCTAACGATCAAATAGTCAACCTTGCCAATATAATGTCAACAGTGTCCACCAATGCGCTAACAGTGGCACAACACTCTCAATCTCTGATCAAGCCGATGAGGGATTTTCTGCTCATGTCAGTACAGGCAGTCTTCCACTACCTGTTATTTAGCCCGATCTTAAAGGGCAGAGTTTACAAGATTCTAAATGCCGAAGGGGAGAACTTTCTCCTAGCCATGTCGAGGATAATCTATCTAGACCCTTCTTTGGGAGGGGTGTCTGGAATGTCTCTCGGTAGGTTCCATATACGTCAGTTCTCAGACCCTGTCTCTGAAGGGTTATCCTTCTGGAGAGAGATCTGGTTAAGCTCCCATGAATCCTGGATTCACGCGTTGTGTCAAGAGGCTGGGAACCCAGATCTTGGGGAGAGAACACTCGAGAGCTTTACTCGCCTTCTAGAAGATCCTACCACCTTAAATATAAAAGGAGGTGCCAGTCCCACCATTCTACTAAAGGATGCAATCAGAAAGGCTTTGTATGACGAGGTGGACAAGGTGGAAAATTCAGAGTTTCGGGAGGCAATCCTGTTGTCTAAGACTCATAGAGATAACTTCATACTCTTTTTAAAATCTGTTGAGCCTCTGTTTCCTCGGTTTCTCAGTGAGCTCTTCAGCTCGTCCTTCTTGGGAATCCCTGAGTCAATCATCGGATTGATACAAAACTCCCGGACGATAAGAAGGCAGTTTAGAAAAAGTCTCTCAAGAACTTTGGAAGAATCCTTTTACAATTCAGAAATCCACGGGATCAATCGGATGACCCAGACACCTCAACGGGTCGGGAGAGTATGGCCTTGCTCTTCAGAAAGGGCAGATCTACTTAGGGAGATCTCTTGGGGAAGAAAAGTGGTCGGCACAACAGTTCCTCACCCTTCTGAGATGTTGGGGTTACTTCCCAAGTCCTCCATTTCATGCACTTGTGGAACAACAGGAGGAAGCAATCCTAGAGTTTCTGTGTCAGTACTCCCATCTTTCGATCAGTCATTTTTTTCACGAGGTCCCCTAAAGGGATACTTAGGCTCGTCCACCTCCGTGTCGACCCAGCTATTCCATGCATGGGAAAAAGTAACTAATGTTCATGTCGTGAAAAGGGCTCTATCGCTAAAAGAATCTATAAACTGGTTCATTACTAGAAACTCTAACTTGGCTCAAACTCTGATTAGGAACATTATGTCTCTGACAGGCCCTGACTTCCCTCTAGAGGAGGCCCCTGTTTTCAAAAGGACAGGGTCAGCCTTGCACAGGTTCAAATCTGCCAGATACAGCGAAGGAGGGTATTCTTCTGTTTGCCCGAACCTCCTCTCTCATATCTCTGTTAGTACAGACACCATGTCTGATTTAACTCAAGACGGGAAGAACTACGATTTCATGTTCCAGCCACTGATGCTTTATGCGCAGACATGGACATCAGAGCTGGTACAGAGAGACACAAGGCTGAGGGACTCCACGTTTCATTGGCACCTCCGGTGCAACAGGTGTGTAAGGCCCATTGACGATATAACACTGGAAACTTCTCAGA
			TCTTCGAATTCCCAGATGTGTCAAAAAGAATATCCAGAATGGTTTCTGGGGCCGTACCTCATTTCCAGAAGCTTCCTGATATCCGTCTGAGACCAGGTGATTTTGAATCTCTAAGCGGTAGGGAAAAGTCTCGCCATATAGGGTCAGCTCAGGGGCTCTTATACTCAATATTAGTGGCAATTCACGACTCAGGATACAATGATGGAACCATCTTCCCCGTCAACATATACGGCAAGGTTTCCCCTAGGGATTACTTGAGAGGGCTCGCGAGAGGAGTCTTGATAGGATCCTCGATTTGCTTCTTGACGAGAATGACAAATATCAACATTAATAGACCTCTTGAATTGATCTCAGGGGTAATTTCATACATCCTCTTGAGGCTGGATAATCACCCCTCCTTGTACATAATGCTCAGAGAGCCGTCTCTTAGAGGAGAAATATTTTCTATCCCTCAGAAAATCCCCGCTGCTTATCCAACCACTATGAAAGAGGGCAACAGATCGATCTTGTGTTATCTCCAACATGTGCTACGCTATGAGCGAGAGGTGATCACAGCGTCTCCAGAGAATGACTGGCTGTGGATCTTCTCAGACTTTAGAAGTGCCAAAATGACGTACTTGACCCTCATTACTTACCAGTCTCATCTCCTACTCCAGAGGGTTGAGAGAAACTTGTCTAAGGGTATGAGGGCTAACCTGCGACAAATGAGCTCTTTGATGAGGCAGGTGCTTGGTGGGCATGGAGAAGATACTTTAGAGTCAGACGACGACATCCAACGTTTGCTAAAAGACTCTTTGCGAAGGACAAGGTGGGTGGATCAAGAGGTGCGCCATGCAGCTAGAACCATGACTGGAGATTACAGCCCCAACAAGAAAGTGTCTCGTAAGGCAGGGTGTTCGGAGTGGGTCTGCTCTGCTCAGCAGGTGGCAGTCTCTACCTCAGCAAACCCAGCCCCTGTCTCAGAGCTCGACATAAGGGCCCTCTCTAAGAGGTTTCAAAACCCTCTGATCTCAGGCCTGAGGGTGGTTCAGTGGGCAACCGGCGCCCATTACAAGCTTAAGCCCATTCTAGACGATCTCAATGTTTTCCCATCCCTCTGTCTCGTAGTAGGGGACGGGTCGGGGGGGATATCAAGGGCAGTTCTCAACATGTTTCCAGATGCCAAGCTTGTGTTCAACAGCCTTTTAGAGGTGAATGATCTGATGGCTTCCGGAACACATCCACTACCTCCTTCAGCAATCATGAGTGGAGGAGATGACATCGTTTCCAGAGTGATAGATTTTGACTCAATCTGGGAAAAACCGTCTGACCTGAGAAACTTGGCCACTTGGAGATACTTCCAGTCAGTCCAAAAACAGGTCAACATGTCTTATGACCTCATTATTTGTGATGCAGAAGTTACCGACATTGCATCTGTCAACCGGATAACCCTGTTAATGTCTGACTTTGCATTGTCTATAGATGGACCACTGTGTTTGGTCTTCAAAACTTACGGGACCATGCTAGTAAACCCAGACTATAAGGCTATCCAACACCTGTCAAGAGCGTTCCCCTCAGTCACAGGGTTTATAACCCAAGTAACCTCGTCCTTTTCGTCTGAGCTATACCTCCGATTCTCCAAACGAGGGAAGTTTTTCAGAGATGCCGAGTACTTGACCTCCTCCACCCTTCGGGAAATGAGCCTTGTATTATTCAATTGCAGCAGCCCCAAGAGTGAGATGCAGAGAGCTCGTTCCTTGAACTATCAAGATCTTGTAAGGGGATTTCCTGAAGAAATCATATCAAATCCTTACAATGAGATGATCATAACTCTGATTGACAGTGATGTAGAATCTTTTTTAGTCCACAAGATGGTGGATGATCTTGAGTTACAGAGGGGAACTCTGTCGAAAGTGGCTATCATTATAGCCATCATGATAGTTTTCTCCAACCGAGTCTTCAACGTTTCTAAACCCTTGACTGACCCATTATTCTATCCGCCGTCTGATCCCAAAATCCTG
			AGGCACTTCAACATATGTTGCAGTACTATGATGTATCTATCTACCGCTTTAGGCGACGTCCCCAGCTTCGCAAGACTTCATGACCTCTATAACAGACCTATAACTTATTACTTCAGAAAGCAAGTCATTCGGGGGAATATTTATCTATCTTGGAGTTGGTCTGACGACACCTCAGTGTTCAAGAGGGTGGCCTGTAATTCTAGCTTGAGTCTGTCGTCTCACTGGATCAGGTTGATTTACAAGATAGTGAAGACTACCAGGCTCGTTGGTAGCATCGAGGACCTATCCGGAGAGATAGAAAGACACCTTCATGGGTACAACAGGTGGATCACCCTCAAGGATATCAAGTCTAGATCGTCTCTATTAGACTACAGCTGCTTGTAA
		</sequence>
		<sequence>
			<taxon idref="RV2879_2011-06-10"/>
			ATGCTAGATCCAGGAGAGGTCTATGATGACCCCATTGATCCGATCGAGTCAGAGGCTGAACCCAGAGGAGCCCCCACTGTCCCCAACATCTTGAGAAACTCTGACTACAACCTCAACTCCCCTTTGATAGAAGACTCTGCAAGACTAATGTTAGAATGGTTGAAAACAGGGAATAGACCTTATCGGATGACTCTGACAGACAATTGCTCCAGGTCTTACAAAGTTCTGAAAGATTATTTCAAGAAAGTGGATTTGGGTTCTCTTAAAGTGGGCGGAACTGCTGCACAGTCGATGATTTCTCTCTGGTTATATGGTGCCCACTCTGAATCGAACAGGAGTCGGAGATGTATAACAGACTTGGCCCATTTCTATTCCAAGTCATCCCCCATAGAGAAGCTGTTGAATTGTACACTCGGAAATAGAGGGTTGAGAATCCCCCCAGAGGGGGTGTTAAGTTGCCTGGAGAGGGTCGATTATGATAAGGCGTTTGGCAGGTATCTGGCCAACACGTATTCATCTTATTTGTTCTTCCATGTAATTACCCTATACATGAATGCCCTAGACTGGGACGAGGAAAAAACCATCTTAGCATTATGGAAAGATTTAACCTCGGTGGACATCGGGAAGGACTTGGTCAAGTTCAAAGATCAAATATGGGGACTGCTGATTGTGACAAAGGACTTTGTTTATTCCCAAAGTTCCAACTGTCTTTTTGACAGAAACTATACACTCATGCTAAAAGATCTTTTCTTGTCTCGCTTCAACTCTTTAATGATCCTGCTTTCTCCCCCCGAGCCCCGATACTCAGATGACTTGATATCTCAGCTGTGTCAGCTATACATCGCGGGGGATCAAGTCTTGTCCATGTGTGGAAACTCCGGCTATGAAGTCATCAAAATATTAGAGCCATATGTCGTGAACAGTTTAGTCCAGAGAGCTGAAAAGTTTAGGCCTCTTATTCATTCCTTGGGAGACTTTCCTGTATTTATAAGAGACAAGGTGAGTCAGCTTGAAGGGACTTTCGGTCCCAGTGCAAAAAGGTTTTTTAGGGTTCTGGATCAGTTCGACAACATACATGACTTAGTTTTTGTGTATGGCTGTTACAGGCATTGGGGGCACCCCTATATAGATTATCGAAAGGGTCTGTCAAAACTATATGATCAAGTTCACATTAAGAAAGTGATAGATAAGTCCTACCAAGAATGTTTGGCAAGCGACCTAGCCAGGAGGATTCTTAGATGGGGCTTTGACAAGTACTCCAAGTGGTATCTGGATTCTCGATTCCTTGCCCGAGACCATCCTTTGACTCCTTATATCAAAACCCAAACATGGCCACCCAAACATATAGTAGATCTGGTAGGGGATACATGGCACAAGCTCCCGATCACGCAAATCTTTGAGATTCCTGAATCAATGGACCCGTCAGAAATATTGGATGATAAATCACATTCTTTCACCAGAACAAGACTAGCTTCTTGGCTGTCAGAGAACCGAGGGGGGCCTGTTCCTAGTGAGAAAGTCATCATCACGGCCTTGTCTAAGCCGCCTGTCAATCCCCGAGAGTTTTTGAAGTCTATAGATCTCGGAGGACTGCCAGATGAAGACTTGATAATTGGCCTCAAGCCGAAGGAACGAGAACTGAAGATTGAGGGTCGATTCTTTGCTCTAATGTCATGGAATCTAAGATTGTATTTTGTCATCACCGAAAAGCTCTTGGCTAATTACATCTTGCCACTTTTTGACGCACTGACTATGACAGACAACCTGAACAAGGTGTTTAAAAAGTTGATCGACAGGGTCACTGGGCAAGGGCTCTTGGACTATTCTAGGGTTACATATGCATTTCACCTGGACTATGAGAAGTGGAACAATCATCAAAGATTAGAGTCAACAGAGGATGTATTCTCCGTCCTGGATCAGGTGTTTGGATTGAAGAGGGTGTTTTCTAGAACACATGAGTTTTTCCAGAAGTCTTGGATCTATTATTCAGACAGATCAGA
			TCTCATCGGGTTATGGGAGGATCAAATATACTGCTTGGATATGTCCAACGGCCCAACCTGCTGGAATGGTCAGGACGGAGGGCTAGAGGGATTACGGCAGAAGGGCTGGAGTTTAGTCAGCTTATTGATGATAGATAGAGAATCTCAAACCAGGAACACAAGAACCAAAATACTAGCTCAAGGAGACAACCAGGTTCTATGCCCGACATATATGTTGTCACCTGGGCTGTCTCGCGAGGGGCTCCTCTATGAGTTGGAGAGCATATCAAGGAATGCACTTTCAATATACCGGGCCATCGAGGAAGGGGCATCTAAACTAGGGCTGATCATCAAGAAAGAAGAGACCATGTGCAGTTATGACTTTCTCATCTATGGGAAAACTCCCTTGTTTCGAGGTAACATATTGGTGCCTGAATCCAAAAGATGGGCCAGAGTCTCTTGCATCTCTAACGATCAAATAGTCAACCTTGCCAATATAATGTCAACAGTGTCCACCAATGCGCTAACAGTGGCACAACACTCTCAATCTCTGATCAAGCCGATGAGGGATTTTCTGCTCATGTCAGTACAGGCAGTCTTCCACTACCTGTTATTTAGCCCGATCTTAAAGGGCAGAGTTTACAAGATTCTAAATGCCGAAGGGGAGAACTTTCTCCTAGCCATGTCGAGGATAATCTATCTAGACCCTTCTTTGGGAGGGGTGTCTGGAATGTCTCTCGGTAGGTTCCATATACGTCAGTTCTCAGACCCTGTCTCTGAAGGGTTATCCTTCTGGAGAGAGATCTGGTTAAGCTCCCATGAATCCTGGATTCACGCGTTGTGTCAAGAGGCTGGGAACCCAGATCTTGGGGAGAGAACACTCGAGAGCTTTACTCGCCTTCTAGAAGATCCTACCACCTTAAATATAAAAGGAGGTGCCAGTCCCACCATTCTACTAAAGGATGCAATCAGAAAGGCTTTGTATGACGAGGTGGACAAGGTGGAAAATTCAGAGTTTCGGGAGGCAATCCTGTTGTCTAAGACTCATAGAGATAACTTCATACTCTTTTTAAAATCTGTTGAGCCTCTGTTTCCTCGGTTTCTCAGTGAGCTCTTCAGCTCGTCCTTCTTGGGAATCCCTGAGTCAATCATCGGATTGATACAAAACTCCCGGACGATAAGAAGGCAGTTTAGAAAAAGTCTCTCAAGAACTTTGGAAGAATCCTTTTACAATTCAGAAATCCACGGGATCAATCGGATGACCCAGACACCTCAACGGGTCGGGAGAGTATGGCCTTGCTCTTCAGAAAGGGCAGATCTACTTAGGGAGATCTCTTGGGGAAGAAAAGTGGTCGGCACAACAGTTCCTCACCCTTCTGAGATGTTGGGGTTACTTCCCAAGTCCTCCATTTCATGCACTTGTGGAACAACAGGAGGAAGCAATCCTAGAGTTTCTGTGTCAGTACTCCCATCTTTCGATCAGTCATTTTTTTCACGAGGTCCCCTAAAGGGATACTTAGGCTCGTCCACCTCCGTGTCGACCCAGCTATTCCATGCATGGGAAAAAGTAACTAATGTTCATGTCGTGAAAAGGGCTCTATCGCTAAAAGAATCTATAAACTGGTTCATTACTAGAAACTCTAACTTGGCTCAAACTCTGATTAGGAACATTATGTCTCTGACAGGCCCTGACTTCCCTCTAGAGGAGGCCCCTGTTTTCAAAAGGACAGGGTCAGCCTTGCACAGGTTCAAATCTGCCAGATACAGCGAAGGAGGGTATTCTTCTGTTTGCCCGAACCTCCTCTCTCATATCTCTGTTAGTACAGACACCATGTCTGATTTAACTCAAGACGGGAAGAACTACGATTTCATGTTCCAGCCACTGATGCTTTATGCGCAGACATGGACATCAGAGCTGGTACAGAGAGACACAAGGCTGAGGGACTCCACGTTTCATTGGCACCTCCGGTGCAACAGGTGTGTAAGGCCCATTGACGATATAACACTGGAAACTTCTCAGA
			TCTTCGAATTCCCAGATGTGTCAAAAAGAATATCCAGAATGGTTTCTGGGGCCGTACCTCATTTCCAGAAGCTTCCTGATATCCGTCTGAGACCAGGTGATTTTGAATCTCTAAGCGGTAGGGAAAAGTCTCGCCATATAGGGTCAGCTCAGGGGCTCTTATACTCAATATTAGTGGCAATTCACGACTCAGGATACAATGATGGAACCATCTTCCCCGTCAACATATACGGCAAGGTTTCCCCTAGGGATTACTTGAGAGGGCTCGCGAGAGGAGTCTTGATAGGATCCTCGATTTGCTTCTTGACGAGAATGACAAATATCAACATTAATAGACCTCTTGAATTGATCTCAGGGGTAATTTCATACATCCTCTTGAGGCTGGATAATCACCCCTCCTTGTACATAATGCTCAGAGAGCCGTCTCTTAGAGGAGAAATATTTTCTATCCCTCAGAAAATCCCCGCTGCTTATCCAACCACTATGAAAGAGGGCAACAGATCGATCTTGTGTTATCTCCAACATGTGCTACGCTATGAGCGAGAGGTGATCACAGCGTCTCCAGAGAATGACTGGCTGTGGATCTTCTCAGACTTTAGAAGTGCCAAAATGACGTACTTGACCCTCATTACTTACCAGTCTCATCTCCTACTCCAGAGGGTTGAGAGAAACTTGTCTAAGGGTATGAGGGCTAACCTGCGACAAATGAGCTCTTTGATGAGGCAGGTGCTTGGTGGGCATGGAGAAGATACTTTAGAGTCAGACGACGACATCCAACGTTTGCTAAAAGACTCTTTGCGAAGGACAAGGTGGGTGGATCAAGAGGTGCGCCATGCAGCTAGAACCATGACTGGAGATTACAGCCCCAACAAGAAAGTGTCTCGTAAGGCAGGGTGTTCGGAGTGGGTCTGCTCTGCTCAGCAGGTGGCAGTCTCTACCTCAGCAAACCCAGCCCCTGTCTCAGAGCTCGACATAAGGGCCCTCTCTAAGAGGTTTCAAAACCCTCTGATCTCAGGCCTGAGGGTGGTTCAGTGGGCAACCGGCGCCCATTACAAGCTTAAGCCCATTCTAGACGATCTCAATGTTTTCCCATCCCTCTGTCTCGTAGTAGGGGACGGGTCGGGGGGGATATCAAGGGCAGTTCTCAACATGTTTCCAGATGCCAAGCTTGTGTTCAACAGCCTTTTAGAGGTGAATGATCTGATGGCTTCCGGAACACATCCACTACCTCCTTCAGCAATCATGAGTGGAGGAGATGACATCGTTTCCAGAGTGATAGATTTTGACTCAATCTGGGAAAAACCGTCTGACCTGAGAAACTTGGCCACTTGGAGATACTTCCAGTCAGTCCAAAAACAGGTCAACATGTCTTATGACCTCATTATTTGTGATGCAGAAGTTACCGACATTGCATCTGTCAACCGGATAACCCTGTTAATGTCTGACTTTGCATTGTCTATAGATGGACCACTGTGTTTGGTCTTCAAAACTTACGGGACCATGCTAGTAAACCCAGACTATAAGGCTATCCAACACCTGTCAAGAGCGTTCCCCTCAGTCACAGGGTTTATAACCCAAGTAACCTCGTCCTTTTCGTCTGAGCTATACCTCCGATTCTCCAAACGAGGGAAGTTTTTCAGAGATGCCGAGTACTTGACCTCCTCCACCCTTCGGGAAATGAGCCTTGTATTATTCAATTGCAGCAGCCCCAAGAGTGAGATGCAGAGAGCTCGTTCCTTGAACTATCAAGATCTTGTAAGGGGATTTCCTGAAGAAATCATATCAAATCCTTACAATGAGATGATCATAACTCTGATTGACAGTGATGTAGAATCTTTTTTAGTCCACAAGATGGTGGATGATCTTGAGTTACAGAGGGGAACTCTGTCGAAAGTGGCTATCATTATAGCCATCATGATAGTTTTCTCCAACCGAGTCTTCAACGTTTCTAAACCCTTGACTGACCCATTATTCTATCCGCCGTCTGATCCCAAAATCCTG
			AGGCACTTCAACATATGTTGCAGTACTATGATGTATCTATCTACCGCTTTAGGCGACGTCCCCAGCTTCGCAAGACTTCATGACCTCTATAACAGACCTATAACTTATTACTTCAGAAAGCAAGTCATTCGGGGGAATATTTATCTATCTTGGAGTTGGTCTGACGACACCTCAGTGTTCAAGAGGGTGGCCTGTAATTCTAGCTTGAGTCTGTCGTCTCACTGGATCAGGTTGATTTACAAGATAGTGAAGACTACCAGGCTCGTTGGTAGCATCGAGGACCTATCCGGAGAGATAGAAAGACACCTTCATGGGTACAACAGGTGGATCACCCTCAAGGATATCAAGTCTAGATCGTCTCTATTAGACTACAGCTGCTTGTAA
		</sequence>
		<sequence>
			<taxon idref="RV2893_2011-08-01"/>
			ATGCTAGATCCAGGAGAGGTCTATGATGACCCCATTGATCCGATCGAGTCAGAGGCTGAACCCAGAGGAGCCCCCACTGTCCCCAACATCTTGAGAAACTCTGACTACAACCTCAACTCCCCTTTGATAGAAGACTCTGCAAGACTAATGTTAGAATGGTTGAAAACAGGGAATAGACCTTATCGGATGACTCTGACAGACAATTGCTCCAGGTCTTACAAAGTTCTGAAAGATTATTTCAAGAAAGTGGATTTGGGTTCTCTTAAAGTGGGCGGAACTGCTGCACAGTCGATGATTTCTCTCTGGTTATATGGTGCCCACTCTGAATCGAACAGGAGTCGGAGATGTATAACAGACTTGGCCCATTTCTATTCCAAGTCATCCCCCATAGAGAAGCTGTTGAATTGTACACTCGGAAATAGAGGGTTGAGAATCCCCCCAGAGGGGGTGTTAAGTTGCCTGGAGAGGGTCGATTATGATAAGGCGTTTGGCAGGTATCTGGCCAACACGTATTCATCTTATTTGTTCTTCCATGTAATTACCCTATACATGAATGCCCTAGACTGGGACGAGGAAAAAACCATCTTAGCATTATGGAAAGATTTAACCTCGGTGGACATCGGGAAGGACTTGGTCAAGTTCAAAGATCAAATATGGGGACTGCTGATTGTGACAAAGGACTTTGTTTATTCCCAAAGTTCCAACTGTCTTTTTGACAGAAACTATACACTCATGCTAAAAGATCTTTTCTTGTCTCGCTTCAACTCTTTAATGATCCTGCTTTCTCCCCCCGAGCCCCGATACTCAGATGACTTGATATCTCAGCTGTGTCAGCTATACATCGCGGGGGATCAAGTCTTGTCCATGTGTGGAAACTCCGGCTATGAAGTCATCAAAATATTAGAGCCATATGTCGTGAACAGTTTAGTCCAGAGAGCTGAAAAGTTTAGGCCTCTTATTCATTCCTTGGGAGACTTTCCTGTATTTATAAGAGACAAGGTGAGTCAGCTTGAAGGGACTTTCGGTCCCAGTGCAAAAAGGTTTTTTAGGGTTCTGGATCAGTTCGACAACATACATGACTTAGTTTTTGTGTATGGCTGTTACAGGCATTGGGGGCACCCCTATATAGATTATCGAAAGGGTCTGTCAAAACTATATGATCAAGTTCACATTAAGAAAGTGATAGATAAGTCCTACCAAGAATGTTTGGCAAGCGACCTAGCCAGGAGGATTCTTAGATGGGGCTTTGACAAGTACTCCAAGTGGTATCTGGATTCTCGATTCCTTGCCCGAGACCATCCTTTGACTCCTTATATCAAAACCCAAACATGGCCACCCAAACATATAGTAGATCTGGTAGGGGATACATGGCACAAGCTCCCGATCACGCAAATCTTTGAGATTCCTGAATCAATGGACCCGTCAGAAATATTGGATGATAAATCACATTCTTTCACCAGAACAAGACTAGCTTCTTGGCTGTCAGAGAACCGAGGGGGGCCTGTTCCTAGTGAGAAAGTCATCATCACGGCCTTGTCTAAGCCGCCTGTCAATCCCCGAGAGTTTTTGAAGTCTATAGATCTCGGAGGACTGCCAGATGAAGACTTGATAATTGGCCTCAAGCCGAAGGAACGAGAACTGAAGATTGAGGGTCGATTCTTTGCTCTAATGTCATGGAATCTAAGATTGTATTTTGTCATCACCGAAAAGCTCTTGGCTAATTACATCTTGCCACTTTTTGACGCACTGACTATGACAGACAACCTGAACAAGGTGTTTAAAAAGTTGATCGACAGGGTCACTGGGCAAGGGCTCTTGGACTATTCTAGGGTTACATATGCATTTCACCTGGACTATGAGAAGTGGAACAATCATCAAAGATTAGAGTCAACAGAGGATGTATTCTCCGTCCTGGATCAGGTGTTTGGATTGAAGAGGGTGTTTTCTAGAACACATGAGTTTTTCCAGAAGTCTTGGATCTATTATTCAGACAGATCAGA
			TCTCATCGGGTTATGGGAGGATCAAATATACTGCTTGGATATGTCCAACGGCCCAACCTGCTGGAATGGTCAGGACGGAGGGCTAGAGGGATTACGGCAGAAGGGCTGGAGTTTAGTCAGCTTATTGATGATAGATAGAGAATCTCAAACCAGGAACACAAGAACCAAAATACTAGCTCAAGGAGACAACCAGGTTCTATGCCCGACATATATGTTGTCACCTGGGCTGTCTCGCGAGGGGCTCCTCTATGAGTTGGAGAGCATATCAAGGAATGCACTTTCAATATACCGGGCCATCGAGGAAGGGGCATCTAAACTAGGGCTGATCATCAAGAAAGAAGAGACCATGTGCAGTTATGACTTTCTCATCTATGGGAAAACTCCCTTGTTTCGAGGTAACATATTGGTGCCTGAATCCAAAAGATGGGCCAGAGTCTCTTGCATCTCTAACGATCAAATAGTCAACCTTGCCAATATAATGTCAACAGTGTCCACCAATGCGCTAACAGTGGCACAACACTCTCAATCTCTGATCAAGCCGATGAGGGATTTTCTGCTCATGTCAGTACAGGCAGTCTTCCACTACCTGTTATTTAGCCCGATCTTAAAGGGCAGAGTTTACAAGATTCTAAATGCCGAAGGGGAGAACTTTCTCCTAGCCATGTCGAGGATAATCTATCTAGACCCTTCTTTGGGAGGGGTGTCTGGAATGTCTCTCGGTAGGTTCCATATACGTCAGTTCTCAGACCCTGTCTCTGAAGGGTTATCCTTCTGGAGAGAGATCTGGTTAAGCTCCCATGAATCCTGGATTCACGCGTTGTGTCAAGAGGCTGGGAACCCAGATCTTGGGGAGAGAACACTCGAGAGCTTTACTCGCCTTCTAGAAGATCCTACCACCTTAAATATAAAAGGAGGTGCCAGTCCCACCATTCTACTAAAGGATGCAATCAGAAAGGCTTTGTATGACGAGGTGGACAAGGTGGAAAATTCAGAGTTTCGGGAGGCAATCCTGTTGTCTAAGACTCATAGAGATAACTTCATACTCTTTTTAAAATCTGTTGAGCCTCTGTTTCCTCGGTTTCTCAGTGAGCTCTTCAGCTCGTCCTTCTTGGGAATCCCTGAGTCAATCATCGGATTGATACAAAACTCCCGGACGATAAGAAGGCAGTTTAGAAAAAGTCTCTCAAGAACTTTGGAAGAATCCTTTTACAATTCAGAAATCCACGGGATCAATCGGATGACCCAGACACCTCAACGGGTCGGGAGAGTATGGCCTTGCTCTTCAGAAAGGGCAGATCTACTTAGGGAGATCTCTTGGGGAAGAAAAGTGGTCGGCACAACAGTTCCTCACCCTTCTGAGATGTTGGGGTTACTTCCCAAGTCCTCCATTTCATGCACTTGTGGAACAACAGGAGGAAGCAATCCTAGAGTTTCTGTGTCAGTACTCCCATCTTTCGATCAGTCATTTTTTTCACGAGGTCCCCTAAAGGGATACTTAGGCTCGTCCACCTCCGTGTCGACCCAGCTATTCCATGCATGGGAAAAAGTAACTAATGTTCATGTCGTGAAAAGGGCTCTATCGCTAAAAGAATCTATAAACTGGTTCATTACTAGAAACTCTAACTTGGCTCAAACTCTGATTAGGAACATTATGTCTCTGACAGGCCCTGACTTCCCTCTAGAGGAGGCCCCTGTTTTCAAAAGGACAGGGTCAGCCTTGCACAGGTTCAAATCTGCCAGATACAGCGAAGGAGGGTATTCTTCTGTTTGCCCGAACCTCCTCTCTCATATCTCTGTTAGTACAGACACCATGTCTGATTTAACTCAAGACGGGAAGAACTACGATTTCATGTTCCAGCCACTGATGCTTTATGCGCAGACATGGACATCAGAGCTGGTACAGAGAGACACAAGGCTGAGGGACTCCACGTTTCATTGGCACCTCCGGTGCAACAGGTGTGTAAGGCCCATTGACGATATAACACTGGAAACTTCTCAGA
			TCTTCGAATTCCCAGATGTGTCAAAAAGAATATCCAGAATGGTTTCTGGGGCCGTACCTCATTTCCAGAAGCTTCCTGATATCCGTCTGAGACCAGGTGATTTTGAATCTCTAAGCGGTAGGGAAAAGTCTCGCCATATAGGGTCAGCTCAGGGGCTCTTATACTCAATATTAGTGGCAATTCACGACTCAGGATACAATGATGGAACCATCTTCCCCGTCAACATATACGGCAAGGTTTCCCCTAGGGATTACTTGAGAGGGCTCGCGAGAGGAGTCTTGATAGGATCCTCGATTTGCTTCTTGACGAGAATGACAAATATCAACATTAATAGACCTCTTGAATTGATCTCAGGGGTAATTTCATACATCCTCTTGAGGCTGGATAATCACCCCTCCTTGTACATAATGCTCAGAGAGCCGTCTCTTAGAGGAGAAATATTTTCTATCCCTCAGAAAATCCCCGCTGCTTATCCAACCACTATGAAAGAGGGCAACAGATCGATCTTGTGTTATCTCCAACATGTGCTACGCTATGAGCGAGAGGTGATCACAGCGTCTCCAGAGAATGACTGGCTGTGGATCTTCTCAGACTTTAGAAGTGCCAAAATGACGTACTTGACCCTCATTACTTACCAGTCTCATCTCCTACTCCAGAGGGTTGAGAGAAACTTGTCTAAGGGTATGAGGGCTAACCTGCGACAAATGAGCTCTTTGATGAGGCAGGTGCTTGGTGGGCATGGAGAAGATACTTTAGAGTCAGACGACGACATCCAACGTTTGCTAAAAGACTCTTTGCGAAGGACAAGGTGGGTGGATCAAGAGGTGCGCCATGCAGCTAGAACCATGACTGGAGATTACAGCCCCAACAAGAAAGTGTCTCGTAAGGCAGGGTGTTCGGAGTGGGTCTGCTCTGCTCAGCAGGTGGCAGTCTCTACCTCAGCAAACCCAGCCCCTGTCTCAGAGCTCGACATAAGGGCCCTCTCTAAGAGGTTTCAAAACCCTCTGATCTCAGGCCTGAGGGTGGTTCAGTGGGCAACCGGCGCCCATTACAAGCTTAAGCCCATTCTAGACGATCTCAATGTTTTCCCATCCCTCTGTCTCGTAGTAGGGGACGGGTCGGGGGGGATATCAAGGGCAGTTCTCAACATGTTTCCAGATGCCAAGCTTGTGTTCAACAGCCTTTTAGAGGTGAATGATCTGATGGCTTCCGGAACACATCCACTACCTCCTTCAGCAATCATGAGTGGAGGAGATGACATCGTTTCCAGAGTGATAGATTTTGACTCAATCTGGGAAAAACCGTCTGACCTGAGAAACTTGGCCACTTGGAGATACTTCCAGTCAGTCCAAAAACAGGTCAACATGTCTTATGACCTCATTATTTGTGATGCAGAAGTTACCGACATTGCATCTGTCAACCGGATAACCCTGTTAATGTCTGACTTTGCATTGTCTATAGATGGACCACTGTGTTTGGTCTTCAAAACTTACGGGACCATGCTAGTAAACCCAGACTATAAGGCTATCCAACACCTGTCAAGAGCGTTCCCCTCAGTCACAGGGTTTATAACCCAAGTAACCTCGTCCTTTTCGTCTGAGCTATACCTCCGATTCTCCAAACGAGGGAAGTTTTTCAGAGATGCCGAGTACTTGACCTCCTCCACCCTTCGGGAAATGAGCCTTGTATTATTCAATTGCAGCAGCCCCAAGAGTGAGATGCAGAGAGCTCGTTCCTTGAACTATCAAGATCTTGTAAGGGGATTTCCTGAAGAAATCATATCAAATCCTTACAATGAGATGATCATAACTCTGATTGACAGTGATGTAGAATCTTTTTTAGTCCACAAGATGGTGGATGATCTTGAGTTACAGAGGGGAACTCTGTCGAAAGTGGCTATCATTATAGCCATCATGATAGTTTTCTCCAACCGAGTCTTCAACGTTTCTAAACCCTTGACTGACCCATTATTCTATCCGCCGTCTGATCCCAAAATCCTG
			AGGCACTTCAACATATGTTGCAGTACTATGATGTATCTATCTACCGCTTTAGGCGACGTCCCCAGCTTCGCAAGACTTCATGACCTCTATAACAGACCTATAACTTATTACTTCAGAAAGCAAGTCATTCGGGGGAATATTTATCTATCTTGGAGTTGGTCTGACGACACCTCAGTGTTCAAGAGGGTGGCCTGTAATTCTAGCTTGAGTCTGTCGTCTCACTGGATCAGGTTGATTTACAAGATAGTGAAGACTACCAGGCTCGTTGGTAGCATCGAGGACCTATCCGGAGAGATAGAAAGACACCTTCATGGGTACAACAGGTGGATCACCCTCAAGGATATCAAGTCTAGATCGTCTCTATTAGACTACAGCTGCTTGTAA
		</sequence>
		<sequence>
			<taxon idref="RV2890_2011-08-03"/>
			ATGCTAGATCCAGGAGAGGTCTATGATGACCCCATTGATCCGATCGAGTCAGAGGCTGAACCCAGAGGAGCCCCCACTGTCCCCAACATCTTGAGAAACTCTGACTACAACCTCAACTCCCCTTTGATAGAAGACTCTGCAAGACTAATGTTAGAATGGTTGAAAACAGGGAATAGACCTTATCGGATGACTCTGACAGACAATTGCTCCAGGTCTTACAAAGTTCTGAAAGATTATTTCAAGAAAGTGGATTTGGGTTCTCTTAAAGTGGGCGGAACTGCTGCACAGTCGATGATTTCTCTCTGGTTATATGGTGCCCACTCTGAATCGAACAGGAGTCGGAGATGTATAACAGACTTGGCCCATTTCTATTCCAAGTCATCCCCCATAGAGAAGCTGTTGAATTGTACACTCGGAAATAGAGGGTTGAGAATCCCCCCAGAGGGGGTGTTAAGTTGCCTGGAGAGGGTCGATTATGATAAGGCGTTTGGCAGGTATCTGGCCAACACGTATTCATCTTATTTGTTCTTCCATGTAATTACCCTATACATGAATGCCCTAGACTGGGACGAGGAAAAAACCATCTTAGCATTATGGAAAGATTTAACCTCGGTGGACATCGGGAAGGACTTGGTCAAGTTCAAAGATCAAATATGGGGACTGCTGATTGTGACAAAGGACTTTGTTTATTCCCAAAGTTCCAACTGTCTTTTTGACAGAAACTATACACTCATGCTAAAAGATCTTTTCTTGTCTCGCTTCAACTCTTTAATGATCCTGCTTTCTCCCCCCGAGCCCCGATACTCAGATGACTTGATATCTCAGCTGTGTCAGCTATACATCGCGGGGGATCAAGTCTTGTCCATGTGTGGAAACTCCGGCTATGAAGTCATCAAAATATTAGAGCCATATGTCGTGAACAGTTTAGTCCAGAGAGCTGAAAAGTTTAGGCCTCTTATTCATTCCTTGGGAGACTTTCCTGTATTTATAAGAGACAAGGTGAGTCAGCTTGAAGGGACTTTCGGTCCCAGTGCAAAAAGGTTTTTTAGGGTTCTGGATCAGTTCGACAACATACATGACTTAGTTTTTGTGTATGGCTGTTACAGGCATTGGGGGCACCCCTATATAGATTATCGAAAGGGTCTGTCAAAACTATATGATCAAGTTCACATTAAGAAAGTGATAGATAAGTCCTACCAAGAATGTTTGGCAAGCGACCTAGCCAGGAGGATTCTTAGATGGGGCTTTGACAAGTACTCCAAGTGGTATCTGGATTCTCGATTCCTTGCCCGAGACCATCCTTTGACTCCTTATATCAAAACCCAAACATGGCCACCCAAACATATAGTAGATCTGGTAGGGGATACATGGCACAAGCTCCCGATCACGCAAATCTTTGAGATTCCTGAATCAATGGACCCGTCAGAAATATTGGATGATAAATCACATTCTTTCACCAGAACAAGACTAGCTTCTTGGCTGTCAGAGAACCGAGGGGGGCCTGTTCCTAGTGAGAAAGTCATCATCACGGCCTTGTCTAAGCCGCCTGTCAATCCCCGAGAGTTTTTGAAGTCTATAGATCTCGGAGGACTGCCAGATGAAGACTTGATAATTGGCCTCAAGCCGAAGGAACGAGAACTGAAGATTGAGGGTCGATTCTTTGCTCTAATGTCATGGAATCTAAGATTGTATTTTGTCATCACCGAAAAGCTCTTGGCTAATTACATCTTGCCACTTTTTGACGCACTGACTATGACAGACAACCTGAACAAGGTGTTTAAAAAGTTGATCGACAGGGTCACTGGGCAAGGGCTCTTGGACTATTCTAGGGTTACATATGCATTTCACCTGGACTATGAGAAGTGGAACAATCATCAAAGATTAGAGTCAACAGAGGATGTATTCTCCGTCCTGGATCAGGTGTTTGGATTGAAGAGGGTGTTTTCTAGAACACATGAGTTTTTCCAGAAGTCTTGGATCTATTATTCAGACAGATCAGA
			TCTCATCGGGTTATGGGAGGATCAAATATACTGCTTGGATATGTCCAACGGCCCAACCTGCTGGAATGGTCAGGACGGAGGGCTAGAGGGATTACGGCAGAAGGGCTGGAGTTTAGTCAGCTTATTGATGATAGATAGAGAATCTCAAACCAGGAACACAAGAACCAAAATACTAGCTCAAGGAGACAACCAGGTTCTATGCCCGACATATATGTTGTCACCTGGGCTGTCTCGCGAGGGGCTCCTCTATGAGTTGGAGAGCATATCAAGGAATGCACTTTCAATATACCGGGCCATCGAGGAAGGGGCATCTAAACTAGGGCTGATCATCAAGAAAGAAGAGACCATGTGCAGTTATGACTTTCTCATCTATGGGAAAACTCCCTTGTTTCGAGGTAACATATTGGTGCCTGAATCCAAAAGATGGGCCAGAGTCTCTTGCATCTCTAACGATCAAATAGTCAACCTTGCCAATATAATGTCAACAGTGTCCACCAATGCGCTAACAGTGGCACAACACTCTCAATCTCTGATCAAGCCGATGAGGGATTTTCTGCTCATGTCAGTACAGGCAGTCTTCCACTACCTGTTATTTAGCCCGATCTTAAAGGGCAGAGTTTACAAGATTCTAAATGCCGAAGGGGAGAACTTTCTCCTAGCCATGTCGAGGATAATCTATCTAGACCCTTCTTTGGGAGGGGTGTCTGGAATGTCTCTCGGTAGGTTCCATATACGTCAGTTCTCAGACCCTGTCTCTGAAGGGTTATCCTTCTGGAGAGAGATCTGGTTAAGCTCCCATGAATCCTGGATTCACGCGTTGTGTCAAGAGGCTGGGAACCCAGATCTTGGGGAGAGAACACTCGAGAGCTTTACTCGCCTTCTAGAAGATCCTACCACCTTAAATATAAAAGGAGGTGCCAGTCCCACCATTCTACTAAAGGATGCAATCAGAAAGGCTTTGTATGACGAGGTGGACAAGGTGGAAAATTCAGAGTTTCGGGAGGCAATCCTGTTGTCTAAGACTCATAGAGATAACTTCATACTCTTTTTAAAATCTGTTGAGCCTCTGTTTCCTCGGTTTCTCAGTGAGCTCTTCAGCTCGTCCTTCTTGGGAATCCCTGAGTCAATCATCGGATTGATACAAAACTCCCGGACGATAAGAAGGCAGTTTAGAAAAAGTCTCTCAAGAACTTTGGAAGAATCCTTTTACAATTCAGAAATCCACGGGATCAATCGGATGACCCAGACACCTCAACGGGTCGGGAGAGTATGGCCTTGCTCTTCAGAAAGGGCAGATCTACTTAGGGAGATCTCTTGGGGAAGAAAAGTGGTCGGCACAACAGTTCCTCACCCTTCTGAGATGTTGGGGTTACTTCCCAAGTCCTCCATTTCATGCACTTGTGGAACAACAGGAGGAAGCAATCCTAGAGTTTCTGTGTCAGTACTCCCATCTTTCGATCAGTCATTTTTTTCACGAGGTCCCCTAAAGGGATACTTAGGCTCGTCCACCTCCGTGTCGACCCAGCTATTCCATGCATGGGAAAAAGTAACTAATGTTCATGTCGTGAAAAGGGCTCTATCGCTAAAAGAATCTATAAACTGGTTCATTACTAGAAACTCTAACTTGGCTCAAACTCTGATTAGGAACATTATGTCTCTGACAGGCCCTGACTTCCCTCTAGAGGAGGCCCCTGTTTTCAAAAGGACAGGGTCAGCCTTGCACAGGTTCAAATCTGCCAGATACAGCGAAGGAGGGTATTCTTCTGTTTGCCCGAACCTCCTCTCTCATATCTCTGTTAGTACAGACACCATGTCTGATTTAACTCAAGACGGGAAGAACTACGATTTCATGTTCCAGCCACTGATGCTTTATGCGCAGACATGGACATCAGAGCTGGTACAGAGAGACACAAGGCTGAGGGACTCCACGTTTCATTGGCACCTCCGGTGCAACAGGTGTGTAAGGCCCATTGACGATATAACACTGGAAACTTCTCAGA
			TCTTCGAATTCCCAGATGTGTCAAAAAGAATATCCAGAATGGTTTCTGGGGCCGTACCTCATTTCCAGAAGCTTCCTGATATCCGTCTGAGACCAGGTGATTTTGAATCTCTAAGCGGTAGGGAAAAGTCTCGCCATATAGGGTCAGCTCAGGGGCTCTTATACTCAATATTAGTGGCAATTCACGACTCAGGATACAATGATGGAACCATCTTCCCCGTCAACATATACGGCAAGGTTTCCCCTAGGGATTACTTGAGAGGGCTCGCGAGAGGAGTCTTGATAGGATCCTCGATTTGCTTCTTGACGAGAATGACAAATATCAACATTAATAGACCTCTTGAATTGATCTCAGGGGTAATTTCATACATCCTCTTGAGGCTGGATAATCACCCCTCCTTGTACATAATGCTCAGAGAGCCGTCTCTTAGAGGAGAAATATTTTCTATCCCTCAGAAAATCCCCGCTGCTTATCCAACCACTATGAAAGAGGGCAACAGATCGATCTTGTGTTATCTCCAACATGTGCTACGCTATGAGCGAGAGGTGATCACAGCGTCTCCAGAGAATGACTGGCTGTGGATCTTCTCAGACTTTAGAAGTGCCAAAATGACGTACTTGACCCTCATTACTTACCAGTCTCATCTCCTACTCCAGAGGGTTGAGAGAAACTTGTCTAAGGGTATGAGGGCTAACCTGCGACAAATGAGCTCTTTGATGAGGCAGGTGCTTGGTGGGCATGGAGAAGATACTTTAGAGTCAGACGACGACATCCAACGTTTGCTAAAAGACTCTTTGCGAAGGACAAGGTGGGTGGATCAAGAGGTGCGCCATGCAGCTAGAACCATGACTGGAGATTACAGCCCCAACAAGAAAGTGTCTCGTAAGGCAGGGTGTTCGGAGTGGGTCTGCTCTGCTCAGCAGGTGGCAGTCTCTACCTCAGCAAACCCAGCCCCTGTCTCAGAGCTCGACATAAGGGCCCTCTCTAAGAGGTTTCAAAACCCTCTGATCTCAGGCCTGAGGGTGGTTCAGTGGGCAACCGGCGCCCATTACAAGCTTAAGCCCATTCTAGACGATCTCAATGTTTTCCCATCCCTCTGTCTCGTAGTAGGGGACGGGTCGGGGGGGATATCAAGGGCAGTTCTCAACATGTTTCCAGATGCCAAGCTTGTGTTCAACAGCCTTTTAGAGGTGAATGATCTGATGGCTTCCGGAACACATCCACTACCTCCTTCAGCAATCATGAGTGGAGGAGATGACATCGTTTCCAGAGTGATAGATTTTGACTCAATCTGGGAAAAACCGTCTGACCTGAGAAACTTGGCCACTTGGAGATACTTCCAGTCAGTCCAAAAACAGGTCAACATGTCTTATGACCTCATTATTTGTGATGCAGAAGTTACCGACATTGCATCTGTCAACCGGATAACCCTGTTAATGTCTGACTTTGCATTGTCTATAGATGGACCACTGTGTTTGGTCTTCAAAACTTACGGGACCATGCTAGTAAACCCAGACTATAAGGCTATCCAACACCTGTCAAGAGCGTTCCCCTCAGTCACAGGGTTTATAACCCAAGTAACCTCGTCCTTTTCGTCTGAGCTATACCTCCGATTCTCCAAACGAGGGAAGTTTTTCAGAGATGCCGAGTACTTGACCTCCTCCACCCTTCGGGAAATGAGCCTTGTATTATTCAATTGCAGCAGCCCCAAGAGTGAGATGCAGAGAGCTCGTTCCTTGAACTATCAAGATCTTGTAAGGGGATTTCCTGAAGAAATCATATCAAATCCTTACAATGAGATGATCATAACTCTGATTGACAGTGATGTAGAATCTTTTTTAGTCCACAAGATGGTGGATGATCTTGAGTTACAGAGGGGAACTCTGTCGAAAGTGGCTATCATTATAGCCATCATGATAGTTTTCTCCAACCGAGTCTTCAACGTTTCTAAACCCTTGACTGACCCATTATTCTATCCGCCGTCTGATCCCAAAATCCTG
			AGGCACTTCAACATATGTTGCAGTACTATGATGTATCTATCTACCGCTTTAGGCGACGTCCCCAGCTTCGCAAGACTTCATGACCTCTATAACAGACCTATAACTTATTACTTCAGAAAGCAAGTCATTCGGGGGAATATTTATCTATCTTGGAGTTGGTCTGACGACACCTCAGTGTTCAAGAGGGTGGCCTGTAATTCTAGCTTGAGTCTGTCGTCTCACTGGATCAGGTTGATTTACAAGATAGTGAAGACTACCAGGCTCGTTGGTAGCATCGAGGACCTATCCGGAGAGATAGAAAGACACCTTCATGGGTACAACAGGTGGATCACCCTCAAGGATATCAAGTCTAGATCGTCTCTATTAGACTACAGCTGCTTGTAA
		</sequence>
		<sequence>
			<taxon idref="RV2891_2011-08-10"/>
			ATGCTAGATCCAGGAGAGGTCTATGATGACCCCATTGATCCGATCGAGTCAGAGGCTGAACCCAGAGGAGCCCCCACTGTCCCCAACATCTTGAGAAACTCTGACTACAACCTCAACTCCCCTTTGATAGAAGACTCTGCAAGACTAATGTTAGAATGGTTGAAAACAGGGAATAGACCTTATCGGATGACTCTGACAGACAATTGCTCCAGGTCTTACAAAGTTCTGAAAGATTATTTCAAGAAAGTGGATTTGGGTTCTCTTAAAGTGGGCGGAACTGCTGCACAGTCGATGATTTCTCTCTGGTTATATGGTGCCCACTCTGAATCGAACAGGAGTCGGAGATGTATAACAGACTTGGCCCATTTCTATTCCAAGTCATCCCCCATAGAGAAGCTGTTGAATTGTACACTCGGAAATAGAGGGTTGAGAATCCCCCCAGAGGGGGTGTTAAGTTGCCTGGAGAGGGTCGATTATGATAAGGCGTTTGGCAGGTATCTGGCCAACACGTATTCATCTTATTTGTTCTTCCATGTAATTACCCTATACATGAATGCCCTAGACTGGGACGAGGAAAAAACCATCTTAGCATTATGGAAAGATTTAACCTCGGTGGACATCGGGAAGGACTTGGTCAAGTTCAAAGATCAAATATGGGGACTGCTGATTGTGACAAAGGACTTTGTTTATTCCCAAAGTTCCAACTGTCTTTTTGACAGAAACTATACACTCATGCTAAAAGATCTTTTCTTGTCTCGCTTCAACTCTTTAATGATCCTGCTTTCTCCCCCCGAGCCCCGATACTCAGATGACTTGATATCTCAGCTGTGTCAGCTATACATCGCGGGGGATCAAGTCTTGTCCATGTGTGGAAACTCCGGCTATGAAGTCATCAAAATATTAGAGCCATATGTCGTGAACAGTTTAGTCCAGAGAGCTGAAAAGTTTAGGCCTCTTATTCATTCCTTGGGAGACTTTCCTGTATTTATAAGAGACAAGGTGAGTCAGCTTGAAGGGACTTTCGGTCCCAGTGCAAAAAGGTTTTTTAGGGTTCTGGATCAGTTCGACAACATACATGACTTAGTTTTTGTGTATGGCTGTTACAGGCATTGGGGGCACCCCTATATAGATTATCGAAAGGGTCTGTCAAAACTATATGATCAAGTTCACATTAAGAAAGTGATAGATAAGTCCTACCAAGAATGTTTGGCAAGCGACCTAGCCAGGAGGATTCTTAGATGGGGCTTTGACAAGTACTCCAAGTGGTATCTGGATTCTCGATTCCTTGCCCGAGACCATCCTTTGACTCCTTATATCAAAACCCAAACATGGCCACCCAAACATATAGTAGATCTGGTAGGGGATACATGGCACAAGCTCCCGATCACGCAAATCTTTGAGATTCCTGAATCAATGGACCCGTCAGAAATATTGGATGATAAATCACATTCTTTCACCAGAACAAGACTAGCTTCTTGGCTGTCAGAGAACCGAGGGGGGCCTGTTCCTAGTGAGAAAGTCATCATCACGGCCTTGTCTAAGCCGCCTGTCAATCCCCGAGAGTTTTTGAAGTCTATAGATCTCGGAGGACTGCCAGATGAAGACTTGATAATTGGCCTCAAGCCGAAGGAACGAGAACTGAAGATTGAGGGTCGATTCTTTGCTCTAATGTCATGGAATCTAAGATTGTATTTTGTCATCACCGAAAAGCTCTTGGCTAATTACATCTTGCCACTTTTTGACGCACTGACTATGACAGACAACCTGAACAAGGTGTTTAAAAAGTTGATCGACAGGGTCACTGGGCAAGGGCTCTTGGACTATTCTAGGGTTACATATGCATTTCACCTGGACTATGAGAAGTGGAACAATCATCAAAGATTAGAGTCAACAGAGGATGTATTCTCCGTCCTGGATCAGGTGTTTGGATTGAAGAGGGTGTTTTCTAGAACACATGAGTTTTTCCAGAAGTCTTGGATCTATTATTCAGACAGATCAGA
			TCTCATCGGGTTATGGGAGGATCAAATATACTGCTTGGATATGTCCAACGGCCCAACCTGCTGGAATGGTCAGGACGGAGGGCTAGAGGGATTACGGCAGAAGGGCTGGAGTTTAGTCAGCTTATTGATGATAGATAGAGAATCTCAAACCAGGAACACAAGAACCAAAATACTAGCTCAAGGAGACAACCAGGTTCTATGCCCGACATATATGTTGTCACCTGGGCTGTCTCGCGAGGGGCTCCTCTATGAGTTGGAGAGCATATCAAGGAATGCACTTTCAATATACCGGGCCATCGAGGAAGGGGCATCTAAACTAGGGCTGATCATCAAGAAAGAAGAGACCATGTGCAGTTATGACTTTCTCATCTATGGGAAAACTCCCTTGTTTCGAGGTAACATATTGGTGCCTGAATCCAAAAGATGGGCCAGAGTCTCTTGCATCTCTAACGATCAAATAGTCAACCTTGCCAATATAATGTCAACAGTGTCCACCAATGCGCTAACAGTGGCACAACACTCTCAATCTCTGATCAAGCCGATGAGGGATTTTCTGCTCATGTCAGTACAGGCAGTCTTCCACTACCTGTTATTTAGCCCGATCTTAAAGGGCAGAGTTTACAAGATTCTAAATGCCGAAGGGGAGAACTTTCTCCTAGCCATGTCGAGGATAATCTATCTAGACCCTTCTTTGGGAGGGGTGTCTGGAATGTCTCTCGGTAGGTTCCATATACGTCAGTTCTCAGACCCTGTCTCTGAAGGGTTATCCTTCTGGAGAGAGATCTGGTTAAGCTCCCATGAATCCTGGATTCACGCGTTGTGTCAAGAGGCTGGGAACCCAGATCTTGGGGAGAGAACACTCGAGAGCTTTACTCGCCTTCTAGAAGATCCTACCACCTTAAATATAAAAGGAGGTGCCAGTCCCACCATTCTACTAAAGGATGCAATCAGAAAGGCTTTGTATGACGAGGTGGACAAGGTGGAAAATTCAGAGTTTCGGGAGGCAATCCTGTTGTCTAAGACTCATAGAGATAACTTCATACTCTTTTTAAAATCTGTTGAGCCTCTGTTTCCTCGGTTTCTCAGTGAGCTCTTCAGCTCGTCCTTCTTGGGAATCCCTGAGTCAATCATCGGATTGATACAAAACTCCCGGACGATAAGAAGGCAGTTTAGAAAAAGTCTCTCAAGAACTTTGGAAGAATCCTTTTACAATTCAGAAATCCACGGGATCAATCGGATGACCCAGACACCTCAACGGGTCGGGAGAGTATGGCCTTGCTCTTCAGAAAGGGCAGATCTACTTAGGGAGATCTCTTGGGGAAGAAAAGTGGTCGGCACAACAGTTCCTCACCCTTCTGAGATGTTGGGGTTACTTCCCAAGTCCTCCATTTCATGCACTTGTGGAACAACAGGAGGAAGCAATCCTAGAGTTTCTGTGTCAGTACTCCCATCTTTCGATCAGTCATTTTTTTCACGAGGTCCCCTAAAGGGATACTTAGGCTCGTCCACCTCCGTGTCGACCCAGCTATTCCATGCATGGGAAAAAGTAACTAATGTTCATGTCGTGAAAAGGGCTCTATCGCTAAAAGAATCTATAAACTGGTTCATTACTAGAAACTCTAACTTGGCTCAAACTCTGATTAGGAACATTATGTCTCTGACAGGCCCTGACTTCCCTCTAGAGGAGGCCCCTGTTTTCAAAAGGACAGGGTCAGCCTTGCACAGGTTCAAATCTGCCAGATACAGCGAAGGAGGGTATTCTTCTGTTTGCCCGAACCTCCTCTCTCATATCTCTGTTAGTACAGACACCATGTCTGATTTAACTCAAGACGGGAAGAACTACGATTTCATGTTCCAGCCACTGATGCTTTATGCGCAGACATGGACATCAGAGCTGGTACAGAGAGACACAAGGCTGAGGGACTCCACGTTTCATTGGCACCTCCGGTGCAACAGGTGTGTAAGGCCCATTGACGATATAACACTGGAAACTTCTCAGA
			TCTTCGAATTCCCAGATGTGTCAAAAAGAATATCCAGAATGGTTTCTGGGGCCGTACCTCATTTCCAGAAGCTTCCTGATATCCGTCTGAGACCAGGTGATTTTGAATCTCTAAGCGGTAGGGAAAAGTCTCGCCATATAGGGTCAGCTCAGGGGCTCTTATACTCAATATTAGTGGCAATTCACGACTCAGGATACAATGATGGAACCATCTTCCCCGTCAACATATACGGCAAGGTTTCCCCTAGGGATTACTTGAGAGGGCTCGCGAGAGGAGTCTTGATAGGATCCTCGATTTGCTTCTTGACGAGAATGACAAATATCAACATTAATAGACCTCTTGAATTGATCTCAGGGGTAATTTCATACATCCTCTTGAGGCTGGATAATCACCCCTCCTTGTACATAATGCTCAGAGAGCCGTCTCTTAGAGGAGAAATATTTTCTATCCCTCAGAAAATCCCCGCTGCTTATCCAACCACTATGAAAGAGGGCAACAGATCGATCTTGTGTTATCTCCAACATGTGCTACGCTATGAGCGAGAGGTGATCACAGCGTCTCCAGAGAATGACTGGCTGTGGATCTTCTCAGACTTTAGAAGTGCCAAAATGACGTACTTGACCCTCATTACTTACCAGTCTCATCTCCTACTCCAGAGGGTTGAGAGAAACTTGTCTAAGGGTATGAGGGCTAACCTGCGACAAATGAGCTCTTTGATGAGGCAGGTGCTTGGTGGGCATGGAGAAGATACTTTAGAGTCAGACGACGACATCCAACGTTTGCTAAAAGACTCTTTGCGAAGGACAAGGTGGGTGGATCAAGAGGTGCGCCATGCAGCTAGAACCATGACTGGAGATTACAGCCCCAACAAGAAAGTGTCTCGTAAGGCAGGGTGTTCGGAGTGGGTCTGCTCTGCTCAGCAGGTGGCAGTCTCTACCTCAGCAAACCCAGCCCCTGTCTCAGAGCTCGACATAAGGGCCCTCTCTAAGAGGTTTCAAAACCCTCTGATCTCAGGCCTGAGGGTGGTTCAGTGGGCAACCGGCGCCCATTACAAGCTTAAGCCCATTCTAGACGATCTCAATGTTTTCCCATCCCTCTGTCTCGTAGTAGGGGACGGGTCGGGGGGGATATCAAGGGCAGTTCTCAACATGTTTCCAGATGCCAAGCTTGTGTTCAACAGCCTTTTAGAGGTGAATGATCTGATGGCTTCCGGAACACATCCACTACCTCCTTCAGCAATCATGAGTGGAGGAGATGACATCGTTTCCAGAGTGATAGATTTTGACTCAATCTGGGAAAAACCGTCTGACCTGAGAAACTTGGCCACTTGGAGATACTTCCAGTCAGTCCAAAAACAGGTCAACATGTCTTATGACCTCATTATTTGTGATGCAGAAGTTACCGACATTGCATCTGTCAACCGGATAACCCTGTTAATGTCTGACTTTGCATTGTCTATAGATGGACCACTGTGTTTGGTCTTCAAAACTTACGGGACCATGCTAGTAAACCCAGACTATAAGGCTATCCAACACCTGTCAAGAGCGTTCCCCTCAGTCACAGGGTTTATAACCCAAGTAACCTCGTCCTTTTCGTCTGAGCTATACCTCCGATTCTCCAAACGAGGGAAGTTTTTCAGAGATGCCGAGTACTTGACCTCCTCCACCCTTCGGGAAATGAGCCTTGTATTATTCAATTGCAGCAGCCCCAAGAGTGAGATGCAGAGAGCTCGTTCCTTGAACTATCAAGATCTTGTAAGGGGATTTCCTGAAGAAATCATATCAAATCCTTACAATGAGATGATCATAACTCTGATTGACAGTGATGTAGAATCTTTTTTAGTCCACAAGATGGTGGATGATCTTGAGTTACAGAGGGGAACTCTGTCGAAAGTGGCTATCATTATAGCCATCATGATAGTTTTCTCCAACCGAGTCTTCAACGTTTCTAAACCCTTGACTGACCCATTATTCTATCCGCCGTCTGATCCCAAAATCCTG
			AGGCACTTCAACATATGTTGCAGTACTATGATGTATCTATCTACCGCTTTAGGCGACGTCCCCAGCTTCGCAAGACTTCATGACCTCTATAACAGACCTATAACTTATTACTTCAGAAAGCAAGTCATTCGGGGGAATATTTATCTATCTTGGAGTTGGTCTGACGACACCTCAGTGTTCAAGAGGGTGGCCTGTAATTCTAGCTTGAGTCTGTCGTCTCACTGGATCAGGTTGATTTACAAGATAGTGAAGACTACCAGGCTCGTTGGTAGCATCGAGGACCTATCCGGAGAGATAGAAAGACACCTTCATGGGTACAACAGGTGGATCACCCTCAAGGATATCAAGTCTAGATCGTCTCTATTAGACTACAGCTGCTTGTAA
		</sequence>
		<sequence>
			<taxon idref="RV2895_2011-08-18"/>
			ATGCTAGATCCAGGAGAGGTCTATGATGACCCCATTGATCCGATCGAGTCAGAGGCTGAACCCAGAGGAGCCCCCACTGTCCCCAACATCTTGAGAAACTCTGACTACAACCTCAACTCCCCTTTGATAGAAGACTCTGCAAGACTAATGTTAGAATGGTTGAAAACAGGGAATAGACCTTATCGGATGACTCTGACAGACAATTGCTCCAGGTCTTACAAAGTTCTGAAAGATTATTTCAAGAAAGTGGATTTGGGTTCTCTTAAAGTGGGCGGAACTGCTGCACAGTCGATGATTTCTCTCTGGTTATATGGTGCCCACTCTGAATCGAACAGGAGTCGGAGATGTATAACAGACTTGGCCCATTTCTATTCCAAGTCATCCCCCATAGAGAAGCTGTTGAATTGTACACTCGGAAATAGAGGGTTGAGAATCCCCCCAGAGGGGGTGTTAAGTTGCCTGGAGAGGGTCGATTATGATAAGGCGTTTGGCAGGTATCTGGCCAACACGTATTCATCTTATTTGTTCTTCCATGTAATTACCCTATACATGAATGCCCTAGACTGGGACGAGGAAAAAACCATCTTAGCATTATGGAAAGATTTAACCTCGGTGGACATCGGGAAGGACTTGGTCAAGTTCAAAGATCAAATATGGGGACTGCTGATTGTGACAAAGGACTTTGTTTATTCCCAAAGTTCCAACTGTCTTTTTGACAGAAACTATACACTCATGCTAAAAGATCTTTTCTTGTCTCGCTTCAACTCTTTAATGATCCTGCTTTCTCCCCCCGAGCCCCGATACTCAGATGACTTGATATCTCAGCTGTGTCAGCTATACATCGCGGGGGATCAAGTCTTGTCCATGTGTGGAAACTCCGGCTATGAAGTCATCAAAATATTAGAGCCATATGTCGTGAACAGTTTAGTCCAGAGAGCTGAAAAGTTTAGGCCTCTTATTCATTCCTTGGGAGACTTTCCTGTATTTATAAGAGACAAGGTGAGTCAGCTTGAAGGGACTTTCGGTCCCAGTGCAAAAAGGTTTTTTAGGGTTCTGGATCAGTTCGACAACATACATGACTTAGTTTTTGTGTATGGCTGTTACAGGCATTGGGGGCACCCCTATATAGATTATCGAAAGGGTCTGTCAAAACTATATGATCAAGTTCACATTAAGAAAGTGATAGATAAGTCCTACCAAGAATGTTTGGCAAGCGACCTAGCCAGGAGGATTCTTAGATGGGGCTTTGACAAGTACTCCAAGTGGTATCTGGATTCTCGATTCCTTGCCCGAGACCATCCTTTGACTCCTTATATCAAAACCCAAACATGGCCACCCAAACATATAGTAGATCTGGTAGGGGATACATGGCACAAGCTCCCGATCACGCAAATCTTTGAGATTCCTGAATCAATGGACCCGTCAGAAATATTGGATGATAAATCACATTCTTTCACCAGAACAAGACTAGCTTCTTGGCTGTCAGAGAACCGAGGGGGGCCTGTTCCTAGTGAGAAAGTCATCATCACGGCCTTGTCTAAGCCGCCTGTCAATCCCCGAGAGTTTTTGAAGTCTATAGATCTCGGAGGACTGCCAGATGAAGACTTGATAATTGGCCTCAAGCCGAAGGAACGAGAACTGAAGATTGAGGGTCGATTCTTTGCTCTAATGTCATGGAATCTAAGATTGTATTTTGTCATCACCGAAAAGCTCTTGGCTAATTACATCTTGCCACTTTTTGACGCACTGACTATGACAGACAACCTGAACAAGGTGTTTAAAAAGTTGATCGACAGGGTCACTGGGCAAGGGCTCTTGGACTATTCTAGGGTTACATATGCATTTCACCTGGACTATGAGAAGTGGAACAATCATCAAAGATTAGAGTCAACAGAGGATGTATTCTCCGTCCTGGATCAGGTGTTTGGATTGAAGAGGGTGTTTTCTAGAACACATGAGTTTTTCCAGAAGTCTTGGATCTATTATTCAGACAGATCAGA
			TCTCATCGGGTTATGGGAGGATCAAATATACTGCTTGGATATGTCCAACGGCCCAACCTGCTGGAATGGTCAGGACGGAGGGCTAGAGGGATTACGGCAGAAGGGCTGGAGTTTAGTCAGCTTATTGATGATAGATAGAGAATCTCAAACCAGGAACACAAGAACCAAAATACTAGCTCAAGGAGACAACCAGGTTCTATGCCCGACATATATGTTGTCACCTGGGCTGTCTCGCGAGGGGCTCCTCTATGAGTTGGAGAGCATATCAAGGAATGCACTTTCAATATACCGGGCCATCGAGGAAGGGGCATCTAAACTAGGGCTGATCATCAAGAAAGAAGAGACCATGTGCAGTTATGACTTTCTCATCTATGGGAAAACTCCCTTGTTTCGAGGTAACATATTGGTGCCTGAATCCAAAAGATGGGCCAGAGTCTCTTGCATCTCTAACGATCAAATAGTCAACCTTGCCAATATAATGTCAACAGTGTCCACCAATGCGCTAACAGTGGCACAACACTCTCAATCTCTGATCAAGCCGATGAGGGATTTTCTGCTCATGTCAGTACAGGCAGTCTTCCACTACCTGTTATTTAGCCCGATCTTAAAGGGCAGAGTTTACAAGATTCTAAATGCCGAAGGGGAGAACTTTCTCCTAGCCATGTCGAGGATAATCTATCTAGACCCTTCTTTGGGAGGGGTGTCTGGAATGTCTCTCGGTAGGTTCCATATACGTCAGTTCTCAGACCCTGTCTCTGAAGGGTTATCCTTCTGGAGAGAGATCTGGTTAAGCTCCCATGAATCCTGGATTCACGCGTTGTGTCAAGAGGCTGGGAACCCAGATCTTGGGGAGAGAACACTCGAGAGCTTTACTCGCCTTCTAGAAGATCCTACCACCTTAAATATAAAAGGAGGTGCCAGTCCCACCATTCTACTAAAGGATGCAATCAGAAAGGCTTTGTATGACGAGGTGGACAAGGTGGAAAATTCAGAGTTTCGGGAGGCAATCCTGTTGTCTAAGACTCATAGAGATAACTTCATACTCTTTTTAAAATCTGTTGAGCCTCTGTTTCCTCGGTTTCTCAGTGAGCTCTTCAGCTCGTCCTTCTTGGGAATCCCTGAGTCAATCATCGGATTGATACAAAACTCCCGGACGATAAGAAGGCAGTTTAGAAAAAGTCTCTCAAGAACTTTGGAAGAATCCTTTTACAATTCAGAAATCCACGGGATCAATCGGATGACCCAGACACCTCAACGGGTCGGGAGAGTATGGCCTTGCTCTTCAGAAAGGGCAGATCTACTTAGGGAGATCTCTTGGGGAAGAAAAGTGGTCGGCACAACAGTTCCTCACCCTTCTGAGATGTTGGGGTTACTTCCCAAGTCCTCCATTTCATGCACTTGTGGAACAACAGGAGGAAGCAATCCTAGAGTTTCTGTGTCAGTACTCCCATCTTTCGATCAGTCATTTTTTTCACGAGGTCCCCTAAAGGGATACTTAGGCTCGTCCACCTCCGTGTCGACCCAGCTATTCCATGCATGGGAAAAAGTAACTAATGTTCATGTCGTGAAAAGGGCTCTATCGCTAAAAGAATCTATAAACTGGTTCATTACTAGAAACTCTAACTTGGCTCAAACTCTGATTAGGAACATTATGTCTCTGACAGGCCCTGACTTCCCTCTAGAGGAGGCCCCTGTTTTCAAAAGGACAGGGTCAGCCTTGCACAGGTTCAAATCTGCCAGATACAGCGAAGGAGGGTATTCTTCTGTTTGCCCGAACCTCCTCTCTCATATCTCTGTTAGTACAGACACCATGTCTGATTTAACTCAAGACGGGAAGAACTACGATTTCATGTTCCAGCCACTGATGCTTTATGCGCAGACATGGACATCAGAGCTGGTACAGAGAGACACAAGGCTGAGGGACTCCACGTTTCATTGGCACCTCCGGTGCAACAGGTGTGTAAGGCCCATTGACGATATAACACTGGAAACTTCTCAGA
			TCTTCGAATTCCCAGATGTGTCAAAAAGAATATCCAGAATGGTTTCTGGGGCCGTACCTCATTTCCAGAAGCTTCCTGATATCCGTCTGAGACCAGGTGATTTTGAATCTCTAAGCGGTAGGGAAAAGTCTCGCCATATAGGGTCAGCTCAGGGGCTCTTATACTCAATATTAGTGGCAATTCACGACTCAGGATACAATGATGGAACCATCTTCCCCGTCAACATATACGGCAAGGTTTCCCCTAGGGATTACTTGAGAGGGCTCGCGAGAGGAGTCTTGATAGGATCCTCGATTTGCTTCTTGACGAGAATGACAAATATCAACATTAATAGACCTCTTGAATTGATCTCAGGGGTAATTTCATACATCCTCTTGAGGCTGGATAATCACCCCTCCTTGTACATAATGCTCAGAGAGCCGTCTCTTAGAGGAGAAATATTTTCTATCCCTCAGAAAATCCCCGCTGCTTATCCAACCACTATGAAAGAGGGCAACAGATCGATCTTGTGTTATCTCCAACATGTGCTACGCTATGAGCGAGAGGTGATCACAGCGTCTCCAGAGAATGACTGGCTGTGGATCTTCTCAGACTTTAGAAGTGCCAAAATGACGTACTTGACCCTCATTACTTACCAGTCTCATCTCCTACTCCAGAGGGTTGAGAGAAACTTGTCTAAGGGTATGAGGGCTAACCTGCGACAAATGAGCTCTTTGATGAGGCAGGTGCTTGGTGGGCATGGAGAAGATACTTTAGAGTCAGACGACGACATCCAACGTTTGCTAAAAGACTCTTTGCGAAGGACAAGGTGGGTGGATCAAGAGGTGCGCCATGCAGCTAGAACCATGACTGGAGATTACAGCCCCAACAAGAAAGTGTCTCGTAAGGCAGGGTGTTCGGAGTGGGTCTGCTCTGCTCAGCAGGTGGCAGTCTCTACCTCAGCAAACCCAGCCCCTGTCTCAGAGCTCGACATAAGGGCCCTCTCTAAGAGGTTTCAAAACCCTCTGATCTCAGGCCTGAGGGTGGTTCAGTGGGCAACCGGCGCCCATTACAAGCTTAAGCCCATTCTAGACGATCTCAATGTTTTCCCATCCCTCTGTCTCGTAGTAGGGGACGGGTCGGGGGGGATATCAAGGGCAGTTCTCAACATGTTTCCAGATGCCAAGCTTGTGTTCAACAGCCTTTTAGAGGTGAATGATCTGATGGCTTCCGGAACACATCCACTACCTCCTTCAGCAATCATGAGTGGAGGAGATGACATCGTTTCCAGAGTGATAGATTTTGACTCAATCTGGGAAAAACCGTCTGACCTGAGAAACTTGGCCACTTGGAGATACTTCCAGTCAGTCCAAAAACAGGTCAACATGTCTTATGACCTCATTATTTGTGATGCAGAAGTTACCGACATTGCATCTGTCAACCGGATAACCCTGTTAATGTCTGACTTTGCATTGTCTATAGATGGACCACTGTGTTTGGTCTTCAAAACTTACGGGACCATGCTAGTAAACCCAGACTATAAGGCTATCCAACACCTGTCAAGAGCGTTCCCCTCAGTCACAGGGTTTATAACCCAAGTAACCTCGTCCTTTTCGTCTGAGCTATACCTCCGATTCTCCAAACGAGGGAAGTTTTTCAGAGATGCCGAGTACTTGACCTCCTCCACCCTTCGGGAAATGAGCCTTGTATTATTCAATTGCAGCAGCCCCAAGAGTGAGATGCAGAGAGCTCGTTCCTTGAACTATCAAGATCTTGTAAGGGGATTTCCTGAAGAAATCATATCAAATCCTTACAATGAGATGATCATAACTCTGATTGACAGTGATGTAGAATCTTTTTTAGTCCACAAGATGGTGGATGATCTTGAGTTACAGAGGGGAACTCTGTCGAAAGTGGCTATCATTATAGCCATCATGATAGTTTTCTCCAACCGAGTCTTCAACGTTTCTAAACCCTTGACTGACCCATTATTCTATCCGCCGTCTGATCCCAAAATCCTG
			AGGCACTTCAACATATGTTGCAGTACTATGATGTATCTATCTACCGCTTTAGGCGACGTCCCCAGCTTCGCAAGACTTCATGACCTCTATAACAGACCTATAACTTATTACTTCAGAAAGCAAGTCATTCGGGGGAATATTTATCTATCTTGGAGTTGGTCTGACGACACCTCAGTGTTCAAGAGGGTGGCCTGTAATTCTAGCTTGAGTCTGTCGTCTCACTGGATCAGGTTGATTTACAAGATAGTGAAGACTACCAGGCTCGTTGGTAGCATCGAGGACCTATCCGGAGAGATAGAAAGACACCTTCATGGGTACAACAGGTGGATCACCCTCAAGGATATCAAGTCTAGATCGTCTCTATTAGACTACAGCTGCTTGTAA
		</sequence>
		<sequence>
			<taxon idref="RV2882_2011-07-23"/>
			ATGCTAGATCCAGGAGAGGTCTATGATGACCCCATTGATCCGATCGAGTCAGAGGCTGAACCCAGAGGAGCCCCCACTGTCCCCAACATCTTGAGAAACTCTGACTACAACCTCAACTCCCCTTTGATAGAAGACTCTGCAAGACTAATGTTAGAATGGTTGAAAACAGGGAATAGACCTTATCGGATGACTCTGACAGACAATTGCTCCAGGTCTTACAAAGTTCTGAAAGATTATTTCAAGAAAGTGGATTTGGGTTCTCTTAAAGTGGGCGGAACTGCTGCACAGTCGATGATTTCTCTCTGGTTATATGGTGCCCACTCTGAATCGAACAGGAGTCGGAGATGTATAACAGACTTGGCCCATTTCTATTCCAAGTCATCCCCCATAGAGAAGCTGTTGAATTGTACACTCGGAAATAGAGGGTTGAGAATCCCCCCAGAGGGGGTGTTAAGTTGCCTGGAGAGGGTCGATTATGATAAGGCGTTTGGCAGGTATCTGGCCAACACGTATTCATCTTATTTGTTCTTCCATGTAATTACCCTATACATGAATGCCCTAGACTGGGACGAGGAAAAAACCATCTTAGCATTATGGAAAGATTTAACCTCGGTGGACATCGGGAAGGACTTGGTCAAGTTCAAAGATCAAATATGGGGACTGCTGATTGTGACAAAGGACTTTGTTTATTCCCAAAGTTCCAACTGTCTTTTTGACAGAAACTATACACTCATGCTAAAAGATCTTTTCTTGTCTCGCTTCAACTCTTTAATGATCCTGCTTTCTCCCCCCGAGCCCCGATACTCAGATGACTTGATATCTCAGCTGTGTCAGCTATACATCGCGGGGGATCAAGTCTTGTCCATGTGTGGAAACTCCGGCTATGAAGTCATCAAAATATTAGAGCCATATGTCGTGAACAGTTTAGTCCAGAGAGCTGAAAAGTTTAGGCCTCTTATTCATTCCTTGGGAGACTTTCCTGTATTTATAAGAGACAAGGTGAGTCAGCTTGAAGGGACTTTCGGTCCCAGTGCAAAAAGGTTTTTTAGGGTTCTGGATCAGTTCGACAACATACATGACTTAGTTTTTGTGTATGGCTGTTACAGGCATTGGGGGCACCCCTATATAGATTATCGAAAGGGTCTGTCAAAACTATATGATCAAGTTCACATTAAGAAAGTGATAGATAAGTCCTACCAAGAATGTTTGGCAAGCGACCTAGCCAGGAGGATTCTTAGATGGGGCTTTGACAAGTACTCCAAGTGGTATCTGGATTCTCGATTCCTTGCCCGAGACCATCCTTTGACTCCTTATATCAAAACCCAAACATGGCCACCCAAACATATAGTAGATCTGGTAGGGGATACATGGCACAAGCTCCCGATCACGCAAATCTTTGAGATTCCTGAATCAATGGACCCGTCAGAAATATTGGATGATAAATCACATTCTTTCACCAGAACAAGACTAGCTTCTTGGCTGTCAGAGAACCGAGGGGGGCCTGTTCCTAGTGAGAAAGTCATCATCACGGCCTTGTCTAAGCCGCCTGTCAATCCCCGAGAGTTTTTGAAGTCTATAGATCTCGGAGGACTGCCAGATGAAGACTTGATAATTGGCCTCAAGCCGAAGGAACGAGAACTGAAGATTGAGGGTCGATTCTTTGCTCTAATGTCATGGAATCTAAGATTGTATTTTGTCATCACCGAAAAGCTCTTGGCTAATTACATCTTGCCACTTTTTGACGCACTGACTATGACAGACAACCTGAACAAGGTGTTTAAAAAGTTGATCGACAGGGTCACTGGGCAAGGGCTCTTGGACTATTCTAGGGTTACATATGCATTTCACCTGGACTATGAGAAGTGGAACAATCATCAAAGATTAGAGTCAACAGAGGATGTATTCTCCGTCCTGGATCAGGTGTTTGGATTGAAGAGGGTGTTTTCTAGAACACATGAGTTTTTCCAGAAGTCTTGGATCTATTATTCAGACAGATCAGA
[truncated: 1,533,182 more chars]
